# Supplementary material for: Is human blood a good surrogate for brain tissue in transcriptional studies?
Source: BMC Genomics. 2010 Oct 20;11:589. doi: 10.1186/1471-2164-11-589 (PMC3091510; doi:10.1186/1471-2164-11-589)
Supplement: Additional file 4 — Evaluating the preservation of brain modules in blood. This table reports the numeric preservation Z statistic for each brain module in both Dutch and SAFHS blood sets. Blue/CTX, green/CTX, yellow/CTX, yellow/CN and blue/CB modules consistently show significant preservation in both blood data sets. [file 1471-2164-11-589-S4.XLS]

## Sheet: Sheet1
CTX modules				CN modules				CB modules
	Module	Preservatin Z score			Module	Preservatin Z score			Module	Preservatin Z score
yellow/Dutch	yellow	17.623		yellow/Dutch	yellow	12.9745		blue/Dutch	blue	9.06166
yellow/ SAFHS	yellow	14.5125		yellow/SAFHS	yellow	13.7093		blue/SAFHS	blue	10.4069
green/Dutch	green	15.2825		purple/Dutch	purple	3.1458		yellow/Dutch	yellow	4.346
green/ SAFHS	green	16.5167		purple/SAFHS	purple	9.07627		yellow/SAFHS	yellow	3.84185
blue/Dutch	blue	10.9324		aliceblue/Dutch	aliceblue	4.2121		green/Dutch	green	2.71025
blue/ SAFHS	blue	12.0214		aliceblue/SAFHS	aliceblue	6.54266		green/SAFHS	green	2.4309
turquoise/Dutch	turquoise	5.46264		blue/Dutch	blue	1.77307		palegreen/Dutch	palegreen	0.910745
turquoise/ SAFHS	turquoise	5.84494		blue/SAFHS	blue	3.9811		palegreen/SAFHS	palegreen	3.57607
orange/Dutch	orange	4.62526		royalblue/Dutch	royalblue	2.63973		purple/Dutch	purple	0.954071
orange/ SAFHS	orange	6.07491		royalblue/SAFHS	royalblue	2.6042		purple/SAFHS	purple	2.9004
palegreen/Dutch	palegreen	1.86722		orange/Dutch	orange	1.64015		black/Dutch	black	1.49631
palegreen/ SAFHS	palegreen	7.17236		orange/SAFHS	orange	3.57068		black/SAFHS	black	2.15241
midnightblue/Dutch	midnightblue	4.02156		palegreen/Dutch	palegreen	1.93247		pink/Dutch	pink	1.68689
midnightblue/ SAFHS	midnightblue	3.80247		palegreen/SAFHS	palegreen	3.04446		pink/SAFHS	pink	1.48021
tan/Dutch	tan	0.7581		powderblue/Dutch	powderblue	1.14311		darkgoldenrod/Dutch	darkgoldenrod	1.10143
tan/ SAFHS	tan	6.65953		powderblue/SAFHS	powderblue	1.62397		darkgoldenrod/SAFHS	darkgoldenrod	2.00489
honeydew/Dutch	honeydew	5.30199		black/Dutch	black	1.95827		darksalmon/Dutch	darksalmon	1.77632
honeydew/ SAFHS	honeydew	1.2447		black/SAFHS	black	0.374512		darksalmon/SAFHS	darksalmon	1.15648
pink/Dutch	pink	2.29509		seashell/Dutch	seashell	1.27267		turquoise/Dutch	turquoise	0.825921
pink/ SAFHS	pink	3.44996		seashell/SAFHS	seashell	0.553792		turquoise/SAFHS	turquoise	1.32016
purple/Dutch	purple	0.619839		lavenderblush/Dutch	lavenderblush	0.806347		tan/Dutch	tan	-0.900186
purple/ SAFHS	purple	4.8487		lavenderblush/SAFHS	lavenderblush	0.99559		tan/SAFHS	tan	2.94299
brown/Dutch	brown	4.07274		aquamarine/Dutch	aquamarine	0.245782		chocolate/Dutch	chocolate	0.827483
brown/ SAFHS	brown	1.3013		aquamarine/SAFHS	aquamarine	1.05731		chocolate/SAFHS	chocolate	1.07498
tomato/Dutch	tomato	0.595866		mistyrose/Dutch	mistyrose	0.207075		honeydew/Dutch	honeydew	0.68677
tomato/ SAFHS	tomato	1.6396		mistyrose/SAFHS	mistyrose	0.607545		honeydew/SAFHS	honeydew	0.531819
red/Dutch	red	0.860534		chartreuse/Dutch	chartreuse	1.03797		cornflowerblue/Dutch	cornflowerblue	-0.608224
red/ SAFHS	red	0.568528		chartreuse/SAFHS	chartreuse	-0.308298		cornflowerblue/SAFHS	cornflowerblue	1.56977
powderblue/Dutch	powderblue	0.253493		turquoise/Dutch	turquoise	1.16408		violetred/Dutch	violetred	1.43416
powderblue/ SAFHS	powderblue	1.16059		turquoise/SAFHS	turquoise	-0.650261		violetred/SAFHS	violetred	-0.567418
salmon/Dutch	salmon	0.222788		darkgreen/Dutch	darkgreen	-0.485769		darkblue/Dutch	darkblue	-0.837778
salmon/ SAFHS	salmon	0.174037		darkgreen/SAFHS	darkgreen	0.716		darkblue/SAFHS	darkblue	0.85648
greenyellow/Dutch	greenyellow	0.197155		palevioletred/Dutch	palevioletred	-0.67323		lemonchiffon/Dutch	lemonchiffon	0.120859
greenyellow/ SAFHS	greenyellow	-0.344485		palevioletred/SAFHS	palevioletred	0.732142		lemonchiffon/SAFHS	lemonchiffon	-0.248973
darkolivegreen/Dutch	darkolivegreen	-0.56785		brown/Dutch	brown	-0.0651849		khaki/Dutch	khaki	-0.0880706
darkolivegreen/ SAFHS	darkolivegreen	-0.747719		brown/SAFHS	brown	0.0479071		khaki/SAFHS	khaki	-0.131741
black/Dutch	black	-0.448041		mintcream/Dutch	mintcream	-0.482803		wheat/Dutch	wheat	-0.0683524
black/ SAFHS	black	-1.2909		mintcream/SAFHS	mintcream	-0.128179		wheat/SAFHS	wheat	-0.659923
				maroon/Dutch	maroon	-0.545292		darkolivegreen/Dutch	darkolivegreen	-1.03734
				maroon/SAFHS	maroon	-0.346729		darkolivegreen/SAFHS	darkolivegreen	-0.240829
				sandybrown/Dutch	sandybrown	-0.468715		brown/Dutch	brown	-1.58684
				sandybrown/SAFHS	sandybrown	-0.545967		brown/SAFHS	brown	-0.880146
				salmon/Dutch	salmon	-1.13644		red/Dutch	red	-2.38136
				salmon/SAFHS	salmon	-1.05644		red/SAFHS	red	-2.36206
				red/Dutch	red	-2.44001
				red/SAFHS	red	-2.98519
