# Supplementary material for: Is human blood a good surrogate for brain tissue in transcriptional studies?
Source: BMC Genomics. 2010 Oct 20;11:589. doi: 10.1186/1471-2164-11-589 (PMC3091510; doi:10.1186/1471-2164-11-589)
Supplement: Additional file 6 — Table of pairwise correlations between preserved CTX modules. Each preserved CTX module (yellow/CTX, blue/CTX and green/CTX) is represented by its eigengene. High positive or negative correlations between eigengenes suggest that the modules are indistinguishable. Correlations between the yellow/CTX, blue/CTX and green/CTX are reported. [file 1471-2164-11-589-S6.XLS]

## Sheet: c
	ME(blue/CTX)	ME(green/CTX)	ME(yellow/CTX)
ME(blue/CTX)	cor=1 p=0	cor=-0.09 p=0.47	cor=0.52 p=4.9e-06
ME(green/CTX)	cor=-0.09 p=0.47	cor=1 p=0	cor=-0.69 p=1.8e-11
ME(yellow/CTX)	cor=0.52 p=4.9e-06	cor=-0.69 p=1.8e-11	cor=1 p=0
