# Supplementary material for: Is human blood a good surrogate for brain tissue in transcriptional studies?
Source: BMC Genomics. 2010 Oct 20;11:589. doi: 10.1186/1471-2164-11-589 (PMC3091510; doi:10.1186/1471-2164-11-589)
Supplement: Additional file 7 — Module membership for preserved CTX modules. This table reports the membership value for three preserved CTX modules (yellow/CTX, blue/CTX and green/CTX) in the CTX, Dutch and SAFHS datasets. The module membership (kME) reports the correlation between a gene expression profile and the module eigengene. [file 1471-2164-11-589-S7.XLS]

## Sheet: Supplementary_Table_2_kME_CTX_y
	color.CTX	kME.CTX.kMEyellow	kME.Dutch.kMEyellow	kME.SAFHS.kMEyellow	kME.CTX.kMEblue	kME.Dutch.kMEblue	kME.SAFHS.kMEblue	kME.CTX.kMEgreen	kME.Dutch.kMEgreen	kME.SAFHS.kMEgreen
DDR1	turquoise	-0.313838	-0.447349	-0.0317908	-0.51918	-0.450163	-0.0172191	-0.334848	0.468893	0.0201946
PAX8	red	-0.301152	-0.0794451	-0.0165654	-0.291993	-0.0611997	-0.00190191	0.0189788	0.081366	0.0444355
MMP14	red	-0.446399	-0.0294688	-0.0847916	-0.415702	-0.0321167	-0.0535458	0.170924	0.0320334	0.10486
FNTB	turquoise	-0.297081	-0.310153	-0.244091	0.0489761	-0.239376	-0.221214	0.040008	0.284473	0.286275
BAD	honeydew	-0.136322	-0.504764	-0.00025486	-0.110288	-0.510631	0.0159281	0.361491	0.485416	0.097718
CAPNS1	green	-0.478131	-0.62327	-0.326464	-0.074319	-0.601228	-0.249605	0.686621	0.693401	0.458063
RPL35	midnightblue	0.0509031	0.240332	-0.0289057	0.00250386	0.214997	-0.0510803	-0.0635866	-0.231658	-0.01562
RPL28	midnightblue	-0.109731	-0.309638	-0.0672386	-0.40111	-0.289466	-0.0441869	0.0260977	0.324854	0.118117
EIF4G2	yellow	0.460659	0.888689	0.547963	0.349872	0.886709	0.560818	-0.479876	-0.866226	-0.531748
GDI2	blue	0.236674	0.62526	0.404862	0.812237	0.565365	0.350134	0.0311573	-0.592249	-0.405886
RPL11	grey	0.157968	0.346629	0.6996	0.0362787	0.329278	0.717081	-0.0815364	-0.286333	-0.692172
RPS27A	grey	0.271558	0.270038	0.49203	-0.0242668	0.257663	0.461276	-0.0438028	-0.273025	-0.506345
RPS13	turquoise	0.0370092	0.341704	0.594997	0.0744148	0.3265	0.519773	-0.24809	-0.324996	-0.602846
FAU	midnightblue	-0.237927	0.207919	0.459629	-0.195704	0.248134	0.400217	0.107973	-0.232051	-0.4268
RPS5	midnightblue	-0.217341	0.0830129	0.0667033	-0.0946304	0.11759	0.0319356	0.25845	-0.0641263	-0.132125
NARS	tomato	0.33956	0.659158	0.368376	0.0127741	0.605874	0.399391	-0.459394	-0.628855	-0.42207
RPS11	midnightblue	-0.346303	0.112498	0.426049	-0.253248	0.148741	0.441906	0.295773	-0.12046	-0.351151
DDX5	green	0.341189	0.782666	0.606589	-0.0416945	0.819363	0.631882	-0.539282	-0.775507	-0.609312
RPL6	yellow	0.499477	0.327738	0.615014	0.303168	0.367486	0.62234	-0.180248	-0.308779	-0.60742
DULLARD	yellow	-0.602947	-0.564931	-0.594174	-0.413528	-0.541935	-0.56616	0.538695	0.552983	0.643457
RPL17	grey	0.298539	0.577293	0.606829	-0.0252341	0.568712	0.604472	-0.157695	-0.554122	-0.611316
SFRS9	brown	0.381945	0.545826	0.135771	0.348731	0.615033	0.237376	0.0613924	-0.553176	-0.0918363
DAD1	turquoise	-0.0826394	0.00210876	0.571549	-0.276144	0.0593083	0.601734	-0.11534	-0.0623254	-0.551778
JTB	brown	0.0385588	0.247178	0.0529329	0.236455	0.274596	0.0534276	0.285843	-0.215109	-0.0268083
ZNF146	turquoise	0.186502	0.577364	0.565344	-0.130218	0.532819	0.503376	-0.496428	-0.533185	-0.562351
SART1	blue	-0.564984	-0.48992	-0.481787	-0.48602	-0.480633	-0.521252	0.346327	0.478646	0.525454
SPAG7	yellow	-0.501916	-0.341864	-0.260415	-0.109045	-0.312572	-0.229437	0.450364	0.336712	0.231947
C1D	yellow	0.696635	0.33377	0.482404	0.414963	0.337254	0.476655	-0.337203	-0.330228	-0.40235
RPS24	midnightblue	-0.194661	0.39022	0.625534	-0.114334	0.366536	0.579377	0.190083	-0.356842	-0.591286
ARF1	green	-0.595899	0.110583	-0.34823	-0.213097	0.0607526	-0.25658	0.665307	-0.0985032	0.427689
SMNDC1	yellow	0.765989	0.733772	0.378525	0.320331	0.679425	0.307803	-0.541258	-0.704851	-0.327849
HNRPM	turquoise	-0.026428	0.272103	-0.222599	0.115756	0.332017	-0.211055	-0.213789	-0.209478	0.223468
ATP6V0B	brown	-0.0155045	-0.00935165	-0.455895	0.356149	0.000254313	-0.403228	0.36446	-0.0573239	0.464705
KARS	brown	-0.0156046	-0.50008	0.314086	0.392008	-0.465611	0.356102	0.163181	0.523198	-0.287008
RPS7	blue	0.277273	0.183929	0.64615	0.411098	0.194912	0.63724	-0.056283	-0.18971	-0.615368
USP22	turquoise	0.0377241	0.103362	-0.490256	0.00364387	0.150134	-0.451844	0.10761	-0.128809	0.494942
TCEB2	honeydew	-0.0686812	-0.381164	0.311856	-0.200605	-0.380534	0.398464	0.191416	0.382607	-0.252528
FNTA	turquoise	0.124741	0.787436	0.434905	-0.300759	0.826957	0.430088	-0.642357	-0.783406	-0.522198
RPS25	grey	0.450569	0.30792	0.438187	-0.00347701	0.332966	0.416203	-0.25446	-0.333267	-0.495453
RPL37	midnightblue	0.20585	0.203273	0.435728	-0.13154	0.223121	0.358734	-0.102627	-0.185899	-0.457299
HNRPK	yellow	0.631658	0.833204	0.374334	0.536953	0.818537	0.295629	-0.492671	-0.810566	-0.33449
MSN	brown	-0.153056	-0.340088	-0.31426	-0.3244	-0.270104	-0.269176	-0.187025	0.349672	0.353202
ACTN4	blue	-0.425369	-0.600893	-0.511812	-0.423984	-0.594172	-0.481844	0.21472	0.614798	0.584696
PRKAR1A	blue	0.362314	0.845793	0.52708	0.571425	0.845727	0.613563	-0.175631	-0.834435	-0.504565
RAD21	yellow	0.749636	0.315558	0.707495	0.154117	0.304462	0.687673	-0.59784	-0.334728	-0.676223
NCL	grey	0.377606	0.146498	-0.14479	0.110613	0.110436	-0.13805	-0.356404	-0.0820301	0.0940272
WDR1	pink	-0.365523	0.233219	-0.376985	0.283895	0.30251	-0.388444	0.523947	-0.213286	0.438063
AP2M1	green	-0.296134	-0.606932	-0.62628	0.105993	-0.602488	-0.594076	0.619612	0.664273	0.721891
CLTC	blue	0.248022	0.275363	0.424286	0.679024	0.261281	0.373762	0.0118745	-0.244931	-0.395853
AP2B1	blue	0.147734	-0.632915	-0.241122	0.602622	-0.606636	-0.272743	-0.0909131	0.637505	0.191131
LASP1	turquoise	-0.0232106	-0.0582633	-0.357322	-0.135038	0.0191999	-0.269318	0.211402	0.023722	0.361339
CSRP1	turquoise	-0.308433	-0.713272	-0.562446	-0.485346	-0.696684	-0.527957	-0.309916	0.74539	0.606824
CALM3	green	-0.221682	-0.122853	-0.105471	0.251788	-0.100846	-0.0946107	0.70712	0.142356	0.243174
WARS	orange	-0.103683	-0.329383	-0.370029	0.0174812	-0.296441	-0.301817	0.0730729	0.338343	0.410773
NDRG1	turquoise	-0.105458	-0.136498	-0.447914	-0.320899	-0.142731	-0.397849	-0.445526	0.133833	0.439054
YWHAZ	brown	-0.0526993	0.475471	0.332175	0.422533	0.565902	0.236207	0.475652	-0.487383	-0.309632
SOD1	blue	0.333263	0.124489	0.646685	0.449002	0.103923	0.584612	-0.06845	-0.102777	-0.651181
GABARAP	grey	-0.479553	-0.282424	-0.268119	-0.387767	-0.356374	-0.161431	0.284919	0.27925	0.339922
NUCB1	green	-0.680935	-0.415549	-0.565167	-0.419108	-0.381164	-0.55247	0.654681	0.460829	0.653755
P4HB	yellow	-0.574269	-0.374217	-0.363826	-0.256007	-0.316253	-0.287283	0.505316	0.413019	0.443258
TOMM20	yellow	0.603102	0.804039	0.573178	0.508757	0.843486	0.591754	-0.222347	-0.783029	-0.507752
SPARC	turquoise	0.222009	-0.0365761	-0.213234	-0.0593615	-0.0278947	-0.220278	-0.367684	0.0582264	0.28861
DNAJB1	tan	-0.156708	-0.251501	0.0652286	-0.358898	-0.209796	0.0271036	-0.0333703	0.233828	-0.0430878
UBE2D3	blue	0.400155	0.728912	0.354747	0.810614	0.733735	0.337572	-0.0895495	-0.721455	-0.383616
SPTBN1	blue	0.187626	-0.296751	0.274963	0.702286	-0.273483	0.268288	0.0762802	0.34556	-0.248508
LAPTM4A	brown	0.331744	0.124607	0.361504	-0.0715238	0.0793376	0.352682	-0.566485	-0.117433	-0.312031
CD81	brown	-0.269566	-0.0249809	-0.163464	-0.501893	0.0467719	-0.156471	-0.127762	0.0664234	0.138494
PTTG1IP	brown	0.0592998	0.611727	0.025293	-0.409919	0.63532	0.061612	-0.544008	-0.650747	-0.00827819
UBE2L3	blue	-0.0734752	-0.681592	-0.238553	0.502391	-0.660026	-0.226477	0.177147	0.6999	0.321331
SFRS11	green	0.384755	0.604039	-0.168264	-0.185838	0.570635	-0.248176	-0.581862	-0.574338	0.0580192
YWHAQ	blue	0.378854	0.75057	0.309536	0.579176	0.754488	0.251168	-0.332768	-0.702476	-0.258299
GSN	turquoise	-0.0612496	-0.45738	-0.358909	-0.203746	-0.450321	-0.302042	-0.3991	0.437403	0.425672
KDELR2	turquoise	-0.242492	0.177974	0.136944	-0.254896	0.196954	0.174171	-0.0434015	-0.161288	-0.044663
NPC2	turquoise	-0.231797	0.0206628	-0.0120198	-0.380582	0.0845816	0.10548	-0.19291	-0.0320015	0.0504924
DDX24	black	-0.264023	-0.410256	-0.168416	-0.143239	-0.365618	-0.187756	0.110448	0.457126	0.164302
LITAF	turquoise	-0.0573103	0.162347	-0.286998	-0.114638	0.189199	-0.263499	-0.327431	-0.216163	0.3061
PRKCSH	turquoise	-0.204106	-0.544201	-0.515853	-0.1867	-0.543294	-0.518973	0.0857923	0.589006	0.626504
FKBP1A	turquoise	-0.0137178	-0.133272	-0.201239	0.02955	-0.0857118	-0.101656	0.327922	0.112829	0.298888
ACADVL	blue	-0.367492	-0.626559	-0.348584	-0.526778	-0.572535	-0.262456	0.162598	0.643292	0.328134
MAPRE1	brown	-0.0794086	0.495571	0.485624	-0.337909	0.512462	0.522334	-0.502931	-0.482102	-0.410612
SKP1A	yellow	0.567839	0.788826	0.587693	0.409936	0.806733	0.517962	-0.304231	-0.78792	-0.56192
ACTR1A	brown	-0.32946	-0.504165	-0.28685	0.206833	-0.445704	-0.213954	0.54792	0.482404	0.334942
ACTR2	blue	0.505738	0.792715	0.605646	0.678772	0.830386	0.682299	-0.297178	-0.777587	-0.556185
PTP4A1	brown	0.00104987	0.582669	0.376494	0.339716	0.567606	0.377735	0.224393	-0.58639	-0.312213
ARF3	turquoise	-0.299123	-0.497285	-0.0277407	0.16881	-0.514248	-0.0040842	0.680484	0.496723	0.143557
PGK1	blue	0.285943	0.652999	0.320696	0.628521	0.677174	0.38472	0.201654	-0.665708	-0.25749
RPS27	midnightblue	0.0572341	0.363957	0.494457	-0.232477	0.392908	0.414873	-0.144661	-0.35644	-0.47374
GNB1	black	-0.169119	0.560076	-0.233647	0.292007	0.600105	-0.153712	0.212016	-0.542866	0.296491
RAN	blue	0.361765	0.636162	0.545763	0.821079	0.666012	0.565831	0.0697086	-0.618773	-0.532849
CAPN1	green	-0.508071	-0.364512	-0.453653	-0.287979	-0.38224	-0.406982	0.549444	0.426038	0.494107
NFE2L1	yellow	-0.483144	-0.350535	-0.208756	-0.275298	-0.287896	-0.184979	0.393639	0.358743	0.185963
DPYSL2	grey	0.422699	0.228843	0.10595	-0.0452088	0.304503	0.212231	-0.522164	-0.183346	-0.0487663
RPLP1	midnightblue	-0.071762	0.149167	0.249662	-0.128584	0.0666172	0.304568	0.112758	-0.0843627	-0.219296
CTSD	green	-0.296451	-0.543461	-0.632093	-0.0613093	-0.554508	-0.572313	0.488602	0.571453	0.721265
MAT2A	blue	0.0618483	0.284448	-0.278956	0.454257	0.334553	-0.286872	-0.0806285	-0.273351	0.154127
LAMC1	brown	-0.0774627	0.275386	0.0243225	-0.330713	0.30082	0.0182084	-0.0695685	-0.256329	-0.0193165
ANXA5	turquoise	-0.251814	-0.0773527	0.0502563	-0.277828	-0.0135965	0.166014	-0.317626	0.0950505	-0.00880987
STMN1	brown	0.190591	0.174645	0.107526	0.267718	0.193962	0.0929146	0.138768	-0.158282	-0.0916978
PSMB7	brown	-0.140772	-0.116764	-0.0764902	0.177278	-0.102467	-0.0361814	0.401372	0.100547	0.0262053
PEA15	tomato	-0.336727	0.2599	-0.194599	-0.23048	0.310293	-0.117293	0.213429	-0.226209	0.208726
ODC1	orange	0.00556714	-0.174232	-0.0261256	-0.0215956	-0.193055	-0.0704883	-0.151079	0.20629	0.0828876
IQGAP1	turquoise	0.133833	0.410492	0.0617918	-0.201576	0.350389	0.115729	-0.303423	-0.408594	-0.058285
DAZAP2	turquoise	0.112191	0.667235	0.486858	0.119	0.716508	0.54761	-0.466014	-0.686549	-0.413166
MCL1	orange	-0.265679	0.659839	0.171094	-0.526515	0.61869	0.145619	-0.233282	-0.687607	-0.124008
HSPA1A	tan	-0.0294863	0.077646	-0.216405	-0.347922	0.0155205	-0.144069	-0.223048	-0.0622222	0.216395
SARS	brown	-0.0494252	-0.299664	-0.173155	0.261113	-0.357204	-0.159474	0.300974	0.339389	0.0797411
TEGT	brown	-0.349056	-0.341577	-0.174871	-0.452906	-0.253746	-0.127659	-0.0901864	0.334833	0.17634
HSPD1	tan	0.191666	0.776195	0.648153	-0.138502	0.757481	0.599257	-0.445098	-0.750898	-0.652053
ZYX	yellow	-0.279212	-0.356566	-0.369352	-0.201175	-0.347895	-0.276263	0.320635	0.338315	0.474105
PAFAH1B1	blue	0.593116	0.461664	0.196942	0.600688	0.487574	0.212373	-0.2391	-0.463739	-0.27248
RPS15	yellow	-0.455261	-0.22644	0.151411	-0.369442	-0.169475	0.170338	0.407798	0.244541	-0.0627463
LAMP2	turquoise	0.409583	0.667897	0.541244	0.0215172	0.657316	0.642439	-0.650071	-0.707149	-0.459257
HYOU1	yellow	-0.618265	-0.592579	0.0603928	-0.43815	-0.575688	0.0739697	0.470972	0.639334	0.0307268
SNRPD2	honeydew	-0.221062	0.129864	0.211199	-0.158898	0.158434	0.18355	0.359963	-0.140197	-0.267089
ZNF207	blue	-0.0385001	0.598805	0.353788	0.453624	0.670071	0.37577	-0.145652	-0.578996	-0.294576
SCD	turquoise	-0.128059	0.122294	0.0696379	0.0354584	0.163924	0.062605	-0.224674	-0.1011	-0.0560713
RPS21	midnightblue	0.190893	0.0556813	0.418693	0.0398705	0.0685864	0.399113	-0.0721414	-0.0791954	-0.438356
CTSB	brown	-0.19963	-0.521003	-0.199011	0.255174	-0.489502	-0.0819692	0.335557	0.521362	0.257639
EPRS	black	-0.18463	0.325775	0.663831	-0.198519	0.381705	0.627054	-0.161889	-0.295713	-0.709578
PRDX6	brown	-0.0905508	0.49229	0.00493674	-0.331944	0.518818	-0.0145537	-0.163958	-0.471916	0.0568695
PPP1CA	honeydew	-0.101371	-0.403668	-0.645148	0.225317	-0.342547	-0.596137	0.376615	0.40969	0.667593
AHCYL1	brown	-0.064009	-0.494521	-0.0724414	-0.489139	-0.473041	-0.0303162	-0.434792	0.522245	0.0902334
KIAA0174	turquoise	-0.0255271	0.472308	-0.190868	-0.228226	0.522201	-0.204232	-0.325743	-0.501246	0.132438
H2AFZ	yellow	0.433184	0.624159	0.643438	0.337209	0.629556	0.693576	-0.101411	-0.651004	-0.618719
NCOR1	blue	0.0186196	-0.170293	-0.206199	0.375289	-0.128657	-0.15991	0.0053179	0.162147	0.18341
DHCR24	turquoise	-0.0115748	-0.00339073	-0.241982	0.0902333	-0.00952751	-0.259862	-0.0413503	0.0206465	0.225231
RAB11A	blue	0.0642912	0.808673	0.223878	0.477731	0.833253	0.268947	0.101005	-0.797131	-0.187523
S100A10	grey	-0.121641	0.0987846	-0.0773834	-0.105149	0.144402	0.0258238	-0.0274251	-0.0593549	0.132223
NOL5A	green	-0.528519	-0.255735	-0.0596126	0.0454974	-0.285956	-0.0626583	0.540052	0.316798	-0.0148368
CCT4	blue	0.235458	0.272252	0.467959	0.504313	0.324604	0.470636	-0.143721	-0.255091	-0.514652
DNAJA1	blue	0.447766	0.494681	0.484949	0.564661	0.521868	0.545265	-0.175482	-0.525117	-0.430208
STAT1	orange	0.107964	0.0941851	-0.066326	0.194224	0.101965	-0.0372956	-0.160734	-0.091633	0.0807519
SSR1	green	0.494573	0.856844	0.598983	0.0395136	0.864818	0.660245	-0.501377	-0.829262	-0.558002
SFRS10	blue	0.356471	0.638305	0.27705	0.681451	0.59232	0.205879	-0.048672	-0.60119	-0.240552
MGEA5	yellow	0.48806	0.758186	0.0331382	0.0953576	0.761053	-0.0396708	-0.458886	-0.789335	-0.173636
M6PR	blue	0.331849	0.0748518	0.36895	0.713716	0.140396	0.447874	0.0321764	-0.0528405	-0.394397
HLA-E	orange	-0.191258	-0.104035	0.0185941	-0.113581	-0.138958	0.0674207	-0.0843942	0.114413	0.0186592
RPLP2	midnightblue	0.0144446	-0.0395922	0.174577	-0.226717	-0.0955372	0.166505	-0.122252	0.0881853	-0.143922
TACC1	brown	-0.245371	0.654957	0.325201	-0.425737	0.710375	0.366421	-0.0998363	-0.686665	-0.319389
KTN1	green	0.397114	0.660252	0.676911	-0.110894	0.647459	0.604645	-0.39326	-0.63341	-0.675067
PHC2	yellow	-0.50906	-0.177915	-0.406194	-0.23906	-0.17587	-0.351637	0.0933587	0.091237	0.420988
BTG1	brown	0.247156	0.785756	0.402448	-0.203325	0.798152	0.355884	-0.376375	-0.768282	-0.408398
LGALS3BP	turquoise	-0.253544	-0.321633	-0.122764	-0.350548	-0.32144	-0.101117	-0.261947	0.36369	0.178754
COX6A1	turquoise	-0.0430235	-0.0972562	0.57586	0.0835481	-0.115582	0.616204	0.292301	0.0679607	-0.552945
RPS23	grey	0.0675029	0.275598	0.626475	-0.0406678	0.275221	0.622007	0.0143736	-0.246369	-0.617637
DCTN2	grey	-0.207365	-0.193665	-0.355323	0.174488	-0.105434	-0.332666	0.206303	0.205597	0.393016
DEK	green	0.424608	0.831442	0.761585	0.0600266	0.788029	0.780961	-0.357809	-0.789648	-0.773573
RPL8	grey	-0.371827	0.0317594	0.20904	0.0797677	0.0856305	0.168884	0.450069	0.000623822	-0.179685
HSBP1	blue	0.391287	0.0958614	0.490627	0.60063	0.14199	0.570682	-0.325148	-0.146563	-0.42061
GLUD1	brown	-0.123725	0.521527	0.291274	-0.481536	0.560968	0.344597	-0.241716	-0.500575	-0.316288
MLF2	green	-0.187192	-0.456088	-0.544814	0.0256215	-0.499868	-0.506617	0.496191	0.456005	0.65868
RPS20	midnightblue	-0.12918	0.233903	0.473906	-0.10464	0.177698	0.406015	-0.00602782	-0.218107	-0.513676
ARPC1A	brown	0.057336	0.0498374	-0.201763	0.473252	0.105246	-0.133001	0.318561	-0.114629	0.250074
CCND2	turquoise	-0.0603162	0.515452	0.162085	0.318367	0.557395	0.0971825	0.411777	-0.473616	-0.193323
IMMT	brown	0.0529389	-0.0216857	0.316525	0.308058	-0.0811914	0.358209	0.169708	0.0875969	-0.345801
SSRP1	blue	-0.024494	-0.142634	-0.516233	0.491655	-0.136354	-0.534103	0.321712	0.157347	0.505256
SDCBP	grey	0.414409	0.705596	0.573668	-0.0689918	0.6853	0.634124	-0.44123	-0.717867	-0.45821
UBE1	green	-0.261076	-0.678151	-0.56722	0.0113717	-0.666193	-0.55549	0.41392	0.668924	0.606319
ABLIM1	brown	-0.29668	-0.0764785	-0.0547986	-0.443987	-0.0546341	-0.139357	-0.0614568	0.0988984	-0.00117079
PPIB	turquoise	-0.0650165	0.0120215	0.0127858	-0.174326	-0.0207386	-0.0217152	-0.0421077	0.00769394	0.00503518
SERP1	brown	0.520493	0.743689	0.668556	-0.113577	0.718859	0.680939	-0.536567	-0.705586	-0.589397
ACTA2	turquoise	0.024813	-0.263695	-0.149497	0.122383	-0.245648	-0.127292	0.239251	0.250456	0.16399
TAX1BP1	yellow	0.572103	0.693422	0.700377	0.401265	0.711937	0.698919	-0.506551	-0.700442	-0.699757
CD59	brown	0.0994139	0.106557	0.173046	-0.0416903	0.107934	0.130985	-0.289704	-0.134078	-0.183283
SERPING1	orange	-0.0976483	-0.26821	-0.119985	0.0548332	-0.27781	-0.112163	0.0791752	0.264677	0.16641
HIF1A	brown	0.12583	0.727607	0.190718	-0.43854	0.677604	0.153129	-0.526471	-0.718961	-0.129006
IPO7	brown	0.373089	0.206985	0.706872	-0.293568	0.224702	0.699613	-0.452408	-0.219048	-0.63614
ACTR3	yellow	0.586972	0.54221	0.63496	0.625774	0.465208	0.657227	-0.28538	-0.514595	-0.624951
SSR4	tomato	-0.273905	-0.32459	0.288848	-0.2025	-0.275751	0.265149	0.340247	0.358993	-0.261586
CD9	turquoise	0.0310527	0.132223	0.0482896	-0.0937054	0.11498	0.0520076	-0.469847	-0.112448	0.0235161
HADHB	brown	-0.0747323	0.137238	0.48859	-0.36921	0.107211	0.459281	-0.413283	-0.111039	-0.440024
TXNIP	turquoise	-0.0496636	0.304692	0.260372	-0.22893	0.237502	0.285312	-0.394641	-0.271477	-0.30337
PAICS	brown	0.111728	0.230855	0.464248	-0.186542	0.272599	0.442974	-0.362369	-0.190975	-0.456029
YWHAH	blue	0.132048	0.33223	-0.226453	0.586547	0.395853	-0.204827	0.360835	-0.29563	0.285117
DSTN	brown	0.265109	0.580449	0.31993	0.510349	0.542975	0.264435	0.067171	-0.54648	-0.24928
TAF7	yellow	0.552014	0.81106	0.657848	0.481917	0.783899	0.578699	-0.268016	-0.798435	-0.629788
EIF5B	greenyellow	0.0310679	-0.45606	0.177638	-0.0719993	-0.473218	0.167527	-0.244679	0.489376	-0.237062
CD99	brown	-0.258478	-0.30389	-0.134807	-0.488798	-0.25848	-0.151231	-0.0115795	0.326894	0.228894
HNRPH1	yellow	0.560386	0.561886	0.151731	0.0113979	0.528094	0.147153	-0.412391	-0.541831	-0.218556
BLCAP	green	-0.12268	-0.14359	-0.476186	-0.0917181	-0.110457	-0.502546	0.448306	0.154688	0.416693
ADD3	brown	0.0293089	0.562058	-0.164013	-0.440463	0.50981	-0.200504	-0.511591	-0.524767	0.0314712
DUSP1	tan	-0.0810075	0.500095	0.00164492	-0.112824	0.512476	0.0625726	0.0847696	-0.546993	0.0481399
TGM2	orange	-0.142771	-0.394533	-0.117471	-0.210087	-0.435279	-0.113752	-0.191858	0.422725	0.13322
RAD23A	green	-0.345374	-0.568075	-0.532175	-0.275954	-0.609623	-0.545011	0.474403	0.640472	0.616253
PLD3	green	-0.506637	-0.434906	-0.454781	-0.02847	-0.408008	-0.384814	0.75629	0.474422	0.556812
ANP32A	turquoise	0.169666	0.155838	0.227703	0.148627	0.0935295	0.222126	-0.200069	-0.156181	-0.160242
PSMF1	green	0.479455	0.0183202	-0.0631357	-0.00928892	0.0165897	-0.0344186	-0.5163	0.025319	0.047205
STOM	brown	-0.0191511	0.110781	0.0647356	-0.355047	0.072551	0.0154637	-0.425394	-0.071039	-0.0386121
PSMC2	yellow	0.483287	0.142237	0.633535	0.455867	0.163875	0.578808	-0.500075	-0.129154	-0.573971
SF3B1	turquoise	0.0160122	0.850231	0.769274	-0.124128	0.873336	0.74148	-0.474966	-0.85594	-0.778401
SMARCC1	turquoise	0.160247	0.238638	0.263939	0.0623871	0.278691	0.209583	-0.30775	-0.228881	-0.252518
NHP2L1	brown	-0.102181	-0.138371	-0.278456	0.579238	-0.0810228	-0.27659	0.424429	0.161752	0.21692
TM9SF2	blue	0.583914	0.673227	0.622414	0.76123	0.615114	0.624675	-0.18037	-0.664782	-0.561531
SYNGR2	turquoise	-0.0646991	0.120473	-0.27214	-0.119364	0.108542	-0.222437	-0.310775	-0.120686	0.313833
PIP5K2B	blue	0.105865	-0.205592	-0.520346	0.467241	-0.251252	-0.575345	0.223932	0.157967	0.430139
PXN	yellow	-0.517056	-0.378331	-0.416521	-0.42565	-0.449324	-0.461597	0.233959	0.372044	0.423519
ATP6V1B2	blue	0.110375	0.215191	0.10716	0.712243	0.267126	0.216637	0.279543	-0.263352	-0.127254
RPS29	midnightblue	-0.046966	0.293413	0.498946	-0.0886196	0.310458	0.411376	0.00132	-0.29655	-0.51958
ARF4	green	0.536517	0.720179	0.621345	0.0567637	0.739541	0.603	-0.454441	-0.708294	-0.529502
USP9X	blue	-0.0854449	0.749042	-0.0936498	-0.372743	0.775767	-0.131928	-0.199442	-0.756158	0.0117381
LGALS1	honeydew	-0.0524659	-0.303487	0.0483125	-0.0671103	-0.238239	0.163325	0.275333	0.29726	0.0201908
GPX4	brown	-0.217993	-0.412578	-0.173843	0.0357877	-0.388362	-0.14192	0.537082	0.438398	0.31032
CSE1L	yellow	0.595428	0.493532	0.468433	0.541804	0.557953	0.437173	-0.481789	-0.477257	-0.505423
PSMA7	brown	0.0304361	0.119881	0.245782	0.34399	0.166765	0.284963	0.117715	-0.127445	-0.226981
CPE	brown	0.177731	-0.00501748	-0.0266973	0.0936245	-0.0128173	-0.0284693	-0.405676	-0.0108393	0.0328363
PGRMC1	yellow	0.32095	0.615335	-0.0385628	0.287679	0.621222	-0.0454229	-0.278045	-0.592431	0.140296
ITGB5	brown	-0.281769	-0.325467	-0.232538	-0.350856	-0.334607	-0.245264	-0.0331235	0.347588	0.305247
MGAT1	turquoise	-0.0388632	-0.588699	-0.382827	-0.118403	-0.531622	-0.27342	0.292063	0.584031	0.444659
ACLY	yellow	0.425945	0.240701	0.345184	0.367494	0.31881	0.375419	-0.39568	-0.216103	-0.325971
HNRPH2	yellow	0.601685	0.466361	0.513622	0.0198303	0.473211	0.59911	-0.311737	-0.49583	-0.457863
PJA2	blue	0.576708	0.846583	0.514602	0.448435	0.831848	0.488852	-0.498829	-0.824304	-0.516075
ECHS1	grey	-0.212828	-0.402194	-0.51881	-0.117562	-0.359485	-0.443046	0.233013	0.432147	0.501855
GPNMB	turquoise	-0.264523	0.0459768	0.0818963	0.174663	0.0566823	0.0946815	0.331815	-0.0441027	-0.037239
NFE2L2	brown	0.154166	0.742294	0.578196	-0.342756	0.70535	0.574871	-0.572464	-0.732807	-0.495074
MBNL1	blue	0.608196	0.80802	0.528533	0.600456	0.774422	0.429389	-0.408239	-0.762574	-0.540844
MFN2	green	-0.433899	-0.499027	-0.441694	-0.0300802	-0.485874	-0.466739	0.613396	0.500273	0.434843
CSDA	orange	-0.165902	-0.0846806	0.00575946	-0.236671	-0.132715	0.0349637	-0.142751	0.139876	0.0782885
IGFBP7	brown	0.169611	0.0815673	0.167809	0.0464982	0.125921	0.247305	-0.404069	-0.088052	-0.0943145
PUM1	brown	0.129683	0.137178	0.458988	-0.289105	0.200745	0.449481	-0.192856	-0.0838284	-0.494288
BHLHB2	tan	0.00280985	0.311036	-0.193224	-0.168989	0.345701	-0.183289	-0.0294484	-0.319882	0.253634
UBA2	yellow	0.810908	0.19153	0.66641	0.265915	0.19498	0.710032	-0.495817	-0.162681	-0.624631
FBXO7	turquoise	-0.261509	-0.186483	-0.2189	-0.262738	-0.202937	-0.217329	-0.168114	0.222999	0.23333
GNAI3	brown	0.0745792	0.795272	0.394869	-0.283789	0.758346	0.352953	-0.455234	-0.790461	-0.372719
CHD4	black	-0.451548	-0.731831	-0.503567	-0.316538	-0.708687	-0.514513	0.0555136	0.751351	0.528794
LRPAP1	honeydew	-0.199303	-0.271229	-0.282245	-0.0421927	-0.238201	-0.214622	0.474706	0.230461	0.327983
IDH1	brown	0.0680977	0.607489	0.402418	-0.419569	0.663169	0.486593	-0.3152	-0.612835	-0.391385
AMD1	green	0.663617	0.793377	0.379469	0.186535	0.774317	0.301911	-0.728058	-0.799829	-0.375032
CSTB	grey	-0.360142	-0.0602879	0.0830303	-0.146946	-0.00268189	0.151395	0.197792	0.0414643	-0.0422685
PCNA	yellow	0.42351	0.286182	0.668552	0.198738	0.20908	0.677745	-0.401626	-0.248815	-0.618866
RRBP1	turquoise	-0.0468736	-0.557568	-0.298059	-0.238384	-0.506465	-0.271406	-0.136155	0.581164	0.332193
HDAC1	turquoise	0.169234	0.0413813	-0.0212276	-0.0904202	0.135843	-0.0211242	-0.315514	-0.02795	-0.0690168
DDX3X	palegreen	0.365162	0.865284	0.434709	-0.078434	0.869144	0.452564	-0.453712	-0.871321	-0.373926
PPP1R7	honeydew	0.166936	-0.566002	-0.220135	0.147824	-0.559343	-0.162272	0.136558	0.58039	0.273903
RAD23B	blue	0.586831	0.57955	0.405155	0.583377	0.575932	0.437163	-0.212469	-0.555481	-0.346992
SRRM1	turquoise	0.00418842	0.556234	0.112349	-0.101333	0.602095	0.0648641	-0.147724	-0.534317	-0.143581
PSMD13	honeydew	-0.148125	-0.257744	-0.431427	-0.0257579	-0.294583	-0.420262	0.294615	0.262375	0.349584
BTG2	tan	-0.219099	0.325593	-0.0524046	-0.334025	0.329825	-0.0114108	0.0044367	-0.314761	0.0760242
CAPZA2	blue	0.656099	0.729301	0.64136	0.7652	0.739716	0.659759	-0.121134	-0.710948	-0.546153
DDX1	blue	0.434868	0.68365	0.627114	0.531305	0.727988	0.629727	-0.305578	-0.645287	-0.682866
ATP1B1	black	0.0838255	0.436096	0.194394	0.202325	0.465755	0.229406	-0.0923698	-0.422386	-0.133649
RAF1	blue	-0.295045	0.275803	-0.184495	-0.373686	0.279888	-0.109399	0.0975021	-0.348615	0.173433
SREBF2	grey	-0.434113	-0.239112	-0.546668	0.0927649	-0.246565	-0.528269	0.423164	0.258409	0.571822
PKM2	green	-0.35494	-0.648725	-0.422346	0.151358	-0.615794	-0.38681	0.633435	0.711688	0.576428
RPS16	midnightblue	-0.10775	0.103024	0.443292	-0.175503	0.0627376	0.448407	0.109201	-0.070885	-0.443676
TARS	red	0.320924	0.375587	0.658513	0.446109	0.333741	0.647886	-0.0976531	-0.350185	-0.648924
TXNRD1	turquoise	-0.0525964	0.542581	0.400085	0.228944	0.588892	0.470753	0.270465	-0.56593	-0.384744
PSMC3	brown	0.0291055	-0.493563	-0.252961	0.466907	-0.458992	-0.287962	0.260932	0.512536	0.240596
RALY	turquoise	-0.41852	-0.731452	-0.686934	-0.147724	-0.708195	-0.682199	0.258323	0.73645	0.737964
AKR1B1	brown	-0.273917	-0.244645	0.101385	0.125791	-0.209001	0.0759451	0.403336	0.282535	-0.115449
SRP9	green	0.679	0.902233	0.692247	0.233694	0.889678	0.710776	-0.663566	-0.875185	-0.701733
PSMA5	brown	0.196541	0.0510182	0.633082	0.426113	0.0462941	0.618499	0.0285063	-0.0367512	-0.615247
ADRM1	yellow	-0.542112	-0.58036	-0.0103668	-0.194788	-0.611991	-0.0458479	0.593836	0.634664	0.10864
OGDH	yellow	-0.535409	-0.677455	-0.561322	-0.24599	-0.659014	-0.579738	0.419135	0.706485	0.592248
APEH	black	-0.043904	-0.459504	-0.188068	0.123271	-0.429126	-0.137663	0.457607	0.505502	0.182935
ARHGDIB	purple	0.00064526	0.178941	-0.153182	0.142678	0.216199	-0.071555	0.0607848	-0.202331	0.199363
PRNP	green	0.528789	0.84136	0.256529	0.125331	0.873367	0.271705	-0.550865	-0.811097	-0.200381
ANXA4	turquoise	0.162793	0.235136	0.513224	-0.173117	0.198669	0.535438	-0.421414	-0.2022	-0.442657
NDUFA5	yellow	0.494595	0.13558	0.382419	0.293315	0.131348	0.309223	-0.226903	-0.108152	-0.363556
C5orf13	turquoise	0.246348	0.0101328	-0.0952806	0.0772763	0.0508266	-0.0418642	-0.03129	0.000159763	0.165874
SH3BGRL	yellow	0.65547	0.836768	0.646295	0.324331	0.805089	0.677509	-0.515271	-0.80567	-0.518575
ENO2	brown	-0.0454602	-0.495177	-0.412796	0.194214	-0.448022	-0.464121	0.408629	0.489329	0.323618
STK25	brown	0.106368	-0.365056	-0.449561	0.0809569	-0.32522	-0.43971	0.24212	0.381047	0.409643
SMARCC2	yellow	-0.437815	-0.476125	-0.190376	-0.377399	-0.463364	-0.137148	0.405772	0.536569	0.280364
ATP5B	brown	0.0427219	-0.0996112	0.0211145	0.44763	-0.0111737	0.127166	0.272088	0.14724	0.0304251
EBNA1BP2	yellow	0.420417	-0.0215504	0.36505	0.360674	0.0198954	0.401507	-0.0374232	0.0308478	-0.346923
CCT6A	yellow	0.476124	0.637647	0.4621	0.239364	0.603258	0.403247	-0.210423	-0.597225	-0.445745
ETS2	blue	0.0238677	0.270506	0.167055	0.492949	0.295032	0.190694	0.254002	-0.322309	-0.091579
ARHGEF12	brown	0.115287	0.0589035	-0.0568386	-0.345353	0.0419494	-0.0670194	-0.229229	-0.0516211	0.110312
VAMP3	turquoise	-0.0498357	0.0585267	0.29839	-0.334954	0.0651136	0.39348	-0.476957	-0.100511	-0.235975
ENC1	turquoise	-0.163413	0.116256	-0.0637816	0.234824	0.12954	-0.0694013	0.464494	-0.118132	0.106178
UBE2D2	yellow	0.519652	0.235402	-0.27475	0.352091	0.245894	-0.295105	-0.200255	-0.233685	0.2148
ADIPOR2	turquoise	-0.200597	-0.191435	-0.118703	-0.346506	-0.0962464	-0.170224	-0.347139	0.16567	0.0892122
SLC9A3R1	brown	-0.307289	-0.136877	-0.200731	-0.507455	-0.10748	-0.205559	-0.122975	0.110055	0.196645
FLOT2	green	-0.613131	-0.171314	-0.616623	-0.22134	-0.120688	-0.590931	0.705743	0.114609	0.594264
CST3	brown	-0.227819	-0.262722	-0.230626	-0.554704	-0.200596	-0.122894	-0.110564	0.302183	0.364508
ANXA7	red	-0.0354858	0.654763	0.530653	-0.164799	0.68721	0.559759	-0.0812911	-0.638356	-0.467625
ZFP36L2	brown	-0.128535	0.602331	0.311113	-0.296531	0.6108	0.351786	-0.245522	-0.57922	-0.278707
CUL3	blue	0.504502	0.20551	0.0379875	0.659075	0.185601	0.0146111	-0.325499	-0.180324	-0.0620921
PLEC1	yellow	-0.560369	-0.669884	-0.551133	-0.167148	-0.670184	-0.494768	0.427318	0.710464	0.594623
PPP2CB	green	0.545823	0.72985	0.512051	0.288414	0.772509	0.578157	-0.629592	-0.724689	-0.45614
DHX15	blue	0.179447	0.889171	0.720317	0.688515	0.882468	0.746304	-0.136718	-0.85923	-0.690546
IGF2R	turquoise	0.220062	0.205752	0.0190719	-0.0763929	0.242369	0.0756776	-0.418983	-0.264654	0.0399699
PHGDH	brown	-0.269063	-0.321504	-0.0932855	-0.532952	-0.310786	-0.119413	-0.253273	0.333486	0.114136
TRAM1	brown	0.153295	0.816275	0.564472	-0.129709	0.845644	0.582346	-0.510161	-0.78598	-0.577669
PSMB3	honeydew	-0.0527728	-0.250407	-0.122013	0.0331284	-0.179012	-0.0377834	0.402058	0.204501	0.144589
COPS6	honeydew	-0.402756	-0.554086	-0.0748553	-0.102492	-0.507752	-0.0559424	0.516276	0.561242	0.0937557
PPP1CB	yellow	0.676417	0.761303	0.612381	0.184655	0.762521	0.571429	-0.437748	-0.729442	-0.574349
PLEKHB2	blue	0.067749	-0.392464	-0.0153219	0.435432	-0.384168	0.0622605	0.108085	0.374364	0.0832464
LRP10	brown	-0.191575	-0.210453	-0.119477	-0.456555	-0.276949	-0.101921	-0.241328	0.213017	0.222629
HSD17B4	turquoise	0.210041	0.184322	0.584889	-0.104032	0.249658	0.582974	-0.475754	-0.18203	-0.542079
NAP1L4	red	-0.426279	-0.0448294	-0.0032183	-0.444308	-0.0122481	-0.0636568	0.30078	0.0722998	-0.0944748
SOX4	yellow	0.507766	0.0186091	0.0332677	0.311595	0.0113665	0.0682167	-0.0834199	-0.0105056	0.0145115
CUL4A	yellow	0.515517	0.662282	0.0183902	0.526245	0.67809	0.0113424	-0.286313	-0.622058	-0.0819838
ALDH2	brown	-0.25136	-0.0765848	-0.0225651	-0.377068	-0.0377772	0.0967983	0.092854	0.0964318	0.0853305
VIM	brown	0.0710015	0.0137306	0.371508	-0.0908555	0.000613542	0.424351	-0.215681	0.0266295	-0.249199
CAT	brown	-0.0393515	0.367309	0.44916	-0.369604	0.36067	0.554975	-0.55859	-0.369178	-0.410582
PTDSS1	turquoise	-0.181412	-0.422262	0.081735	-0.148719	-0.333772	0.0203546	0.2436	0.421187	-0.0342697
ATP6AP2	yellow	0.702754	0.793223	0.574807	0.233979	0.786463	0.623866	-0.608586	-0.764597	-0.522614
CNN3	brown	0.0478584	0.242127	0.182441	-0.112907	0.265435	0.176337	-0.287201	-0.230504	-0.181164
TIA1	green	0.473591	0.814481	0.618383	0.0521907	0.835702	0.648681	-0.532017	-0.814778	-0.656863
NPEPPS	blue	0.171754	0.480741	0.360483	0.372535	0.489836	0.37051	-0.0671944	-0.510955	-0.305981
BUB3	blue	0.396444	0.706101	0.279726	0.7087	0.721644	0.242754	-0.353297	-0.678131	-0.359809
RUVBL2	honeydew	-0.140427	-0.552573	-0.308563	0.0324301	-0.516639	-0.251084	0.311589	0.586014	0.354864
MAPKAPK2	orange	-0.435174	-0.0806285	-0.47998	-0.542388	-0.106273	-0.484714	-0.0358853	0.0639387	0.565105
TALDO1	turquoise	-0.127714	-0.12933	-0.217639	-0.23433	-0.0815245	-0.103655	-0.144308	0.0854892	0.253395
JUN	tan	-0.0922852	0.205815	-0.00459635	-0.318857	0.244925	0.0152742	-0.0122403	-0.223353	0.0374561
SQSTM1	yellow	-0.441506	-0.145436	-0.310723	-0.0907815	-0.122972	-0.266625	0.326402	0.139319	0.315567
JUNB	tan	-0.172072	0.0115737	-0.204123	-0.234852	0.0256442	-0.188493	0.212491	-0.0509853	0.252803
RRM1	blue	0.198962	0.340734	0.223384	0.66828	0.384144	0.163066	-0.0333926	-0.284692	-0.271778
SUPT4H1	turquoise	-0.210051	-0.00189962	0.0290481	0.0236138	0.0239517	0.132164	0.243629	-0.0624758	0.0584105
RCN2	blue	0.397701	0.712612	0.777838	0.641664	0.733841	0.736844	-0.015927	-0.690694	-0.76022
PPIF	turquoise	-0.292415	-0.150883	-0.165981	-0.155993	-0.166379	-0.148037	0.0262784	0.144975	0.225579
PUM2	blue	0.425648	0.745583	0.542713	0.502927	0.784881	0.545314	-0.307915	-0.763026	-0.59251
PRCP	brown	-0.187133	0.568605	0.324762	-0.283964	0.567944	0.430302	-0.21386	-0.580603	-0.273295
USP7	blue	-0.0107709	-0.623102	-0.240962	0.488348	-0.595668	-0.241148	0.113769	0.628884	0.15975
NFKBIA	orange	-0.275236	-0.135221	0.0137662	-0.308677	-0.0764703	0.0227762	-0.110913	0.114506	0.0129896
IGFBP4	turquoise	-0.245891	-0.0531041	-0.238624	0.1504	-0.0333415	-0.279057	0.449128	0.0706805	0.209976
TOMM70A	blue	0.500073	0.441363	0.387389	0.737741	0.436535	0.310249	-0.151132	-0.404355	-0.37898
SRM	green	-0.470747	-0.520087	-0.275268	-0.249704	-0.521571	-0.225651	0.631389	0.591261	0.339685
NCBP2	yellow	0.505919	0.716561	0.416365	0.203185	0.730299	0.357157	-0.270585	-0.680629	-0.432778
GRSF1	blue	0.375865	0.725428	0.373636	0.86069	0.783214	0.411371	0.00358657	-0.700408	-0.383512
UBE2N	blue	0.328067	0.839307	0.566277	0.654109	0.834182	0.574895	0.0671797	-0.806497	-0.52762
ARF5	yellow	-0.379786	-0.337192	-0.303039	-0.250954	-0.315324	-0.280158	0.516733	0.285699	0.374782
ATP6V1F	green	-0.549517	-0.340432	0.0098558	-0.0797478	-0.301733	0.098408	0.678137	0.354263	0.0667349
PSMA3	blue	0.502573	0.353178	0.737165	0.594091	0.313746	0.764062	-0.183589	-0.339418	-0.682982
UBL3	turquoise	0.237138	0.802205	0.620441	0.27924	0.817638	0.548424	-0.309074	-0.781749	-0.595415
DUSP3	blue	0.180598	-0.319149	-0.397706	0.740301	-0.296809	-0.373306	0.210478	0.322252	0.400999
PABPN1	yellow	-0.373594	-0.0416095	-0.134615	-0.147703	0.0484583	-0.128588	0.258201	0.0216885	0.127846
LAMP1	turquoise	-0.136422	-0.155765	-0.473625	-0.439638	-0.069183	-0.412136	-0.399346	0.175473	0.505643
CLIC4	turquoise	0.195489	0.698876	0.493503	-0.0556201	0.686674	0.47951	-0.624498	-0.661321	-0.412509
CLSTN1	turquoise	-0.213908	-0.468489	-0.501319	0.105406	-0.42747	-0.497341	0.450463	0.53026	0.507323
GOLGA4	turquoise	0.320336	0.349149	0.661106	-0.124577	0.357943	0.645226	-0.5418	-0.345445	-0.638695
DCTD	turquoise	-0.00113039	-0.132208	-0.0192762	-0.00848082	-0.0725622	0.00044402	0.282566	0.155686	0.0496675
ETF1	blue	0.188622	0.645052	0.292007	0.427273	0.628128	0.311373	0.185747	-0.616694	-0.191113
NME1	brown	-0.0261032	-0.0408941	0.295747	0.353771	-0.0329739	0.281637	0.341382	0.0501277	-0.274891
SFPQ	blue	0.481586	0.0498432	0.221582	0.53396	0.0208415	0.158149	-0.178731	-0.0384165	-0.155473
LEREPO4	blue	0.00657856	-0.0787472	0.749496	0.375694	-0.097618	0.709637	0.162293	0.0886611	-0.692433
OAT	yellow	0.448842	0.632194	0.662752	0.208194	0.653329	0.710273	-0.299431	-0.646206	-0.580686
PPP1R12A	black	0.0488504	0.69403	0.617457	-0.0306756	0.648526	0.597475	0.0107711	-0.661994	-0.599202
PWP1	black	0.207467	-0.056335	0.548293	0.0938796	0.00701368	0.529672	-0.141441	0.0623369	-0.585509
ALDH9A1	brown	0.12007	0.475855	0.271028	-0.368023	0.540634	0.291484	-0.400662	-0.48839	-0.331695
PRDX3	blue	0.37803	0.753023	0.612819	0.436999	0.774318	0.695652	-0.211564	-0.753115	-0.553581
DARS	brown	-0.147823	0.302269	-0.0625503	-0.383033	0.358192	-0.0945055	-0.155183	-0.24224	0.00441213
INSIG1	turquoise	-0.0866661	0.76854	0.20703	-0.130035	0.784522	0.204808	-0.28177	-0.726903	-0.124764
IER3	purple	-0.38291	-0.0594188	-0.12894	-0.213768	-0.0261479	-0.102058	0.255414	-0.00460483	0.178746
FXR1	green	0.409218	0.715266	0.731036	-0.119804	0.75598	0.73358	-0.516262	-0.728747	-0.713777
IFNGR2	turquoise	-0.308173	0.522765	0.043624	-0.169084	0.551831	0.148348	0.314104	-0.579917	-0.0232278
SCARB2	blue	0.23431	0.313289	0.0971506	0.539246	0.377746	0.194683	-0.366385	-0.311742	-0.0309055
UBE2L6	red	-0.424762	-0.0444219	0.219181	-0.175249	-0.0259437	0.304808	0.269863	0.0376675	-0.154938
COPS5	yellow	0.626456	0.476313	0.749331	0.39543	0.477007	0.746079	-0.33002	-0.490612	-0.744125
CNIH	yellow	0.60251	0.852422	0.656954	0.311004	0.851499	0.716727	-0.52913	-0.840389	-0.59724
ARL1	blue	0.556629	0.0571075	0.454222	0.72541	0.105596	0.420821	-0.225491	-0.0805658	-0.474344
MARCKS	black	-0.158633	0.656214	0.162891	0.161819	0.64782	0.195559	0.307863	-0.652211	-0.0655898
AKAP1	yellow	-0.443096	0.132154	-0.0132243	-0.300785	0.090041	-0.0232727	0.235598	-0.112473	0.00197212
API5	yellow	0.57508	0.764919	0.579503	-0.0501057	0.789919	0.574654	-0.588267	-0.721953	-0.575102
EGR1	tan	-0.267366	-0.0598242	-0.0420704	-0.391431	-0.0284429	0.00187175	0.217223	0.0821705	0.0648041
PSMC6	yellow	0.708784	0.720032	0.786561	0.584136	0.733661	0.809054	-0.353466	-0.709616	-0.769813
ENTPD6	turquoise	-0.349317	-0.448723	-0.336364	-0.169312	-0.445349	-0.307042	0.578991	0.471807	0.341796
PSMD7	brown	0.168266	0.374154	0.488452	0.365453	0.451191	0.556065	0.0807974	-0.396504	-0.501006
NIPSNAP1	green	-0.506853	0.0777152	0.0910529	-0.168031	0.0886626	0.0643215	0.664866	-0.0427896	-0.110947
RANBP2	yellow	0.56349	0.250313	0.437477	0.0920802	0.228563	0.39149	-0.354544	-0.228392	-0.437159
SNX1	turquoise	-0.473317	0.501935	0.02424	-0.354873	0.550124	0.110922	0.00162059	-0.510589	-1.49e-05
EPB41L2	turquoise	0.138491	0.00418601	0.170729	-0.135218	0.0309426	0.183198	-0.373691	0.00179941	-0.144464
LAPTM5	purple	-0.171701	-0.414446	-0.427949	0.16245	-0.33995	-0.416441	0.107514	0.373691	0.393063
GALNT1	yellow	0.483076	0.608384	0.698867	0.171746	0.555184	0.672543	-0.27009	-0.565235	-0.633454
ELAVL1	brown	-0.0716354	0.112721	0.133048	-0.372501	0.142935	0.155566	-0.242559	-0.116014	-0.116651
CLCN3	turquoise	0.305905	0.401159	0.364067	-0.18506	0.392698	0.351872	-0.526984	-0.371173	-0.31175
SGK	turquoise	0.0703925	0.631881	0.147692	-0.261918	0.644874	0.212572	-0.575161	-0.649044	-0.11405
SFRS1	blue	0.0881379	0.726976	0.470062	0.712458	0.702365	0.429765	0.0161901	-0.697071	-0.510522
PTK9	turquoise	0.233959	0.0836872	0.498908	-0.0836702	0.0717338	0.433199	-0.643623	-0.0607575	-0.430273
TP53	orange	-0.194631	-0.144524	-0.138289	-0.305854	-0.121688	-0.123649	-0.0265295	0.187359	0.190152
SAFB	yellow	-0.421697	-0.174761	0.0795896	-0.371909	-0.0914061	0.0538935	0.357075	0.152607	-0.0417829
WSB2	salmon	0.537781	0.382539	0.140425	0.284904	0.334096	0.120898	-0.214509	-0.357574	-0.0775854
PSME2	orange	-0.120765	-0.0372165	0.305582	-0.128719	-0.0479675	0.389744	0.20309	0.0533432	-0.257691
SNRPA	blue	-0.48269	-0.642606	-0.509209	-0.479161	-0.63171	-0.516172	0.224096	0.685647	0.583086
ADNP	grey	0.425155	0.696616	0.62201	0.328014	0.680648	0.583049	-0.387237	-0.676899	-0.631862
KIAA0494	brown	-0.162901	0.187054	0.266489	-0.542239	0.190842	0.292664	-0.455609	-0.192859	-0.308448
RNF13	turquoise	0.00571159	0.767895	0.648609	0.0586203	0.761234	0.697164	-0.459085	-0.782272	-0.577406
AIP	blue	-0.258845	-0.526405	-0.587037	-0.515553	-0.520312	-0.596114	0.0386429	0.560463	0.611951
RNASE1	turquoise	-0.0850697	-0.0384462	-0.0371741	-0.119728	-0.0381741	-0.0134623	-0.285719	0.0448298	0.0413563
DHCR7	turquoise	-0.211824	-0.608368	-0.0466924	-0.207981	-0.587525	-0.0443402	-0.144292	0.627033	0.0899403
LBR	turquoise	0.150657	0.530158	0.460005	-0.128303	0.549268	0.454384	-0.449778	-0.548163	-0.524927
FER1L3	orange	-0.0147113	-0.12769	0.0120827	0.068372	-0.071323	0.116008	-0.119497	0.148022	0.0263728
SLC29A1	brown	-0.243127	-0.266812	-0.127968	0.162155	-0.240102	-0.0623691	0.548036	0.287284	0.181566
PRKAG1	yellow	-0.474825	-0.0240646	0.150221	0.0349006	-0.0369101	0.215553	0.38958	0.0197879	-0.155947
SH3BP5	blue	-0.000310082	0.0929059	0.252596	0.399372	0.105119	0.268489	0.0323195	-0.0969379	-0.246281
TBC1D5	blue	0.146703	-0.0642688	0.283812	0.535979	-0.0378296	0.34615	0.0236907	0.0507746	-0.221648
RNF14	yellow	0.488733	0.61211	0.526988	0.258318	0.581821	0.51001	-0.260606	-0.563726	-0.55013
HDAC2	yellow	0.565207	0.738162	0.614933	0.188253	0.692513	0.547905	-0.438285	-0.690609	-0.566478
RYBP	brown	-0.000525544	-0.278675	-0.229449	-0.359974	-0.234646	-0.2373	-0.216229	0.226026	0.23565
LIPA	turquoise	0.119991	0.275566	0.42005	-0.00171915	0.312163	0.469365	-0.447918	-0.239224	-0.358418
SH3GL1	turquoise	-0.0826792	-0.244166	-0.221144	0.0304458	-0.289793	-0.209604	0.259562	0.250181	0.31594
ZFR	turquoise	0.352549	0.818532	0.70786	-0.150627	0.795852	0.688845	-0.469697	-0.772754	-0.723397
ABCE1	yellow	0.650897	0.810239	0.765093	0.577073	0.804883	0.713126	-0.539059	-0.766696	-0.760178
PON2	brown	0.015915	0.518624	0.254859	-0.527896	0.566936	0.289531	-0.364651	-0.522895	-0.220632
PPP2R5C	yellow	0.598514	0.0358498	0.669464	0.380614	0.0533542	0.670982	-0.29464	-0.0606476	-0.62602
ARIH1	black	-0.103737	0.394645	0.281045	-0.100086	0.415767	0.311369	-0.137042	-0.406216	-0.215852
CEACAM5	red	-0.190546	0.0383035	-0.0387193	-0.246156	0.0465097	-0.0410745	0.0502438	-0.0395826	0.0345926
FAM3C	yellow	0.723089	0.558815	0.547789	0.608651	0.571128	0.537413	-0.25935	-0.531697	-0.545816
CKS1B	red	-0.034871	0.0921749	0.210954	-0.0390595	0.129128	0.195629	-0.0723449	-0.118563	-0.22801
UBE2A	blue	0.146302	0.783679	0.489057	0.534341	0.828415	0.564009	-0.00938148	-0.800211	-0.433592
YY1	black	-0.152368	8.95e-05	-0.0853137	-0.233412	-0.0170958	-0.0940397	-0.0209916	0.0198207	0.0363943
UQCRC1	brown	-0.330535	-0.622391	-0.433197	0.155752	-0.576324	-0.346684	0.524176	0.655497	0.533992
SEC63	yellow	0.50147	0.206396	0.387306	0.127731	0.196369	0.298619	-0.359031	-0.178663	-0.375474
MCM6	grey	0.232536	0.148586	0.379727	-0.0925026	0.198494	0.347649	-0.213313	-0.135143	-0.365005
ETFA	yellow	0.515103	0.454754	0.575635	0.322482	0.505379	0.59937	-0.304101	-0.460174	-0.469892
PLK2	salmon	0.436822	-0.0667049	0.130531	-0.0452189	-0.0761778	0.165491	-0.0778816	0.0806712	-0.0698119
CPD	green	0.338282	0.793541	0.584698	0.176985	0.798223	0.608008	-0.626875	-0.806464	-0.546234
HEXB	brown	0.0300433	0.549694	0.316905	0.328322	0.599979	0.410963	0.183517	-0.564498	-0.257887
FURIN	green	-0.412729	-0.537568	-0.6087	-0.211829	-0.569392	-0.574364	0.465298	0.562918	0.72726
CCT2	blue	0.462723	0.433384	0.691623	0.899695	0.493877	0.652698	-0.0217222	-0.425145	-0.697572
CAPZB	pink	-0.217221	-0.488211	-0.043648	0.375093	-0.509995	0.0347133	0.472574	0.530546	0.190914
ALCAM	turquoise	0.147784	0.54909	0.437098	-0.161932	0.528151	0.473424	-0.497719	-0.531873	-0.395972
CIB1	blue	-0.238667	-0.0705705	-0.478339	-0.527075	-0.0109969	-0.48258	-0.0684633	0.0818335	0.446732
CCNC	blue	0.368	0.793539	0.736678	0.492336	0.812221	0.739484	-0.141535	-0.7584	-0.681362
RNF41	brown	-0.037669	-0.269487	-0.211684	0.203461	-0.232014	-0.174091	0.433379	0.227923	0.185887
RBM6	blue	-0.143876	-0.334771	-0.098417	-0.457879	-0.328854	-0.168425	0.105149	0.341248	0.0196231
PGM1	brown	-0.0766458	-0.125387	-0.0766369	-0.537178	-0.068322	0.00703203	-0.182976	0.0956755	0.0965036
ATP6V1A	yellow	0.487865	0.778479	0.452021	0.442017	0.785026	0.537567	-0.183489	-0.794386	-0.393769
MYO10	brown	0.0769387	-0.0352715	0.0463084	-0.481742	-0.0624382	0.0843154	-0.495078	0.0510771	-0.0468617
PPP5C	pink	-0.104633	-0.141481	-0.32863	0.394674	-0.16193	-0.332536	0.397261	0.154562	0.340327
RSU1	yellow	0.482747	0.380064	-0.434201	0.32394	0.329438	-0.470245	-0.344095	-0.346524	0.363248
KIAA0196	turquoise	0.284242	0.24855	0.50805	0.0829019	0.326503	0.580463	-0.465659	-0.248348	-0.499431
CREBL2	yellow	0.495212	0.00495948	0.384343	0.474149	-0.00500826	0.321099	-0.2882	0.00319031	-0.405065
KIF5B	yellow	0.160086	0.668549	0.4918	0.317854	0.693533	0.551441	-0.381133	-0.6644	-0.437738
MORF4L2	green	0.306703	0.721226	0.625967	-0.0353377	0.761399	0.668631	-0.331541	-0.737082	-0.589235
TJP1	turquoise	0.10677	-0.0361798	-0.022497	-0.293419	-0.0233162	-0.022886	-0.661634	0.0373515	0.0231039
MEST	turquoise	-0.210498	0.0168061	0.159099	-0.0732258	0.00584976	0.151767	0.4854	-0.0110908	-0.104174
EPHX1	brown	-0.181375	-0.20898	-0.0498213	-0.499613	-0.220497	0.0219108	-0.041396	0.225422	0.122072
LANCL1	turquoise	0.318353	0.80878	0.551529	0.308982	0.82382	0.463704	-0.472204	-0.781162	-0.594932
ALDOC	brown	-0.165102	-0.411997	-0.109868	-0.515908	-0.382298	-0.117545	-0.125832	0.425231	0.0831212
SDHD	yellow	0.591112	0.695433	0.719481	0.269556	0.630064	0.779503	-0.585021	-0.673484	-0.657044
RPL38	blue	-0.331518	0.177599	0.393834	-0.361291	0.21163	0.416812	0.199249	-0.164605	-0.335919
MAN2A2	turquoise	-0.0838635	-0.00359298	-0.170851	0.120411	0.0270853	-0.157842	-0.0478119	-0.0545118	0.195805
RB1CC1	grey	0.306458	0.848525	0.686741	0.286009	0.845503	0.625621	-0.32469	-0.828409	-0.651548
UBE4A	green	0.470011	0.493279	0.473509	-0.0602414	0.421575	0.454214	-0.634774	-0.465559	-0.542282
JARID1A	black	-0.196758	-0.0902047	-0.0221772	-0.372535	-0.038323	-0.0324101	-0.035016	0.0509289	-0.0719761
SMS	yellow	0.627022	0.582343	0.18475	0.37229	0.609909	0.270976	-0.149082	-0.602715	-0.0557827
CBX6	yellow	-0.612036	-0.453956	-0.312171	-0.571942	-0.415601	-0.271293	0.481369	0.46228	0.363427
RAI14	turquoise	0.0202898	-0.00715921	0.0358791	-0.232101	-0.00567849	0.0272121	-0.316504	0.0186801	-0.0540255
KPNA1	yellow	0.425691	-0.126849	0.00823804	0.243379	-0.161788	0.0416568	-0.254177	0.123742	0.0629411
PPFIA1	green	0.300719	0.619781	0.253651	-0.220343	0.645489	0.277028	-0.539905	-0.66512	-0.274886
IDH3A	brown	-0.0265192	-0.512435	-0.322675	0.26565	-0.462808	-0.261862	0.210805	0.511702	0.325929
OPTN	brown	0.491802	0.566305	-0.0891425	0.430684	0.525177	-0.141486	0.00549072	-0.509975	0.0181436
COPS3	brown	0.187638	0.212146	0.449829	0.197504	0.210369	0.429817	0.159981	-0.203262	-0.371489
IER2	tan	-0.295109	-0.284742	-0.148103	-0.26202	-0.315275	-0.0949685	0.198363	0.263444	0.199056
SEC14L1	brown	-0.474016	-0.327043	-0.224452	-0.546107	-0.34647	-0.169872	0.00747018	0.306045	0.278257
TJP2	turquoise	0.207237	0.0759528	0.065952	-0.0346526	0.118152	0.136522	-0.589854	-0.0847883	-0.00735965
MX1	orange	-0.137388	-0.0634083	-0.106289	-0.108767	-0.0497272	-0.0741273	0.104112	0.0514222	0.129231
SLC39A6	blue	0.578992	0.597609	0.645277	0.75472	0.606533	0.70062	-0.447365	-0.583841	-0.593785
NUP153	yellow	0.650087	0.505997	0.500281	0.297708	0.524505	0.500795	-0.53406	-0.522082	-0.456625
RALB	brown	-0.0264848	0.227191	0.251914	0.402121	0.255738	0.268602	0.267364	-0.307484	-0.201929
ARFIP2	green	-0.637882	-0.0822491	-0.230256	-0.205202	-0.100854	-0.249537	0.729321	0.0924413	0.240772
SNX2	blue	0.654724	0.703672	0.252787	0.75746	0.717757	0.291486	-0.327547	-0.721808	-0.28165
CPNE3	brown	0.0696301	0.777828	0.724433	-0.31276	0.804459	0.730755	-0.39377	-0.773311	-0.724277
ABL1	turquoise	-0.288237	-0.187851	-0.0106931	-0.40633	-0.114307	-0.00154079	-0.221337	0.204606	0.121547
PRPF4B	green	0.420713	0.778873	0.512225	-0.0238111	0.774486	0.504774	-0.512486	-0.768664	-0.571304
RIOK3	yellow	0.639226	0.353734	0.351829	0.387422	0.318734	0.370879	-0.395516	-0.310481	-0.266942
ACTR1B	yellow	-0.456797	-0.153659	-0.12687	-0.0572179	-0.104486	-0.0934531	0.502751	0.162061	0.126317
CLK3	yellow	-0.678256	-0.240807	-0.50206	-0.520515	-0.214298	-0.493104	0.418916	0.205157	0.499197
COPS8	turquoise	0.212087	0.720207	0.559204	0.0389424	0.683719	0.541479	-0.0502871	-0.692594	-0.505091
LY6E	green	-0.267736	-0.174777	-0.241385	0.0338599	-0.162783	-0.218947	0.695276	0.182715	0.3089
CUGBP2	turquoise	0.28326	0.585734	0.177169	0.0443083	0.617639	0.174291	-0.136827	-0.631091	-0.168131
CREBBP	yellow	0.504951	0.198002	0.0620765	-0.0850715	0.200516	0.09227	-0.475804	-0.219103	0.0237797
CNOT8	blue	0.453909	0.835758	0.645684	0.528152	0.796082	0.605928	-0.283361	-0.795561	-0.632528
AASDHPPT	yellow	0.549567	0.828886	0.669102	0.0704175	0.812892	0.69156	-0.488682	-0.788006	-0.611703
CHPF	yellow	-0.521989	-0.139192	-0.11955	-0.330783	-0.119382	-0.124115	0.50676	0.149542	0.157227
ERCC3	brown	0.0957915	-0.0850903	-0.097548	0.406574	-0.00621806	-0.0751363	0.0903483	0.0648332	0.0181158
PRKCZ	yellow	-0.614707	-0.497866	-0.487043	-0.379705	-0.487503	-0.53015	0.666512	0.449734	0.430659
PLOD3	turquoise	-0.280728	-0.531481	-0.58787	-0.332695	-0.482947	-0.507934	-0.127134	0.571262	0.668722
PPP2R5A	brown	-0.455479	0.485419	-0.043093	-0.504049	0.515671	-0.00673711	-0.00717087	-0.512445	-0.00277563
GAS7	yellow	-0.713288	-0.331095	-0.292023	-0.562974	-0.283609	-0.192051	0.510249	0.306226	0.387364
LIMK2	orange	-0.0695328	0.0676367	-0.352504	-0.305473	0.0531499	-0.327815	-0.355478	-0.123014	0.332434
VASP	brown	-0.104858	-0.240612	-0.42694	-0.373754	-0.272285	-0.333083	-0.0464206	0.207107	0.445379
PES1	honeydew	-0.271924	-0.0051096	-0.372182	-0.0464478	-0.00546281	-0.327714	0.500598	0.00285182	0.343946
FADS2	blue	-0.541582	-0.0295904	-0.0720451	-0.544023	-0.0139251	-0.0663194	0.277999	0.020181	0.123534
CRK	blue	0.319544	-0.0873258	0.340412	0.500726	-0.0805611	0.421186	-0.0921942	0.0125835	-0.265126
SLC16A1	turquoise	0.0199368	0.0150349	-0.252449	-0.157909	0.0168276	-0.252361	-0.363072	0.00500418	0.207292
LSS	turquoise	-0.358649	-0.359901	-0.250072	-0.299986	-0.301669	-0.247994	0.0263671	0.381105	0.260412
CDK4	red	-0.372857	-0.200365	0.263393	-0.276745	-0.200193	0.255752	0.137978	0.243272	-0.222584
SIPA1L1	black	-0.494194	-0.182685	-0.308975	-0.248458	-0.154909	-0.240908	0.317035	0.190457	0.253089
PFAAP5	turquoise	0.132226	0.686691	0.299124	-0.0194283	0.713189	0.297108	-0.488968	-0.684209	-0.33834
BMI1	yellow	0.588229	0.824165	0.772977	0.192926	0.838074	0.761772	-0.472817	-0.793763	-0.733242
SHFM1	green	0.35166	0.332617	0.652053	0.120735	0.369898	0.665621	-0.320123	-0.324349	-0.6456
SPTLC1	green	0.425066	-0.0336386	0.754633	-0.0334144	-0.102023	0.778049	-0.724722	-0.000508276	-0.723141
C14orf2	turquoise	0.0677785	0.15971	0.232311	0.0797965	0.154391	0.267811	0.167739	-0.153071	-0.209059
HADH2	blue	-0.332552	-0.556369	-0.039816	-0.470578	-0.542752	-0.000207075	0.0903027	0.584168	0.0895634
SERPINF1	brown	-0.116244	0.083856	0.116168	0.287791	0.0757815	0.120647	0.532847	-0.0708556	-0.0777073
CTSH	brown	-0.32644	-0.000340667	0.0697335	-0.482732	0.0318863	0.15438	0.0253981	0.0256463	-0.0358699
RER1	brown	0.186313	-0.272635	0.0332787	0.0509354	-0.262564	0.089037	0.0785228	0.280836	-0.106709
NDUFA1	grey	0.148855	0.0900763	0.48384	0.19063	0.116298	0.514343	0.0788357	-0.144514	-0.485851
POLR2G	turquoise	0.00533668	-0.0354231	0.336485	-0.199012	-0.0322513	0.331022	-0.341492	0.0346084	-0.355339
SREBF1	blue	-0.384227	-0.20403	-0.221448	-0.481116	-0.206935	-0.233139	0.022164	0.186632	0.255562
BCR	turquoise	-0.376415	-0.461477	-0.253304	-0.0904603	-0.529892	-0.269936	0.49691	0.522606	0.299285
SENP6	yellow	0.690876	0.696193	0.715665	0.440069	0.691416	0.679322	-0.517126	-0.698664	-0.680591
ACBD3	yellow	0.468949	0.852131	0.650487	0.182017	0.850707	0.591418	-0.350301	-0.819531	-0.675806
ATP5J	yellow	0.491191	0.359894	0.69903	0.257993	0.396451	0.665144	-0.17079	-0.374909	-0.612637
PKD1	yellow	-0.426952	-0.59002	-0.471763	-0.317191	-0.552927	-0.526263	0.450834	0.597967	0.454254
UNG	brown	0.071872	0.0120882	0.222966	-0.335503	0.0145836	0.241712	-0.368342	0.00457102	-0.215811
NR4A1	tan	-0.135234	-0.0130833	-0.160192	-0.289512	-0.00634062	-0.131786	0.165261	0.0265157	0.175643
TRIM2	green	0.525306	0.198901	0.372948	0.0355591	0.188896	0.33524	-0.566742	-0.194356	-0.387847
COX5B	honeydew	-0.0987913	-0.108632	0.496529	-0.240579	-0.0480948	0.514712	0.144888	0.0540966	-0.472464
HIP2	yellow	0.76583	0.74411	0.482541	0.606964	0.758907	0.536181	-0.445257	-0.729615	-0.410262
GTF2F1	brown	-0.0224085	-0.569243	-0.52358	0.489849	-0.54889	-0.480238	0.350483	0.599885	0.588053
MAML1	blue	-0.387315	0.169163	-0.0145881	-0.544934	0.194328	-0.0114363	0.142154	-0.183956	0.0261154
RAP1A	turquoise	0.290825	0.355677	0.712075	-0.0570213	0.337779	0.707433	-0.520964	-0.373677	-0.632047
MXI1	brown	-0.0813054	0.0234031	-0.0641384	-0.470236	-0.020018	-0.0672379	-0.540466	0.0198993	0.0786769
ACADS	brown	-0.235251	-0.444344	-0.591548	-0.42488	-0.442813	-0.587077	-0.106782	0.4833	0.584911
CBFB	turquoise	0.0294941	0.745114	0.389184	-0.320905	0.764702	0.338688	-0.601592	-0.716251	-0.374964
NKTR	black	-0.167552	0.745048	0.149317	-0.192092	0.778812	0.165335	-0.189491	-0.745433	-0.228498
RGS2	tan	0.041196	0.548461	0.324073	-0.0719091	0.48407	0.34366	0.0584595	-0.570477	-0.291515
BASP1	green	-0.249393	0.114026	-0.17447	0.101871	0.0988424	-0.131587	0.628343	-0.155849	0.232114
NSF	brown	0.339891	0.623334	0.116931	0.471969	0.689927	0.194508	-0.110084	-0.622978	-0.143669
TCERG1	yellow	0.472946	0.116582	0.417656	0.130029	0.096221	0.319922	-0.328683	-0.0844276	-0.427564
IFI27	grey	-0.0937973	-0.11214	-0.00815375	-0.0297329	-0.103308	-0.00018543	0.191296	0.112092	0.0299772
USP1	green	0.474611	0.746362	0.613617	-0.0295041	0.736084	0.531648	-0.770364	-0.72214	-0.586517
HSPBP1	green	-0.446634	-0.152542	-0.518022	-0.219642	-0.10893	-0.498913	0.512489	0.180454	0.562797
KEAP1	turquoise	-0.19867	-0.475664	-0.395157	-0.255589	-0.439192	-0.384538	-0.0437806	0.49448	0.368372
FVT1	turquoise	0.180024	-0.0511722	-0.285231	-0.296934	-0.056713	-0.269274	-0.37274	0.083772	0.315483
IGSF3	turquoise	-0.0928986	-0.0146469	0.0051022	0.00365769	-0.00946659	-0.00564935	0.208391	0.00406502	0.00515439
ACSL4	yellow	0.561168	0.804753	0.332272	0.259864	0.766394	0.405374	-0.142148	-0.775389	-0.321745
MYST3	turquoise	-0.299463	-0.217733	-0.237935	-0.41785	-0.212701	-0.33405	-0.150942	0.225767	0.169629
DBI	brown	-0.115044	0.322192	0.590325	-0.456382	0.327625	0.559036	-0.335979	-0.329131	-0.570409
PPP3CA	yellow	0.485223	0.674353	0.445359	0.286798	0.655804	0.521507	-0.308204	-0.664986	-0.391979
PLSCR1	orange	0.0421961	0.162782	0.334511	0.0335695	0.17226	0.330452	-0.190504	-0.188159	-0.259208
SLC35B1	brown	0.13813	-0.140828	0.0627762	0.484099	-0.0804885	0.143752	0.116056	0.127325	-0.00537263
IDS	black	0.145977	0.223514	-0.091021	0.270997	0.216752	-0.104105	-0.081103	-0.290945	0.170183
NOTCH2	brown	-0.148359	0.470575	0.0441238	-0.586017	0.507536	0.0918098	-0.261533	-0.483214	0.0324423
DECR1	brown	0.240199	0.195103	0.48733	-0.297594	0.142844	0.5047	-0.456748	-0.202614	-0.496716
GTF2H1	yellow	0.395952	0.211471	0.592002	-0.0357623	0.141964	0.607856	-0.12704	-0.189131	-0.5737
ERBB3	turquoise	-0.0201748	-0.129683	-0.0519599	-0.126385	-0.120043	-0.0673522	-0.433933	0.105654	0.0310397
HDAC5	green	-0.458343	-0.161212	-0.576155	-0.118786	-0.170472	-0.540022	0.590796	0.162798	0.626281
LPIN2	yellow	0.477432	0.0968736	0.406998	-0.0690067	0.105204	0.376794	-0.499895	-0.122815	-0.417584
DDX46	brown	0.15435	0.781419	0.618648	0.44583	0.814096	0.555553	0.00625955	-0.759062	-0.600837
CPSF6	yellow	0.453857	0.156441	0.396496	0.32449	0.175636	0.379899	-0.181525	-0.139222	-0.340854
IDH3G	brown	-0.129476	-0.745654	-0.745452	0.219296	-0.712845	-0.678073	0.473818	0.77957	0.79977
DHRS3	blue	-0.459227	-0.175612	-0.220705	-0.575284	-0.1498	-0.289104	0.313004	0.180875	0.190062
MBD2	red	-0.267632	0.553071	-0.104827	-0.144886	0.54578	-0.0867258	0.0321768	-0.537783	0.0976283
DNAJB2	turquoise	-0.317399	-0.45849	-0.622684	-0.387261	-0.499187	-0.655713	0.0142447	0.511733	0.617033
MAPRE2	blue	0.241648	0.299883	0.272201	0.730813	0.349812	0.290264	-0.118634	-0.277933	-0.201083
ACADM	yellow	0.616747	0.835914	0.701165	0.101913	0.834834	0.678507	-0.56446	-0.800441	-0.700593
KIAA0101	red	-0.212852	-0.141744	0.24076	-0.161163	-0.168481	0.245842	-0.00485171	0.0964788	-0.196469
SSFA2	turquoise	0.178219	0.577103	0.454973	-0.260885	0.589162	0.495338	-0.430309	-0.579059	-0.390164
TNFAIP2	orange	-0.290702	-0.344306	-0.25181	-0.189668	-0.349612	-0.143325	0.136067	0.282474	0.279402
DLG1	turquoise	0.17321	0.0930396	0.35067	0.150052	0.0831718	0.355169	-0.405305	-0.0875594	-0.338697
BCL7B	green	-0.205938	0.0213353	-0.202784	-0.0628869	0.0147492	-0.17729	0.560766	0.00592198	0.326149
MLH1	red	-0.127348	0.241197	0.363577	-0.0531608	0.283008	0.409537	0.01378	-0.23025	-0.404132
SPOCK2	green	-0.461686	-0.0990162	-0.169098	-0.0421243	-0.0585191	-0.23232	0.614145	0.163294	0.196189
GALE	green	-0.0934046	-0.303948	0.0386372	-0.188826	-0.342488	0.0824136	0.337622	0.333959	-0.0216098
PRPSAP1	brown	0.106831	0.166086	0.20378	0.395309	0.248388	0.25722	0.0717303	-0.173495	-0.201246
HMGCR	blue	0.344446	0.633985	0.452136	0.521459	0.659364	0.493023	0.0267234	-0.658171	-0.476216
SCYE1	yellow	0.3532	-0.0275905	0.677822	0.477938	-0.0347717	0.685818	-0.378124	0.024011	-0.61581
GMFB	blue	0.473961	0.799581	0.600879	0.878033	0.797768	0.542366	-0.147115	-0.776963	-0.574551
ARHGEF7	yellow	-0.494784	0.035641	-0.280446	-0.318371	0.100849	-0.263656	0.188719	-0.0137516	0.223001
CRIM1	brown	0.146855	-0.00418245	0.140801	-0.0875188	-0.0231687	0.145115	-0.171252	0.00452407	-0.150222
MYLK	turquoise	-0.0506652	-0.00987763	-0.0379772	-0.317898	-0.0206359	-0.0778677	-0.443871	0.0316994	0.0989982
MCRS1	turquoise	-0.278856	-0.411515	-0.508721	-0.0036501	-0.378441	-0.464691	0.402862	0.451434	0.497194
STCH	yellow	0.53799	0.105278	0.433474	0.14405	0.10814	0.372608	-0.273402	-0.115398	-0.410625
TNKS	turquoise	0.27765	0.0867677	0.0655511	-0.142525	0.0842129	0.0741139	-0.60613	-0.0888242	-0.0933636
MARK3	green	0.419441	-0.0551606	0.010205	-0.170259	-0.0635454	0.0241428	-0.552048	0.0178535	-0.0342918
DLGAP4	turquoise	-0.225088	-0.648891	-0.607392	0.0265014	-0.636689	-0.593902	0.638088	0.68719	0.668836
HSPA1B	tan	0.0779051	0.075165	-0.0436444	-0.264017	0.103729	-0.0141241	-0.156666	-0.0671936	0.0539269
RANBP9	yellow	0.547677	0.27277	0.57205	-0.157233	0.269778	0.593141	-0.54458	-0.270687	-0.505387
AK1	green	-0.350366	-0.099753	-0.247227	-0.148259	-0.164792	-0.265668	0.622242	0.127889	0.170854
TYMS	turquoise	0.0627792	0.0732567	0.117283	-0.0595435	0.0812396	0.127011	-0.304766	-0.0482433	-0.0546378
PDK2	green	-0.429885	-0.0744756	-0.0239667	-0.247153	-0.0708321	-0.0151941	0.703591	0.0959316	0.0422653
SSBP1	yellow	0.634781	0.344057	0.694508	0.518406	0.304006	0.637979	-0.196163	-0.312945	-0.625961
LEPROTL1	blue	0.261731	0.876238	0.610451	0.646513	0.854234	0.538058	-0.061	-0.842341	-0.620551
ENSA	brown	0.138555	0.332917	0.231623	0.361432	0.287787	0.282416	0.329531	-0.340469	-0.166942
S100A13	brown	-0.32494	-0.305921	-0.430897	-0.592165	-0.297299	-0.405205	-0.060183	0.319115	0.391712
NRIP1	black	0.140568	0.494499	0.6171	-0.173323	0.521991	0.625822	-0.0747604	-0.468076	-0.566854
HTATSF1	yellow	0.60281	-0.0170112	0.161758	0.106825	-0.0287305	0.166938	-0.500784	0.0087277	-0.18477
ADAM10	blue	0.407561	0.805025	0.587185	0.574353	0.808069	0.641185	-0.290628	-0.785491	-0.504065
GUSB	blue	-0.218881	-0.424915	-0.49537	-0.458662	-0.354076	-0.438225	-0.175606	0.4465	0.536434
TLK1	yellow	0.386554	0.734732	0.390588	-0.108368	0.704625	0.3063	-0.245831	-0.697442	-0.329147
EPS8	brown	0.213854	0.0767953	0.221283	-0.303124	0.0728675	0.230782	-0.539097	-0.0747356	-0.178618
CRSP2	turquoise	0.134083	-0.0742601	-0.0903863	-0.111991	-0.075401	-0.101744	-0.342187	0.0537884	0.0893949
CTPS	black	0.148518	0.0409427	0.28004	0.298654	0.0931987	0.290421	0.207405	-0.0279582	-0.244155
SLC30A9	yellow	0.559249	0.779102	0.325993	0.467387	0.783492	0.256252	-0.0803581	-0.744785	-0.311377
PLOD2	black	-0.220625	0.00147692	0.00235309	-0.286929	-0.000846095	-0.0168468	-0.0660535	0.00949823	0.0286679
IRF3	grey	-0.303143	-0.671897	-0.461666	0.00867034	-0.70097	-0.457505	0.298556	0.731787	0.429994
C14orf11	yellow	0.581133	0.230662	0.646909	0.292372	0.193197	0.609703	-0.441608	-0.22544	-0.590083
APPBP2	green	0.404053	0.781315	0.488287	0.037103	0.795513	0.467523	-0.540481	-0.774716	-0.487999
TOPBP1	yellow	0.538207	0.601057	0.661566	0.255409	0.558658	0.697102	-0.44395	-0.582872	-0.658473
POLR2K	blue	0.400746	-0.170928	0.76194	0.728816	-0.188146	0.789857	-0.0310203	0.195025	-0.708462
RNF103	turquoise	0.181568	0.678996	0.135013	-0.081013	0.675371	0.157728	-0.522671	-0.699795	-0.114487
RANBP3	yellow	-0.507647	-0.579849	-0.364892	-0.357921	-0.541384	-0.331201	0.386677	0.588373	0.335092
ARL3	turquoise	0.119321	0.0467369	0.442285	0.363498	0.0523896	0.49054	0.192723	-0.0734901	-0.401411
TNFAIP3	orange	-0.0814856	0.477989	0.0158615	0.00053235	0.486446	0.0178078	-0.159325	-0.475812	0.0346963
MEN1	green	-0.4055	-0.524216	-0.225078	-0.00363825	-0.505611	-0.222099	0.606549	0.568836	0.226043
NRAS	yellow	0.336998	0.142301	0.356846	0.431028	0.169784	0.408428	-0.402393	-0.137352	-0.248951
KIAA0195	brown	-0.213328	-0.573864	-0.678983	-0.364926	-0.544555	-0.661076	0.0603502	0.583451	0.699898
APBB1	brown	-0.199875	0.0364605	-0.113782	0.144821	0.0261594	-0.202567	0.466396	-0.0366278	0.0909604
ITPR2	brown	0.105411	0.443517	0.558053	-0.196995	0.483052	0.60652	-0.338281	-0.462938	-0.513842
WASPIP	turquoise	0.0835676	0.825048	0.157654	-0.165012	0.782222	0.0476894	-0.450858	-0.800424	-0.18997
EFNB2	black	-0.415212	-0.0950679	-0.0953905	-0.157096	-0.157516	-0.104911	0.410278	0.121511	0.109259
MAP2K1	blue	0.150037	0.640657	0.482402	0.641955	0.676377	0.567176	0.206003	-0.61651	-0.408492
PDXK	green	-0.420313	-0.352784	-0.324675	-0.0532451	-0.274734	-0.238734	0.621412	0.34224	0.393175
ATF3	tan	-0.0705603	-0.0257042	-0.0753458	-0.155539	-0.0214202	-0.0601383	-0.0366692	0.0239606	0.0762498
DPM1	yellow	0.586321	0.758972	0.781215	0.0808715	0.732064	0.787088	-0.458442	-0.766102	-0.747583
GTF2A2	blue	0.133694	0.333098	0.711343	0.423042	0.336026	0.72998	-0.0507091	-0.352867	-0.611008
NPC1	turquoise	0.0588375	0.0643447	0.243414	-0.126769	0.113395	0.260355	-0.532746	-0.0679318	-0.226457
USP4	blue	-0.313609	-0.0374794	-0.441326	-0.583664	-0.0164194	-0.410463	0.0156749	-0.00975674	0.320041
SNRPD1	yellow	0.704609	0.220683	0.367076	0.425703	0.217292	0.358943	-0.456255	-0.199844	-0.356557
UBTF	green	-0.295875	-0.312538	-0.348998	-0.115366	-0.283666	-0.385032	0.605359	0.309078	0.281452
STK17A	brown	0.169793	0.0886413	-0.0411317	-0.0744455	0.0826568	-0.0584345	-0.332052	-0.0518949	-0.000771219
TOB1	brown	0.364045	-0.16134	-0.0509456	-0.265228	-0.169118	-0.039835	-0.635063	0.200568	0.0884498
HIST2H2BE	turquoise	-0.031248	0.0613505	-0.222086	-0.302863	0.0426099	-0.235998	-0.486127	-0.0891889	0.286373
BET1	yellow	0.520193	0.632441	0.561998	0.223945	0.63275	0.52295	-0.304541	-0.606685	-0.512788
KIAA0391	turquoise	0.260371	0.316482	0.0927808	-0.210509	0.348854	0.0886057	-0.524308	-0.320081	-0.0921486
IGFBP2	pink	0.02932	-0.139063	-0.10536	0.183343	-0.149623	-0.0889695	0.072878	0.13988	0.143065
GFPT1	blue	0.469025	0.549443	0.363963	0.492834	0.567825	0.399447	-0.199236	-0.528516	-0.327786
POLR2A	green	-0.295893	-0.162177	-0.591097	-0.0981323	-0.147573	-0.591632	0.525821	0.182782	0.633817
IFNGR1	brown	0.249478	0.761001	0.334507	-0.242605	0.782251	0.427548	-0.493032	-0.794544	-0.305247
PKIG	turquoise	-0.0299863	-0.0709143	-0.059269	-0.0722529	-0.0841395	-0.0955188	0.395447	0.0822296	0.0228101
LSM4	brown	-0.139952	-0.35523	-0.261477	0.347844	-0.299621	-0.227946	0.470945	0.352147	0.302224
PRKACB	yellow	0.61673	0.292156	0.642226	0.446236	0.283266	0.608973	-0.264915	-0.272014	-0.670992
SLC20A2	turquoise	0.0337691	0.106717	0.101025	0.0822897	0.138331	0.125199	-0.202227	-0.0893	-0.112737
WRB	yellow	0.560881	0.529259	0.359388	0.435742	0.480636	0.338634	-0.277377	-0.517146	-0.275496
GPC1	yellow	-0.504122	-0.0364738	-0.0493396	-0.294793	-0.0443829	-0.0534728	0.504326	0.0388464	0.0467317
COBRA1	grey	-0.203566	-0.632806	-0.723653	-0.323916	-0.59019	-0.722654	0.201422	0.660159	0.738627
SYNE2	red	0.443075	0.0841917	0.207099	0.190349	0.0582998	0.202949	-0.275031	-0.0837566	-0.201874
ACP2	red	-0.386277	-0.208938	-0.357136	-0.501848	-0.174388	-0.308372	0.00676134	0.218741	0.345473
CCNG2	yellow	0.600017	0.788626	0.439257	0.262201	0.753269	0.485244	-0.409897	-0.758407	-0.427278
SFRS8	red	-0.364845	-0.0671123	0.111873	-0.27751	-0.0615958	0.032856	0.164069	0.093677	-0.0862203
NNT	blue	0.341643	0.612038	0.539465	0.735554	0.597976	0.604191	-0.115192	-0.560729	-0.485754
NDUFA7	honeydew	0.0675314	-0.279964	0.282705	0.0362519	-0.244872	0.2992	0.159989	0.250308	-0.25587
STK39	tomato	0.566146	0.676519	0.2796	0.303796	0.713341	0.268448	-0.396255	-0.66202	-0.298004
INPP1	turquoise	-0.0146209	0.0532818	0.130694	-0.103919	0.106262	0.127062	-0.280378	-0.0660543	-0.13415
SACM1L	yellow	0.582024	0.711349	0.415275	-0.056567	0.657379	0.317318	-0.535449	-0.678943	-0.427611
SEC24B	yellow	0.551507	0.576393	0.63469	0.0670862	0.573895	0.599001	-0.568649	-0.573224	-0.598803
SLC1A3	brown	-0.136631	0.0698891	0.0920631	-0.535662	0.0832625	0.147983	-0.294541	-0.0669685	-0.0569366
PRKACA	red	-0.399696	-0.187185	-0.399325	-0.368272	-0.195887	-0.366937	0.423266	0.201623	0.5084
ITGB2	purple	-0.200628	0.0205652	-0.0896976	0.0542474	0.0955257	-0.0052271	0.116143	-0.0254059	0.18339
ABCC1	grey	0.293365	-0.0513482	-0.0546963	-0.179027	-0.0277569	-0.0475343	-0.193772	0.0579642	0.126994
DBN1	yellow	-0.321237	-0.485709	-0.434072	-0.453976	-0.472467	-0.46916	0.417223	0.460211	0.419249
TOM1	yellow	-0.398152	-0.440021	-0.544005	-0.373798	-0.419888	-0.483141	0.361298	0.39863	0.581283
GAA	grey	-0.333614	-0.599803	-0.559098	-0.249458	-0.590117	-0.503454	0.142768	0.601093	0.621553
SS18	green	0.293769	0.627689	0.399414	0.0104027	0.581247	0.437399	-0.517508	-0.590744	-0.300941
LPP	brown	-0.14689	0.272235	0.364841	-0.515958	0.316076	0.414325	-0.209102	-0.309718	-0.292882
TCEB1	yellow	0.588808	0.379102	0.543362	0.414242	0.344337	0.502474	-0.17376	-0.371986	-0.450082
SLC25A4	brown	0.336607	0.162118	0.347145	0.650658	0.200599	0.334516	0.113088	-0.156348	-0.341457
FUCA1	pink	0.139694	0.142452	-0.01821	0.349768	0.183954	0.0705962	0.0781413	-0.121371	0.0435433
DNAJB9	yellow	0.379436	0.716685	0.240629	0.153668	0.748864	0.216154	-0.280168	-0.700954	-0.191882
RALBP1	grey	0.210513	-0.0839209	0.01517	0.175354	-0.118326	-0.0167652	-0.0875485	0.0556696	-0.00803749
ABCD3	green	0.506379	0.152189	0.569678	-0.237802	0.157385	0.583321	-0.743377	-0.145333	-0.603168
HPRT1	brown	0.341436	0.764334	0.671919	0.576718	0.770375	0.711935	0.167686	-0.73542	-0.554008
FAH	brown	-0.306917	-0.52399	-0.488059	-0.288616	-0.533926	-0.443321	0.107756	0.53115	0.519787
DNAJB12	grey	-0.291954	-0.506703	0.0138	-0.256731	-0.50099	0.117356	0.141921	0.492343	0.051375
ATP6V1C1	blue	0.378748	0.459517	0.332101	0.704984	0.478081	0.385034	0.0255348	-0.479348	-0.327808
PBX2	grey	0.0434103	-0.197886	-0.545193	-0.186241	-0.226906	-0.546231	0.0309998	0.138983	0.492724
PSCD1	turquoise	-0.0858247	0.447752	-0.0654196	-0.169296	0.502682	-0.103077	-0.0970814	-0.445073	0.0288133
NOL7	blue	0.314785	0.292994	0.441257	0.473376	0.296261	0.432873	-0.176749	-0.279777	-0.377597
PPP2R1B	turquoise	0.218169	0.0759817	0.165809	-0.318189	0.0804005	0.162405	-0.483754	-0.0748571	-0.118121
DDIT4	brown	0.0219864	-0.00594661	-0.190372	-0.476559	0.0357178	-0.193794	-0.458174	0.0128005	0.207145
NIT1	yellow	-0.425925	-0.13836	0.121315	-0.258751	-0.169412	0.165671	0.467639	0.158632	-0.115894
SFRS3	blue	0.208503	0.766002	0.632335	0.591397	0.792001	0.633217	-0.0823736	-0.741807	-0.572293
WFS1	brown	-0.340962	-0.250511	-0.131872	-0.494671	-0.199313	-0.128956	0.00605513	0.26145	0.0902171
EPM2AIP1	yellow	0.458707	0.209789	0.27178	0.206	0.248253	0.271111	-0.211017	-0.199909	-0.296015
MSH6	turquoise	0.134396	0.537594	0.460303	-0.188342	0.517973	0.36288	-0.604298	-0.509839	-0.46828
ADM	orange	-0.137883	0.356581	-0.0596318	-0.426803	0.345609	-0.00167427	-0.200323	-0.414485	0.128704
ARHGEF11	turquoise	-0.0891843	-0.37332	-0.136261	0.164344	-0.383965	-0.112255	0.407969	0.340831	0.150681
FAM20B	blue	0.213228	0.0221405	0.1769	0.432208	0.0348588	0.204552	0.128745	0.000828201	-0.213593
PREI3	yellow	0.678551	0.702094	0.594293	0.569784	0.714359	0.586697	-0.516878	-0.682474	-0.577041
GCLC	turquoise	0.197439	0.337671	0.00610647	0.0873069	0.300847	0.022445	-0.628884	-0.302936	0.044658
PIN1	brown	0.211413	-0.237595	-0.147741	0.0671608	-0.19955	-0.154573	0.222552	0.231976	0.143846
SUCLA2	yellow	0.733696	0.723371	0.747313	0.543467	0.71539	0.776789	-0.465554	-0.691491	-0.699281
YES1	turquoise	0.173097	0.265297	0.247878	-0.280586	0.233047	0.219915	-0.551504	-0.275262	-0.218569
BTBD3	yellow	0.55127	0.251462	0.074981	0.257232	0.259405	0.115772	-0.52997	-0.237974	-0.0333179
FHL2	brown	0.0703708	-0.160238	-0.136807	0.293013	-0.189154	-0.15072	0.272249	0.178102	0.151337
C1QB	orange	-0.145109	-0.165132	-0.0233324	0.03585	-0.147502	0.00621885	-0.0232623	0.18285	0.0874195
HCLS1	purple	-0.159321	-0.0172668	-0.174008	0.133116	0.0394401	-0.0792286	0.052044	0.00864173	0.167463
MUT	brown	0.0980217	0.0904899	0.345198	-0.13669	0.120133	0.367538	-0.217485	-0.0812117	-0.394622
KIF13B	turquoise	-0.184697	-0.373258	-0.399122	-0.30934	-0.302045	-0.3183	-0.286519	0.395238	0.443352
FAM13A1	black	-0.43596	0.241439	0.25755	-0.350665	0.272628	0.278737	0.230404	-0.242381	-0.218771
MPP1	brown	0.0253141	-0.30339	-0.316615	0.135716	-0.327172	-0.284127	0.025089	0.338696	0.408178
RHOBTB3	brown	-0.228557	-0.0174474	0.0114956	-0.446255	0.0112023	0.0318231	-0.251885	0.0102042	0.0146178
BAG5	black	0.329227	0.178911	-0.300204	0.110017	0.20727	-0.294109	-0.328987	-0.165843	0.304553
INPP5A	turquoise	0.178566	-0.208109	-0.566125	0.233308	-0.226964	-0.57308	0.0584171	0.174116	0.546143
ZBTB5	turquoise	-0.212975	0.0833503	-0.0172832	-0.323185	0.131567	-0.0519201	-0.212774	-0.0868322	0.0193244
PTPRN2	pink	-0.0201541	0.209938	0.228964	0.458418	0.198833	0.239573	0.314674	-0.207116	-0.223482
UROS	green	-0.292731	-0.466315	-0.315722	-0.0449871	-0.440787	-0.288556	0.548451	0.507993	0.277843
NDUFS1	blue	0.524806	-0.0610541	0.212707	0.542458	-0.0438615	0.212308	-0.262174	0.046504	-0.226026
HMBS	turquoise	0.0687656	-0.345989	0.0573235	-0.103304	-0.373954	0.0810481	-0.314568	0.374388	-0.044814
CHSY1	brown	0.116619	0.698672	0.164843	-0.429767	0.654776	0.127714	-0.442892	-0.709714	-0.109192
KIAA0372	yellow	0.759581	0.36721	0.642956	0.197327	0.355376	0.621797	-0.572928	-0.333631	-0.691396
BCAS2	yellow	0.564563	0.0598664	0.461745	0.435161	0.0502976	0.386061	-0.225619	-0.0523281	-0.406126
PRDM2	blue	-0.000645561	-0.396025	0.0603922	0.380745	-0.405526	0.00175367	0.144561	0.386481	-0.0848003
PAPSS2	grey	0.314484	-0.10687	0.15245	-0.162609	-0.0587395	0.190934	-0.325966	0.0842156	-0.106829
SV2A	grey	-0.458525	-0.151001	-0.0267021	-0.160796	-0.121614	-0.0481117	0.418147	0.151344	0.00486018
CUL2	brown	0.119541	0.566356	0.519504	0.346699	0.615004	0.554994	0.158595	-0.576066	-0.534865
BAZ2B	turquoise	0.309401	0.689316	0.264371	-0.111211	0.697564	0.291394	-0.594182	-0.713945	-0.249674
CTNNBIP1	green	-0.491776	-0.0114065	-0.355762	-0.202211	-0.00901356	-0.282092	0.517796	0.0138212	0.410522
THBS2	turquoise	-0.0808789	0.00852352	-0.03746	-0.0959952	0.00600927	-0.0424661	-0.198751	0.0160833	0.0278608
FUBP1	blue	0.091288	0.402033	0.3213	0.501412	0.456127	0.333329	0.222307	-0.394639	-0.350174
CSF1R	purple	-0.231298	-0.261668	-0.163765	0.23884	-0.204455	-0.0513467	0.306452	0.283058	0.206632
DNM1L	blue	0.179768	0.402453	0.582425	0.8229	0.43929	0.586626	0.133961	-0.393564	-0.500661
PTK2B	pink	-0.0767352	-0.358719	-0.283476	0.360759	-0.3908	-0.285527	0.453672	0.353065	0.337661
WHSC2	blue	-0.140831	-0.225868	-0.353863	-0.42529	-0.211743	-0.348663	0.0372759	0.212703	0.343776
FECH	turquoise	-0.00114519	-0.10725	0.2917	0.0736559	-0.140898	0.339758	-0.200584	0.140531	-0.238409
TP53BP2	brown	-0.046265	0.292544	0.173468	-0.499824	0.322	0.206617	-0.428074	-0.286192	-0.111286
SLC11A2	turquoise	0.137434	0.517586	-0.271582	-0.326044	0.55685	-0.280816	-0.593226	-0.522917	0.234806
KIF5C	black	-0.241806	0.0282044	-0.172385	0.13023	0.0530769	-0.168199	0.236483	-0.0166663	0.112589
RB1	yellow	0.595866	0.633487	0.55147	0.155477	0.659102	0.635067	-0.537887	-0.623115	-0.507979
RABAC1	green	-0.456197	-0.603141	-0.551472	-0.108496	-0.573458	-0.565962	0.620308	0.573583	0.601604
WTAP	blue	0.473326	0.85634	0.455517	0.57112	0.825971	0.390687	-0.159479	-0.852269	-0.390276
HAT1	green	0.644645	0.50078	0.629304	0.257251	0.454573	0.561431	-0.681417	-0.493123	-0.601151
DAPK1	turquoise	-0.247863	0.237671	-0.00252535	0.0773832	0.267686	0.108217	0.364752	-0.250214	0.0471422
BCL6	orange	-0.157364	0.416047	-0.135709	-0.458564	0.435818	-0.0951394	-0.201108	-0.48823	0.182462
AP3B1	yellow	-0.427996	0.438409	0.354539	-0.17478	0.492028	0.437849	0.141099	-0.446408	-0.347689
GABBR1	green	-0.507115	-0.492662	-0.556	-0.235759	-0.46259	-0.550256	0.643975	0.495804	0.48301
TRIM14	red	-0.339725	-0.37572	0.185376	-0.131639	-0.359549	0.212907	0.249019	0.380871	-0.135049
MAP1A	yellow	-0.548452	-0.477921	-0.111009	-0.552774	-0.491624	-0.113197	0.551022	0.492601	0.20422
SETDB1	brown	-0.0926257	-0.61945	-0.379719	-0.175474	-0.569982	-0.315756	-0.0642758	0.60788	0.336358
AKAP11	blue	0.50843	0.7419	0.73327	0.584813	0.74569	0.716018	-0.36761	-0.7104	-0.755088
GLS	blue	0.145036	0.332404	0.259951	0.734408	0.329244	0.190533	0.119898	-0.304911	-0.351474
RNF8	brown	-0.23011	0.142107	0.350312	0.223368	0.144406	0.347787	0.532037	-0.125368	-0.316645
KATNB1	green	-0.423751	-0.510814	-0.488267	0.074276	-0.486188	-0.424489	0.643471	0.492176	0.49244
TFAM	black	-0.0605214	0.780903	0.37045	0.0542485	0.808604	0.369647	0.101516	-0.778436	-0.344735
SRPK2	yellow	0.669097	-0.00311646	0.369503	0.326919	-0.0727474	0.385837	-0.385984	-0.00269355	-0.349399
RASSF2	turquoise	0.0450681	0.368477	0.0277361	-0.118948	0.33951	0.12831	-0.461685	-0.398185	-0.00611064
NDUFS8	brown	0.0649223	-0.461106	-0.682343	0.140802	-0.42845	-0.660825	0.322298	0.510027	0.69378
NUP98	turquoise	0.357545	0.183685	0.267409	0.00263481	0.197107	0.284828	-0.367136	-0.204463	-0.222899
CDK9	green	-0.283772	-0.503802	-0.612506	0.0182769	-0.464301	-0.614427	0.548228	0.526977	0.575918
MTRR	turquoise	-0.00112704	0.642738	0.49671	-0.236537	0.644252	0.452859	-0.211954	-0.621091	-0.4877
MTMR2	yellow	0.656822	-0.15966	-0.0284419	0.230322	-0.136158	-0.0489846	-0.591124	0.172741	0.0224264
MYO6	turquoise	0.283819	0.00801574	0.241923	-0.348333	0.00699529	0.226649	-0.725144	-0.00332921	-0.210007
MAPK9	blue	0.363675	0.625316	0.324735	0.771999	0.664551	0.37712	0.15877	-0.622515	-0.281404
CNOT3	green	-0.300011	-0.540521	-0.537356	-0.103048	-0.521594	-0.55816	0.513622	0.548049	0.564488
UVRAG	turquoise	-0.223218	0.161823	0.0821308	-0.0631015	0.168895	0.124943	-0.0435443	-0.179424	-0.0109751
PEX5	green	-0.488329	0.464506	-0.0973387	-0.160227	0.489508	-0.125509	0.504408	-0.451165	0.0559033
ZNF24	turquoise	-0.166024	0.286514	0.631881	-0.126869	0.30115	0.635935	-0.170077	-0.26996	-0.546362
ARHGEF9	turquoise	-0.307563	-0.0773851	-0.0801193	0.240053	-0.0640809	-0.136586	0.427871	0.0707404	-0.00473235
TUSC2	brown	0.15375	0.196973	0.113704	0.513443	0.198198	0.111879	0.316118	-0.202473	-0.0704045
IRF2	turquoise	-0.036652	0.163061	0.260799	-0.15202	0.163234	0.304159	-0.231608	-0.168703	-0.183117
DFFA	blue	-0.14079	-0.526319	-0.142117	-0.443095	-0.489431	-0.09689	0.0562031	0.54397	0.167746
RNF44	turquoise	-0.193753	0.122996	-0.151869	-0.0786522	0.147095	-0.169044	0.384695	-0.148264	0.133811
KIAA0355	turquoise	-0.102017	0.472499	-0.00251973	-0.178469	0.514509	-0.048597	-0.36683	-0.49718	-0.0905694
CNOT4	brown	0.0543114	-0.0650417	-0.0994069	-0.326947	-0.017138	-0.09741	-0.277545	0.0652773	0.0225333
VPS11	red	-0.454619	-0.351875	-0.2062	-0.304605	-0.330366	-0.16788	0.380214	0.377152	0.159293
JARID2	blue	-0.325662	0.277831	-0.0848647	-0.477078	0.303728	-0.0485768	0.174082	-0.306898	0.13618
DMTF1	green	0.38165	0.75556	0.605301	-0.0101904	0.748013	0.574018	-0.586493	-0.744486	-0.619117
DCK	yellow	0.715226	0.730345	0.660371	0.518546	0.752999	0.691893	-0.25107	-0.704848	-0.636296
STXBP3	turquoise	0.425006	0.785137	0.602865	-0.113431	0.79386	0.56243	-0.682265	-0.789627	-0.573527
SNRPE	yellow	0.541728	-0.00865936	0.750986	0.518603	-0.013586	0.689434	-0.233558	0.0220286	-0.696651
ZNF148	black	-0.319323	0.0355114	-0.116855	-0.245348	0.0744252	-0.176643	0.135928	-0.0665847	0.0046734
CAV2	yellow	0.505552	0.0374104	-0.354895	0.0776338	0.0374622	-0.36367	-0.38039	-0.0583554	0.324235
IDE	red	-0.302074	0.332462	0.440007	-0.191091	0.36281	0.471381	0.07484	-0.316834	-0.385588
KIFAP3	brown	0.47071	0.497997	0.249001	0.787387	0.52973	0.232084	0.0111876	-0.48287	-0.283299
PHYH	yellow	0.530728	0.416107	0.316364	0.0359242	0.412349	0.357028	-0.497915	-0.403886	-0.262525
ITGB1BP1	blue	0.450512	0.364223	0.547083	0.412198	0.319606	0.512714	-0.0474631	-0.32991	-0.550792
SLC25A12	darkolivegreen	0.0419437	0.394398	0.502668	0.0901175	0.432508	0.499117	0.0837795	-0.380493	-0.447006
AP1G1	grey	0.369009	0.085999	0.212218	0.36128	0.131246	0.212252	-0.208548	-0.12335	-0.224776
MBD1	turquoise	-0.241771	-0.123349	0.25877	0.0550366	-0.0536883	0.284784	0.392428	0.0912461	-0.227603
CAPN7	blue	0.459556	0.468135	0.636377	0.607108	0.45807	0.640102	-0.454569	-0.467092	-0.574369
MAD2L1	yellow	0.496072	0.31648	0.637942	0.360438	0.313368	0.589536	-0.0633101	-0.294385	-0.578531
KIAA0652	red	-0.163271	-0.273804	-0.572831	-0.0458928	-0.251477	-0.583482	0.033708	0.250363	0.559371
CRELD1	brown	-0.169417	-0.345639	-0.238157	0.190197	-0.317033	-0.251836	0.378193	0.350484	0.186974
SOCS2	blue	0.425017	0.62695	0.269701	0.419131	0.652752	0.191831	-0.109447	-0.621007	-0.289984
CDC40	blue	0.490791	0.800957	0.340273	0.681386	0.828581	0.372795	-0.0968681	-0.803384	-0.270745
PCF11	brown	0.36914	0.722458	0.681057	-0.216875	0.731881	0.668439	-0.547135	-0.711596	-0.733488
RPS6KA1	tan	-0.304243	-0.505806	-0.508772	-0.229952	-0.4933	-0.545722	0.0779135	0.451441	0.461731
GOLGA1	blue	-0.0642713	-0.225474	-0.163909	-0.403445	-0.177634	-0.162606	0.00769926	0.181939	0.115175
ARRB2	green	-0.31077	-0.406364	-0.233401	0.0260015	-0.40226	-0.241287	0.527025	0.381416	0.284093
HES1	brown	-0.333561	0.0297087	-0.103392	-0.37518	0.0183332	-0.101386	-0.0213071	-0.0170715	0.150388
PRPS2	grey	0.452375	0.720944	0.528451	0.233352	0.707482	0.473043	-0.196594	-0.688717	-0.507865
KCNAB2	green	-0.460049	-0.299112	0.0290415	-0.090839	-0.27441	0.0603665	0.65467	0.306751	0.0230703
RNF6	yellow	0.637391	0.0743883	0.053644	0.319372	0.0673843	0.0533687	-0.487378	-0.0690058	-0.0617992
AP3M2	brown	0.0186653	0.302308	0.11928	0.294472	0.354254	0.057727	0.168657	-0.323484	-0.166648
LMNA	turquoise	-0.388217	-0.481174	-0.186029	-0.234071	-0.474224	-0.17608	0.0820296	0.520007	0.264333
LZTR1	yellow	-0.484349	-0.339447	-0.444305	-0.421552	-0.289677	-0.414904	0.44818	0.35697	0.390699
NELL2	blue	0.184754	0.337634	0.368296	0.500504	0.349476	0.311084	-0.0391026	-0.300749	-0.394207
MMD	turquoise	0.118704	0.608914	-0.104267	0.25327	0.60335	-0.138415	0.284629	-0.564714	0.172516
PDCD6	brown	0.209731	0.702495	0.344285	0.611156	0.699455	0.409843	0.142728	-0.705318	-0.314349
CD53	purple	-0.231959	0.47719	0.499344	0.121641	0.451547	0.571438	0.201159	-0.496187	-0.501284
FAM8A1	green	0.47647	0.686067	0.436486	-0.03592	0.633787	0.419325	-0.544136	-0.685034	-0.454582
ASF1A	green	0.461595	0.699452	0.695455	-0.0384734	0.723862	0.647571	-0.663947	-0.684021	-0.70633
C1orf9	brown	0.207539	0.215444	0.177504	-0.377214	0.189535	0.108326	-0.385028	-0.197073	-0.161746
HEBP2	brown	0.124162	0.263765	0.321307	-0.131582	0.166616	0.362543	-0.3259	-0.267574	-0.207806
CDH2	brown	0.282558	0.00324454	-0.0550507	-0.247351	0.0108986	-0.0612202	-0.26741	-0.0267611	0.0419886
OCRL	turquoise	0.0546158	0.281824	0.0171543	0.107317	0.337065	0.0748851	0.191702	-0.287448	-0.0193862
TERF1	black	0.0254436	0.119534	0.0826846	-0.190647	0.0754138	0.024718	-0.228819	-0.120043	-0.144165
ATOX1	brown	-0.0421476	-0.411297	-0.058276	0.1527	-0.379523	0.0361722	0.294772	0.371895	0.134192
VPS16	brown	-0.0619933	-0.406935	-0.459417	0.102032	-0.329391	-0.437955	0.292785	0.389357	0.368214
PSEN1	turquoise	0.097168	0.351382	0.365357	-0.140755	0.33816	0.444061	-0.424035	-0.360417	-0.340492
EPN2	turquoise	-0.0785677	0.0639627	-0.0867638	-0.127684	0.0597634	-0.120548	-0.0281646	-0.0801696	0.0705684
MRPL19	red	0.359921	0.295628	0.652572	0.140358	0.268527	0.67132	-0.248664	-0.272559	-0.567037
PMM1	brown	-0.26549	-0.0695837	-0.346895	0.062458	-0.0364766	-0.316573	0.532349	0.0400613	0.381777
C10orf6	turquoise	0.0312383	-0.0292249	-0.441415	-0.203305	0.0482399	-0.504138	-0.388189	-0.01614	0.352096
SEC61G	yellow	0.45676	0.105195	0.653231	0.406577	0.102877	0.620522	-0.190197	-0.115352	-0.587882
RTN1	yellow	0.6841	-0.00877098	-0.0116051	0.314201	0.0419905	0.101922	-0.588472	0.0365406	0.0759821
DSCR1L1	tomato	0.294121	-0.140541	0.0888645	0.209852	-0.153318	0.0640244	-0.270826	0.152651	-0.072197
PGCP	turquoise	0.0905748	0.13053	0.385497	-0.0733943	0.147505	0.475638	-0.201884	-0.198218	-0.282582
PEX14	turquoise	-0.0730217	-0.265226	-0.125614	-0.137968	-0.257935	-0.119284	0.267456	0.314636	0.202014
ABCA1	brown	-0.281553	0.315435	0.13807	-0.430511	0.322556	0.17035	0.0270175	-0.37094	-0.106329
TRAPPC3	yellow	-0.391496	0.0147556	-0.0958837	-0.303496	0.0845991	-0.0611261	0.167022	-0.055599	0.0480745
SNTA1	brown	-0.489501	-0.410989	-0.128122	-0.562573	-0.456447	-0.146161	0.195712	0.439554	0.103299
MTX2	brown	0.297579	0.723685	0.554528	0.434837	0.69009	0.508499	0.0114938	-0.691669	-0.552114
ZNF318	blue	0.432913	0.448922	0.224742	0.529403	0.466301	0.231748	-0.185011	-0.406991	-0.264424
MPST	turquoise	-0.129441	-0.459741	-0.570615	-0.371474	-0.450026	-0.532861	-0.0922665	0.457852	0.658551
SEMA4D	turquoise	-0.0681419	-0.141616	0.0162974	-0.168497	-0.102064	-0.0666747	-0.231348	0.114022	-0.0254569
LSM1	red	-0.25262	0.393964	0.550218	-0.341586	0.389285	0.531844	0.180896	-0.406023	-0.521125
STAM	green	0.440529	0.721574	0.46544	-0.0823206	0.758235	0.483355	-0.511163	-0.722968	-0.423848
IPO13	turquoise	-0.415732	-0.506357	-0.139075	-0.413961	-0.478306	-0.122795	0.049938	0.534825	0.175248
C1orf2	green	-0.474986	-0.447369	-0.509929	-0.113564	-0.393349	-0.476846	0.450271	0.457699	0.595979
MAP4K5	turquoise	0.391493	0.707976	0.416541	0.323772	0.693458	0.423879	-0.61925	-0.654803	-0.385374
ZHX2	brown	-0.0182306	-0.0444786	-0.0852126	-0.480495	-0.042193	-0.12247	-0.524636	0.0322204	0.0715491
GGH	yellow	0.65671	0.329727	0.417953	0.239726	0.294435	0.408833	-0.352192	-0.321322	-0.348846
FEZ1	turquoise	-0.115859	-0.4634	-0.0734124	-0.098877	-0.463713	-0.0656011	-0.314109	0.480371	0.0812794
NFIL3	orange	-0.0156778	0.332401	0.0685772	0.0216044	0.270901	0.128927	-0.102493	-0.366804	0.0164335
BCAT2	brown	-0.276719	-0.513249	-0.257064	-0.30239	-0.486496	-0.205233	-0.0826464	0.569324	0.269579
SLC7A6	turquoise	0.0884972	0.0548267	0.0287492	0.226778	0.0735165	-0.0145177	0.121812	-0.0387034	-0.110484
RAB4A	yellow	0.554784	0.638826	0.17886	0.167694	0.653242	0.232556	-0.3769	-0.607564	-0.105008
RTCD1	blue	0.535251	0.691346	0.725662	0.707457	0.645894	0.744627	-0.0981999	-0.667372	-0.643189
IFIT5	honeydew	0.231621	0.327702	0.213242	0.0862321	0.34085	0.190896	-0.459349	-0.331221	-0.198473
WBP4	blue	0.314173	0.685804	0.591989	0.464512	0.710986	0.621852	-0.242791	-0.691608	-0.544575
C4orf8	blue	-0.290039	-0.474896	-0.220776	-0.444622	-0.485705	-0.194531	-0.0160128	0.489797	0.288542
NDUFS6	honeydew	0.0342628	0.00335601	-0.679564	0.0402693	0.00300279	-0.675964	0.141335	-0.00315748	0.661479
TRIM38	red	-0.0878366	-0.363137	-0.336467	-0.0486389	-0.352275	-0.328585	0.113749	0.336168	0.272828
NDUFB5	blue	0.4852	0.65881	0.621499	0.532978	0.686686	0.680133	-0.253445	-0.652956	-0.615584
IGF1R	black	-0.147067	-0.117613	-0.160852	-0.20133	-0.0851705	-0.164073	0.0443948	0.068374	0.151816
COG5	blue	0.173587	0.358259	0.639074	0.5301	0.348368	0.625961	-0.034761	-0.346647	-0.59686
GPRC5B	turquoise	0.0418156	-0.273889	0.057385	-0.326291	-0.299546	0.0516918	-0.59794	0.273573	-0.0426434
CPT1A	blue	-0.174984	-0.0199756	0.115494	-0.518373	0.0234913	0.153841	-0.056797	0.0345982	-0.0802446
MBNL2	turquoise	0.372816	0.698462	0.599545	-0.051374	0.682669	0.526356	-0.707051	-0.649118	-0.587848
FDX1	blue	0.282919	0.291082	0.273874	0.46375	0.290044	0.282866	-0.0954301	-0.256511	-0.243366
ZFYVE16	turquoise	0.409881	0.200794	0.309085	0.069935	0.186407	0.269316	-0.547243	-0.193785	-0.302419
SLC25A20	brown	-0.0856984	-0.0554165	0.293182	-0.447208	-0.112681	0.366289	-0.336723	0.0246924	-0.29163
TMOD1	turquoise	0.0689911	-0.122153	0.0575758	0.315404	-0.157065	0.0656623	0.181999	0.153625	-0.0724379
CXCL12	yellow	-0.378375	0.0501885	-0.0398479	-0.282986	0.0313506	-0.0490018	0.420342	-0.0411261	0.0418823
TBCA	green	0.422866	0.43319	0.646456	0.0719	0.445986	0.585895	-0.33417	-0.451811	-0.648088
MAN2C1	red	-0.499873	-0.570364	-0.579318	-0.462192	-0.534486	-0.560546	0.401551	0.580662	0.550801
NUCB2	yellow	0.429365	0.387554	0.501088	0.158051	0.338114	0.405897	-0.203306	-0.367579	-0.473219
PRKAR2B	turquoise	0.247924	0.163271	-0.0369187	0.417765	0.149569	-0.0500518	0.0845002	-0.152783	0.116282
BCL2	brown	-0.0266747	0.442048	0.359147	-0.426399	0.4753	0.272439	-0.221641	-0.408737	-0.379825
PKD2	turquoise	0.39658	0.55062	0.269858	-0.0784928	0.526952	0.264603	-0.534993	-0.529235	-0.220595
TUBGCP3	yellow	0.56625	0.100817	0.377657	0.212284	0.105474	0.318923	-0.384315	-0.089784	-0.348637
DIO2	brown	-0.239758	0.0402583	-0.103338	-0.488475	0.0194582	-0.11359	-0.0184244	-0.0158657	0.104313
TRMT1	green	-0.462293	-0.576151	-0.411351	-0.258119	-0.549928	-0.447054	0.578007	0.605363	0.319965
PDE4B	turquoise	-0.117677	0.741561	0.15995	0.0339122	0.746562	0.157669	-0.27773	-0.762741	-0.107068
LLGL2	turquoise	0.00288238	-0.174981	-0.312197	-0.174793	-0.161841	-0.327879	-0.163073	0.178039	0.250249
ALDH4A1	brown	-0.2265	-0.27959	-0.341456	-0.359788	-0.242968	-0.292467	-0.174152	0.29604	0.401563
ITPKB	brown	-0.192628	-0.723887	-0.451623	-0.453876	-0.701136	-0.503815	-0.371852	0.738532	0.418581
GADD45A	orange	-0.113936	0.176055	0.0843486	0.0495542	0.139868	0.0481779	0.0268555	-0.167819	0.0105452
ZFP95	blue	0.456452	-0.00682285	0.0689519	0.499004	-0.00726705	0.0724919	-0.323528	0.0220035	-0.0963881
ADCY7	yellow	0.531503	0.34001	0.172678	0.237897	0.358175	0.262147	-0.341169	-0.346218	-0.166837
HMGB3	turquoise	-0.270569	-0.118506	0.155543	-0.191654	-0.106073	0.198146	0.430516	0.101034	-0.115356
HCCS	blue	0.132852	0.151327	0.356085	0.69463	0.190348	0.407344	0.24939	-0.147632	-0.305067
RARA	green	-0.351163	-0.329793	-0.559828	-0.0983285	-0.296948	-0.500163	0.512801	0.318052	0.676947
TCF4	black	-0.122205	-0.215266	-0.0707984	-0.298965	-0.207762	-0.0697762	-0.113784	0.256364	0.0438981
SLA	purple	-0.172083	0.634242	0.207998	0.11246	0.610165	0.189628	0.100871	-0.655189	-0.2317
GCA	green	0.57977	0.782368	0.406914	0.112576	0.752887	0.489071	-0.657319	-0.796436	-0.388721
STS	brown	0.203392	-0.0989648	-0.153494	0.383012	-0.0842697	-0.0967562	0.00388611	0.0754371	0.228179
MTR	turquoise	0.0983115	0.49927	0.501927	-0.201005	0.486505	0.412709	-0.406531	-0.474024	-0.483472
SLC25A13	turquoise	0.0383284	0.402357	0.0629257	-0.140191	0.391643	0.0528944	-0.30315	-0.393038	-0.0300606
POLRMT	blue	-0.497497	-0.527559	-0.495544	-0.483725	-0.504296	-0.513223	0.386693	0.553434	0.48698
DMXL1	green	0.627583	0.206807	0.401573	0.138054	0.186875	0.348547	-0.728801	-0.193445	-0.382272
MRPS14	yellow	0.60162	0.406956	0.361902	0.214826	0.421323	0.400034	-0.468498	-0.40412	-0.35512
PCYOX1	blue	0.310729	-0.34338	-0.322255	0.557388	-0.367976	-0.395329	-0.086961	0.308771	0.286155
DNAJB4	blue	0.58195	-0.0398866	0.433394	0.737928	-0.0572854	0.472606	-0.358175	0.0375948	-0.375214
DGUOK	brown	-0.0158245	0.0670478	-0.140711	0.0872925	0.0893501	-0.134947	0.202087	-0.07961	0.123228
GUCY1B3	blue	0.373988	0.0998525	0.0598059	0.592173	0.103748	0.0741325	-0.0391103	-0.0808573	0.0317027
ELF2	turquoise	0.103694	0.558127	0.190838	-0.292167	0.585056	0.180037	-0.435177	-0.588299	-0.154973
RGS3	turquoise	-0.252373	-0.142953	-0.34401	-0.220176	-0.145689	-0.330024	-0.0325959	0.155053	0.299035
PITPNM1	yellow	-0.522934	-0.588539	-0.421126	-0.377537	-0.547846	-0.360698	0.553004	0.58397	0.4855
ELP4	blue	-0.029474	-0.0167016	0.271915	-0.325957	0.0576201	0.302828	-0.116986	0.0229492	-0.25388
MAP3K5	brown	0.184816	-0.0879776	-0.116902	-0.20502	-0.141272	-0.127811	-0.123961	0.0499166	0.0753829
RPS6KA3	blue	0.276984	0.345777	0.732113	0.654	0.345868	0.754538	0.0421329	-0.342262	-0.672151
PCAF	brown	0.221413	0.259221	0.327825	-0.318829	0.247525	0.332952	-0.721708	-0.251205	-0.350813
TRIM32	blue	0.144761	0.205159	0.349415	0.434094	0.237005	0.355987	0.126791	-0.172201	-0.351662
IGFBP6	turquoise	-0.35402	-0.185101	-0.000478488	-0.0106137	-0.157624	0.0229985	0.603076	0.153019	0.0244168
GAB2	turquoise	0.0539968	0.00867926	-0.393133	-0.0661598	0.000508762	-0.314968	-0.344846	-0.0598498	0.446215
COX10	red	-0.204691	-0.191706	-0.133358	-0.0465208	-0.142692	-0.0900181	0.038164	0.222676	0.146941
ADARB1	brown	0.101503	0.0659429	0.0655256	0.144576	0.102738	0.046457	0.247732	-0.0388611	-0.0802071
VCAM1	orange	0.0451658	0.0679163	0.0826251	-0.0125081	0.0340721	0.0698334	-0.217341	-0.0592825	-0.0850791
USP46	blue	0.526568	0.124153	0.154544	0.645424	0.159097	0.146213	-0.269355	-0.118205	-0.196544
SENP3	turquoise	-0.3164	-0.0799639	-0.363188	0.17571	-0.0966724	-0.342928	0.564042	0.0729883	0.309625
DMD	grey	0.559657	-0.419025	-0.0215698	0.107036	-0.428726	-0.016016	-0.572639	0.404498	0.00477737
RAB21	green	0.512028	0.849888	0.494395	0.247847	0.843836	0.481373	-0.64346	-0.834986	-0.418337
DAPK3	pink	-0.213459	-0.487413	-0.547081	0.332786	-0.477535	-0.532848	0.407148	0.488847	0.559635
TUBG2	brown	0.0182614	-0.326437	-0.264516	-0.00849876	-0.308364	-0.271592	0.145439	0.327066	0.238613
PLCB4	blue	0.415633	-0.136291	0.00111078	0.57736	-0.132481	0.00739238	-0.112002	0.126066	0.00300058
PARN	blue	-0.288996	-0.123795	-0.173812	-0.500989	-0.132568	-0.149284	0.0955815	0.121123	0.138076
SLC4A4	brown	-0.048835	0.0138059	0.221481	-0.486823	0.0121066	0.211408	-0.33054	-0.00977543	-0.197268
SLC9A6	turquoise	0.115922	0.549875	0.366652	0.162136	0.590055	0.352331	0.136088	-0.556544	-0.329028
TCEA2	green	-0.113946	-0.518489	-0.467768	-0.0441929	-0.488393	-0.483373	0.455171	0.543608	0.450555
CHST2	brown	0.245948	-0.0446968	0.0725914	0.40672	-0.0679719	0.101457	0.144708	0.0586783	-0.0359541
CYBB	purple	-0.0931798	0.356893	0.181413	0.212912	0.346477	0.248494	0.150324	-0.319255	-0.16327
NT5E	brown	0.0414824	0.126667	0.361161	-0.277758	0.107817	0.316055	-0.243329	-0.110225	-0.396662
MARK2	pink	-0.116046	-0.742275	-0.547739	0.154043	-0.749366	-0.484404	0.300582	0.724066	0.567907
CLCN6	grey	-0.04042	0.0625103	-0.35217	0.0669675	0.150065	-0.329159	-0.051942	-0.0706872	0.365644
KIAA0649	yellow	-0.473926	0.0747703	-0.360649	-0.456794	0.0988089	-0.279843	0.268768	-0.0653813	0.378522
NEBL	brown	0.190906	0.0430216	0.0912672	-0.0434416	0.0277137	0.0988109	-0.421599	-0.0338596	-0.076098
NMI	orange	-0.0965664	0.497113	0.501731	0.000247653	0.409062	0.455825	-0.121838	-0.496236	-0.45629
PPM1A	blue	0.370002	0.487914	0.333527	0.483975	0.476845	0.363237	-0.18696	-0.46318	-0.284346
PEX3	blue	0.544213	-0.0344508	0.590476	0.645397	-0.0328141	0.596107	-0.295937	0.0240304	-0.546736
CEBPD	orange	-0.197743	0.0547781	-0.0185491	-0.329102	0.0655301	0.0683254	-0.100195	-0.0888137	0.0842051
TSNAX	yellow	0.600359	0.755079	0.585977	0.286994	0.777328	0.637183	-0.16554	-0.749125	-0.497496
FUT8	turquoise	0.158085	0.508389	0.50354	-0.0824908	0.478177	0.436706	-0.412599	-0.476333	-0.488314
UTX	turquoise	0.0182627	0.608606	0.207337	-0.00839136	0.628131	0.197597	-0.203847	-0.641172	-0.19176
C21orf2	yellow	-0.489687	-0.519142	-0.381051	-0.233281	-0.478087	-0.398012	0.282412	0.52745	0.335734
GNB5	turquoise	-0.0261304	-0.160967	0.122812	-0.134265	-0.18895	0.0906718	0.303922	0.193779	-0.0821773
FCGR3B	red	-0.210953	0.362966	0.351209	-0.233848	0.328418	0.392667	-0.0414854	-0.416861	-0.309467
PURA	blue	-0.0104722	0.782336	-0.320877	-0.463709	0.78227	-0.36296	-0.302351	-0.744532	0.298579
ZWINT	tan	0.213597	-0.00364145	0.069546	-0.138005	-0.0165465	0.0821475	-0.173138	-0.000766473	-0.0600405
METTL1	red	-0.343982	-0.170379	-0.125552	-0.315357	-0.162675	-0.135561	0.243163	0.177715	0.0934173
SCHIP1	green	0.434829	0.0728908	-0.0488058	-0.103071	0.0991992	-0.051589	-0.583431	-0.0912086	0.0715283
BCAR3	brown	0.169299	0.0778231	0.117574	-0.174894	0.0793792	0.122535	-0.251536	-0.0588891	-0.110901
WASF3	brown	-0.0140585	0.0389751	-0.0488498	-0.16747	0.0586988	-0.0488844	-0.183233	-0.0486371	0.120835
TCEAL1	powderblue	0.185341	0.382	0.637004	0.201215	0.406417	0.661965	0.132433	-0.373256	-0.604051
CLTA	brown	-0.170019	-0.34484	-0.235377	0.305928	-0.308112	-0.12807	0.451043	0.344053	0.290008
ME1	yellow	0.667125	0.221637	0.221822	0.166223	0.195862	0.219863	-0.581256	-0.209019	-0.156598
ULK2	yellow	0.513883	0.114403	0.310646	0.311214	0.0856398	0.293134	-0.431108	-0.118967	-0.251417
CHST10	blue	-0.530622	-0.122902	-0.14144	-0.567639	-0.100288	-0.165386	0.297801	0.132776	0.14252
CENTG2	blue	-0.0161061	0.00112466	0.116386	0.259216	0.0437048	0.0990979	0.114102	0.00104673	-0.0618602
MEIS1	turquoise	0.110272	0.161301	-0.119032	-0.29127	0.156549	-0.133387	-0.54198	-0.173273	0.191984
RARRES3	orange	-0.0957879	-0.274724	-0.0617511	0.0160884	-0.265842	-0.0691037	-0.200744	0.295343	0.0544247
C11orf9	turquoise	-0.118047	-0.199819	-0.125739	-0.165079	-0.221718	-0.120622	-0.340071	0.215398	0.129263
KIAA0562	black	-0.111004	-0.402154	0.0318009	-0.152083	-0.363727	0.0399848	-0.0513224	0.409345	-0.0595523
NRGN	green	-0.378359	-0.559702	-0.28848	-0.0465753	-0.586451	-0.304224	0.745592	0.599301	0.389985
CLN5	yellow	0.339225	0.65206	0.437648	0.295833	0.699075	0.423164	-0.597234	-0.635498	-0.455216
CCNH	tan	-0.16678	0.229701	0.453928	-0.140747	0.188023	0.396002	0.0986541	-0.239336	-0.379104
SMARCD3	green	-0.301945	-0.352454	-0.479838	-0.121994	-0.375621	-0.399227	0.602527	0.341046	0.47934
SNAPC2	yellow	-0.428965	-0.688739	-0.548344	-0.0956486	-0.660802	-0.489333	0.430217	0.713531	0.621423
TESK1	yellow	-0.479167	-0.615318	-0.46574	-0.339415	-0.580728	-0.404866	0.440535	0.645236	0.497252
NFYA	red	-0.250145	0.318781	0.469167	-0.147618	0.36042	0.484684	0.151157	-0.3423	-0.421743
HNMT	red	0.47467	0.26039	0.307516	0.271283	0.27517	0.401063	-0.331726	-0.263771	-0.273309
ADK	blue	0.146004	0.221742	0.325033	0.534759	0.251451	0.336709	0.0272586	-0.211782	-0.323764
TYROBP	purple	-0.144842	-0.0139227	0.122948	0.214347	0.0268985	0.253224	0.244108	-0.0481912	-0.0385727
TPST1	orange	-0.00953423	0.0996815	-0.0411541	-0.145553	0.130652	-0.0496099	-0.102891	-0.143966	0.0104083
CDKN2C	blue	-0.0349134	0.208244	0.255617	-0.581286	0.208575	0.268867	-0.200651	-0.213674	-0.227172
ENPP4	turquoise	0.403477	0.614484	0.397719	0.341091	0.642813	0.371229	-0.550868	-0.582397	-0.423964
WASF1	yellow	0.583605	-0.122835	0.0770902	-0.000630374	-0.129806	0.0809289	-0.378537	0.128623	-0.0240876
IMPDH1	yellow	-0.485331	-0.354025	-0.329062	-0.168419	-0.3128	-0.216328	0.537471	0.29737	0.363872
CKS2	tan	0.204218	0.399068	0.49158	-0.1232	0.368796	0.519979	-0.103247	-0.389616	-0.460769
RPS6KB1	yellow	0.389831	0.864965	-0.313088	0.0571348	0.879485	-0.333468	-0.291772	-0.841885	0.25622
ADRBK2	black	0.222563	-0.00804032	-0.253759	0.0847963	-0.00630756	-0.211934	-0.159911	-0.00296816	0.255783
PPID	blue	0.352413	-0.05309	0.534301	0.448966	-0.0926726	0.545	-0.225373	0.0832483	-0.451246
PTPN13	brown	0.324162	0.120019	0.0785254	-0.114077	0.120021	0.0816396	-0.515167	-0.0912376	-0.0795454
CEBPG	blue	0.229484	0.532136	0.404221	0.41636	0.576166	0.389885	0.0416326	-0.522738	-0.379131
SLC31A2	turquoise	0.117673	0.372237	0.238627	-0.166074	0.40093	0.326615	-0.570464	-0.430768	-0.147175
RNGTT	blue	0.329414	0.751303	0.394131	0.782599	0.749149	0.325802	-0.0572932	-0.733473	-0.428832
RTN2	green	-0.0939033	0.0185228	-0.124974	-0.0138904	0.0287099	-0.122965	0.46459	-0.0254182	0.234564
GCH1	orange	0.0521267	0.565196	0.327445	0.0722575	0.593814	0.416583	-0.126019	-0.56243	-0.267833
TK2	red	-0.170949	-0.29952	-0.414328	-0.132973	-0.241031	-0.354406	0.104992	0.291846	0.402657
PPIH	blue	0.25156	-0.0684789	0.322991	0.472027	-0.0694659	0.291187	0.0219153	0.0768853	-0.340429
FCER1G	orange	-0.13419	-0.10832	0.128486	0.0423552	-0.0669426	0.243754	0.0600503	0.0802845	-0.0373868
GULP1	salmon	0.423888	0.0643698	-0.0811541	0.360105	0.0604244	-0.089497	-0.0306356	-0.056638	0.0868098
NNAT	green	-0.163046	-0.167639	0.00514273	0.0990385	-0.165442	0.00511454	0.62442	0.187129	-0.00276796
DCTN3	brown	-0.0327726	-0.308903	-0.15561	0.448947	-0.27649	-0.112226	0.493837	0.289993	0.227075
CDK5	green	-0.317911	-0.445148	-0.265962	0.0469758	-0.404832	-0.167375	0.712736	0.46073	0.283112
ELOVL6	turquoise	0.270491	0.303825	0.171063	0.0701915	0.308503	0.146015	-0.378041	-0.273485	-0.190966
CHD1	brown	0.154747	0.78387	0.39026	-0.180445	0.732536	0.399195	-0.410965	-0.770576	-0.358258
EBAG9	blue	0.590724	0.724281	0.592014	0.669634	0.742888	0.570218	-0.236985	-0.708703	-0.626071
PSMB9	orange	-0.162762	-0.113706	-0.000973743	-0.134889	-0.0825279	0.0397446	-0.159205	0.0677823	0.0107711
PPP1R3C	brown	-0.133887	-0.0734209	-0.0726898	-0.493214	-0.0724062	-0.0613539	-0.228569	0.0867973	0.0835307
SYNGR1	green	-0.313137	-0.254147	-0.0357127	-0.0346218	-0.20972	-0.00277741	0.693575	0.269237	0.112448
CREB1	blue	0.33925	-0.185806	-0.387748	0.530853	-0.250827	-0.443506	-0.0767794	0.14791	0.340824
COL11A1	blue	-0.184591	-0.0404145	-0.100545	-0.406237	-0.0134862	-0.0951394	0.12629	0.0429799	0.0988194
NEO1	turquoise	-0.129146	-0.273139	0.0654009	-0.251193	-0.295085	0.051095	-0.263192	0.259727	-0.053459
GOLPH4	brown	-0.0527959	0.0535624	-0.0979138	-0.278528	0.0987506	-0.0869817	-0.187914	-0.045961	0.0974802
MRPS12	brown	-0.124569	-0.424731	-0.251439	0.315403	-0.388372	-0.211852	0.447482	0.452113	0.215705
AGA	turquoise	0.0944255	0.660484	0.558916	0.101333	0.673278	0.523706	-0.274684	-0.638936	-0.545654
KLF7	red	-0.171626	-0.0569601	-0.0119365	-0.255827	-0.0747995	0.00250355	-0.0301468	0.0576601	0.0117748
ABCA3	yellow	-0.47234	0.00856845	-0.290473	-0.309615	0.0209711	-0.302789	0.455075	0.000729296	0.297242
AK3L1	brown	-0.332489	0.0334916	-0.0572103	-0.369218	0.0356854	-0.118292	0.139702	-0.0303312	0.00436565
CRSP9	blue	0.418505	0.54862	0.625274	0.472899	0.570998	0.644787	-0.220149	-0.541728	-0.608399
TRAF5	turquoise	0.0848279	0.488144	0.0830626	0.0181876	0.452212	0.010292	0.20682	-0.462503	-0.201221
PIK3CA	blue	0.383524	0.545787	0.753435	0.552248	0.499508	0.712032	-0.18246	-0.514822	-0.694688
KHSRP	blue	-0.453422	-0.451068	-0.207891	-0.566397	-0.418181	-0.193612	0.286243	0.496482	0.300359
CLSTN3	turquoise	0.0659095	-0.146808	-0.0109976	0.181891	-0.133288	-0.0010208	0.239738	0.144491	0.0259511
BCAS1	turquoise	0.168346	0.0437377	0.0977448	0.0372994	0.0509229	0.0907698	-0.322614	-0.0567444	-0.100243
CAMK1	honeydew	-0.127587	-0.392076	-0.307324	-0.100905	-0.349938	-0.209872	0.418447	0.409978	0.383025
GRK5	turquoise	0.206636	0.153398	-0.17667	-0.0203094	0.106256	-0.231698	0.140854	-0.147578	0.173671
SLC12A2	turquoise	-0.021975	0.556982	0.38176	0.0897037	0.564482	0.38257	-0.294952	-0.522889	-0.34124
EIF1AY	palegreen	0.269542	0.118116	0.109718	0.143329	0.107684	0.117888	-0.128264	-0.104323	-0.120872
GALC	turquoise	0.210375	0.646712	0.459829	-0.149184	0.68371	0.506276	-0.621935	-0.649091	-0.42549
SLC2A5	orange	-0.0244989	-0.0656654	-0.0168203	0.125138	-0.0404593	-0.0332674	-0.0854395	0.0705006	-0.0183881
NUPL1	yellow	0.497709	0.111843	0.0807997	0.175227	0.118098	0.0998849	-0.238914	-0.125797	-0.0775258
ALOX5	orange	0.0979783	0.186046	-0.198861	-0.0602536	0.241264	-0.0769683	-0.228768	-0.244066	0.198889
LDOC1	green	-0.309386	-0.247012	-0.0381957	-0.0350412	-0.23034	-0.0656357	0.594264	0.310272	0.053631
RAD1	brown	-0.0552478	0.282724	-0.287718	0.312401	0.250307	-0.34925	0.298704	-0.270607	0.264997
SNCA	blue	0.219127	0.0421412	-0.0750733	0.731174	0.014798	-0.0643685	0.190951	0.000806984	0.151806
PTPRZ1	brown	0.141651	-0.109836	-0.0758573	-0.382203	-0.120961	-0.0755086	-0.492744	0.116844	0.050697
CXCL1	orange	-0.0645208	0.228954	0.0754336	0.0375624	0.197682	0.0783085	-0.0640403	-0.237286	-0.0692716
GEM	tan	-0.0735365	-0.0468128	-0.0486927	-0.343011	-0.0579551	-0.0541701	-0.201608	0.048912	0.0434598
C9orf16	green	-0.537581	-0.556857	-0.437973	-0.213507	-0.574706	-0.447978	0.753516	0.585127	0.55392
PIK3C2B	turquoise	0.0340054	-0.162446	-0.0131576	-0.210277	-0.156936	-0.0229278	-0.335364	0.172893	0.00592693
STRN3	yellow	0.722137	0.778827	0.534461	0.0957457	0.809726	0.565279	-0.560475	-0.773899	-0.517482
AGTPBP1	green	0.58726	0.70708	0.325467	0.0955642	0.698942	0.379233	-0.54738	-0.746064	-0.290023
EPB49	green	-0.307339	-0.353231	-0.290015	0.165673	-0.405641	-0.314059	0.767179	0.429143	0.369353
PPP3R1	blue	0.37531	0.101994	0.0371476	0.594053	0.107483	0.0736719	0.0468329	-0.111886	0.01927
FARP2	turquoise	-0.0589865	-0.431185	-0.0609096	-0.177758	-0.437375	-0.0723542	-0.142646	0.43809	0.0603352
HIVEP1	yellow	0.56538	0.327683	0.239408	0.378033	0.334516	0.247881	-0.255794	-0.350401	-0.197028
ZNF140	green	0.442009	-0.0160179	0.368183	0.0444151	-0.0623478	0.304088	-0.397948	0.0493575	-0.385551
PDPK1	greenyellow	-0.098409	0.31266	-0.504572	-0.146523	0.332968	-0.50644	0.107964	-0.314178	0.502967
MYO5A	brown	0.310594	0.361909	0.136255	0.428333	0.347956	0.128858	0.0604651	-0.37878	-0.0596427
EEF1A2	green	-0.202777	-0.0950655	-0.134545	-0.0513818	-0.0842351	-0.126387	0.44797	0.116048	0.153555
HPS5	turquoise	0.148673	0.395873	0.24215	-0.0753775	0.464749	0.290576	-0.529644	-0.377653	-0.273402
KIAA0513	turquoise	-0.479038	-0.425369	-0.292913	-0.311024	-0.412688	-0.175234	0.629532	0.387791	0.335339
LSM7	honeydew	0.0248812	-0.0977554	0.096435	-0.0448006	-0.0984001	0.0491828	0.298103	0.107053	-0.141868
PPM1D	turquoise	0.203646	0.699298	0.475536	-0.0438014	0.682323	0.45258	-0.476001	-0.704854	-0.424139
KIAA0831	turquoise	0.0721023	0.573984	0.625824	-0.181441	0.548808	0.631103	-0.317154	-0.525403	-0.582088
CROT	pink	0.11846	0.075216	-0.347361	-0.272579	0.0880182	-0.406896	-0.229096	-0.105328	0.256066
L1CAM	turquoise	-0.291365	-0.245584	-0.0524324	0.00456366	-0.258738	-0.0578611	0.596128	0.25526	0.0681709
MRPL28	honeydew	-0.301356	-0.470628	-0.584988	-0.202806	-0.441415	-0.571133	0.542556	0.465091	0.563477
ASL	honeydew	-0.156852	-0.479762	-0.621043	0.123517	-0.504398	-0.561447	0.478228	0.479196	0.619423
PKIA	salmon	0.153101	0.749106	0.394086	0.0587525	0.723645	0.305081	0.0126665	-0.709765	-0.377746
UCHL3	blue	0.323954	0.25495	0.418102	0.452097	0.301905	0.441413	-0.0133324	-0.261052	-0.365792
NR4A2	tan	0.166822	0.21332	-0.111789	-0.0202935	0.190584	-0.151929	-0.153451	-0.243183	0.161564
GOSR1	blue	-0.253512	-0.0852715	-0.477036	-0.433477	-0.0699873	-0.491671	0.125293	0.0805501	0.41047
RPS6KA4	green	-0.612147	-0.523747	-0.578146	-0.21297	-0.500991	-0.530393	0.718726	0.545842	0.649781
RPS6KA5	green	0.277448	0.673921	0.517371	0.00269629	0.672173	0.492619	-0.559729	-0.703943	-0.559763
NEK4	green	0.583846	0.010863	0.135045	-0.0178067	0.0161939	0.166452	-0.596605	-0.0152605	-0.116068
EDG1	brown	0.0112822	0.609881	0.336282	-0.492843	0.597288	0.277069	-0.355964	-0.555061	-0.342483
DPYD	green	0.402245	0.627295	0.62208	-0.0952899	0.581518	0.680861	-0.559759	-0.598897	-0.556973
HOMER3	turquoise	-0.157464	-0.264511	-0.211095	-0.252622	-0.23478	-0.133555	-0.096959	0.254384	0.283066
CP110	turquoise	0.0692936	0.797954	0.480742	-0.071438	0.776113	0.41924	-0.392942	-0.771802	-0.494224
ANKRD6	powderblue	0.351016	0.186437	0.236558	0.314128	0.189685	0.215075	0.00566474	-0.210903	-0.212103
SRD5A1	brown	0.393047	0.0561836	0.0873647	0.191326	0.126595	0.193296	-0.000647986	-0.0653597	-0.0304766
NPTX1	blue	0.154517	-0.0709586	-0.129473	0.419874	-0.0730328	-0.123161	0.233767	0.0630848	0.121625
SGCE	turquoise	0.141665	0.245491	0.264159	0.0302539	0.250354	0.252686	-0.293454	-0.241018	-0.263054
PLA2G6	red	-0.397224	-0.214681	-0.351794	-0.344527	-0.208596	-0.374017	0.150668	0.217868	0.28925
CDC42EP1	turquoise	-0.115389	-0.0889117	-0.207848	-0.275286	-0.0827736	-0.180035	-0.212378	0.10011	0.279861
CHGA	darkolivegreen	0.0778762	-0.0247731	-0.0349153	-0.017514	-0.0275318	-0.026803	-0.0260731	0.0237008	0.0333922
PANX1	blue	0.319004	0.277766	0.307902	0.523857	0.308002	0.343279	0.0819589	-0.251082	-0.262135
CCDC6	blue	0.299853	0.604256	0.412042	0.578341	0.662728	0.437705	-0.174179	-0.571742	-0.308197
EPHB6	green	-0.451874	-0.636643	-0.404491	-0.138571	-0.604725	-0.427929	0.671379	0.637824	0.388923
ABCA8	turquoise	0.114102	-0.0943566	-0.0219691	-0.168473	-0.107732	-0.0163208	-0.471963	0.102672	0.00990662
COL9A3	turquoise	-0.0731237	0.088788	0.152412	-0.267678	0.0850064	0.180796	-0.246795	-0.075999	-0.117568
STX1A	green	-0.426814	-0.256333	-0.130297	-0.0385899	-0.243287	-0.140784	0.726444	0.267822	0.168181
RIMS3	turquoise	-0.165299	-0.301697	-0.158286	-0.246646	-0.261158	-0.160374	0.237308	0.314195	0.175574
TGFBR3	brown	-0.0324201	-0.0523241	0.0297612	-0.394344	-0.0343027	-0.0500909	-0.302088	0.0665612	-0.0212335
PDE4A	turquoise	-0.238388	-0.0452941	-0.457661	-0.174738	-0.0769877	-0.432416	0.470075	0.0443257	0.517959
BICD1	yellow	-0.543117	0.0252919	-0.0519157	-0.163271	0.0180915	-0.0826574	0.401918	-0.0204147	0.0151958
PTGS2	tan	-0.0652796	0.794132	0.118294	-0.155339	0.780442	0.135217	0.095793	-0.785885	-0.0712633
NAP1L3	yellow	0.540654	0.309162	0.368266	0.331764	0.296505	0.323295	-0.497728	-0.290933	-0.352541
GNAO1	black	-0.25545	-0.0764352	-0.122046	0.211019	-0.0727442	-0.140542	0.458584	0.0452716	0.114191
FEN1	blue	0.262833	0.152632	0.13934	0.474068	0.212638	0.0923227	-0.0531625	-0.136021	-0.116938
TAP2	orange	-0.131367	0.257986	0.0396283	-0.17006	0.289015	0.0750974	-0.0144063	-0.276753	-0.0314541
TTF1	black	0.0249491	0.151098	0.451552	-0.152427	0.181279	0.46288	-0.225911	-0.192578	-0.418739
EVI2A	turquoise	0.130076	0.681902	0.612144	-0.0348919	0.658234	0.589963	-0.470164	-0.654654	-0.55163
MAL	turquoise	-0.0107207	0.0515067	-0.0834497	-0.258584	0.0498971	-0.134961	-0.486965	-0.00961583	0.0773758
H1FX	green	-0.397654	-0.578698	-0.259442	-0.157349	-0.54175	-0.216237	0.588749	0.605116	0.279297
ENDOG	honeydew	-0.134487	-0.401057	-0.537934	-0.108891	-0.365405	-0.53995	0.440105	0.406077	0.480158
RAD9A	red	-0.26514	-0.628832	-0.429693	-0.210421	-0.582854	-0.421578	0.0966846	0.607167	0.367798
CDK8	yellow	0.682879	0.359363	0.662599	0.180738	0.353854	0.658054	-0.465555	-0.349069	-0.61735
POP5	blue	0.0129199	-0.234587	0.363864	-0.347705	-0.209597	0.267007	-0.131801	0.211137	-0.400093
TCFL5	turquoise	0.194887	0.602259	0.472029	-0.012832	0.617727	0.46483	-0.322196	-0.591765	-0.449662
DCX	turquoise	0.0428839	-0.111979	-0.148646	-0.163076	-0.124245	-0.156176	0.151414	0.104985	0.121887
TLE4	turquoise	0.341072	0.810655	0.373068	-0.0185254	0.824792	0.442491	-0.536127	-0.812234	-0.370172
NEURL	pink	-0.330422	-0.117066	-0.248827	0.215702	-0.111669	-0.205863	0.618282	0.140714	0.273644
SAP30	green	0.489526	0.271351	0.276893	0.0326244	0.220205	0.296351	-0.558184	-0.257948	-0.215781
EEF1E1	blue	0.435959	0.622954	0.497123	0.604859	0.624015	0.47984	-0.0673256	-0.591958	-0.50046
RAMP1	blue	-0.274055	-0.0788824	-0.249309	-0.536604	-0.0688839	-0.2647	-0.0646649	0.0751304	0.25382
PTPRN	brown	-0.118531	-0.0323705	-0.170611	0.170911	-0.0350639	-0.176014	0.601238	0.0362996	0.238887
BAI2	green	-0.463163	-0.0139276	-0.0666411	-0.00465575	-0.00694991	-0.078986	0.747712	-0.00179434	0.0710265
RAB3A	green	-0.356477	-0.0863414	-0.29076	-0.0609591	-0.0965672	-0.268353	0.626654	0.0988986	0.399874
DDX10	turquoise	-0.0595835	0.367534	0.263101	-0.0473888	0.432433	0.244553	0.195425	-0.339157	-0.284704
PFN2	turquoise	0.105107	0.122377	0.142637	0.377007	0.123848	0.101395	0.254113	-0.122235	-0.157278
GNAZ	brown	-0.0449328	-0.0481385	-0.190752	-0.0133795	-0.0641252	-0.226974	0.262105	0.0504581	0.258965
MX2	orange	-0.175653	-0.169634	-0.260142	-0.0817582	-0.166373	-0.212919	0.07346	0.127593	0.280058
CDK5R1	yellow	0.451676	0.0450729	-0.0976482	0.101255	0.0625195	-0.0946471	-0.0602482	-0.0919079	0.0885958
DOCK4	brown	0.367771	0.0156857	-0.0562408	-0.140099	0.00881376	-0.0588271	-0.317879	-0.00451172	0.0556312
NMT2	yellow	0.406708	0.322894	0.149012	0.161831	0.314876	0.0727259	-0.112908	-0.309544	-0.155205
TGFA	turquoise	0.267776	0.558917	0.269029	0.0243895	0.540506	0.275007	-0.502659	-0.596071	-0.244104
VIPR1	green	-0.404993	-0.34676	-0.441204	-0.166092	-0.286699	-0.412756	0.531048	0.337605	0.41654
GNE	yellow	0.433966	0.425939	0.18781	0.0860406	0.419426	0.183765	-0.299024	-0.384742	-0.152897
AKAP10	blue	0.0657732	-0.207018	0.21715	0.416457	-0.188307	0.27583	0.067111	0.174661	-0.23913
ASNS	brown	0.183153	0.152862	0.21496	0.376435	0.196123	0.163672	0.142196	-0.159278	-0.292826
ING3	grey	0.0628051	0.560597	0.518785	0.0175323	0.552163	0.516622	0.00567079	-0.570213	-0.459207
CYP2J2	brown	-0.0412712	0.00513931	0.0976768	-0.331067	0.0139511	0.0794123	-0.381014	-0.0147242	-0.113586
PIGF	green	0.406745	0.415373	0.618757	-0.133383	0.430936	0.65592	-0.534199	-0.433784	-0.584289
BCAP29	blue	0.501574	0.348118	0.571857	0.729404	0.38438	0.605309	-0.0537332	-0.341135	-0.530441
NAGPA	turquoise	-0.349363	-0.495578	-0.523373	-0.0383051	-0.423019	-0.447838	0.577413	0.528839	0.573781
CCR1	orange	-0.190075	0.149176	-0.296476	-0.0202784	0.137697	-0.264328	0.00864541	-0.188111	0.285498
MAN2A1	turquoise	-0.0274554	0.120298	0.532856	-0.127922	0.0737476	0.461403	-0.423507	-0.0924596	-0.525622
FPR1	orange	-0.282686	0.0164752	-0.103336	-0.0852912	0.0477223	-0.0342952	0.168543	-0.0887203	0.0957063
SGCB	yellow	0.311107	-0.0424686	0.338893	0.267114	-0.0343996	0.33588	-0.521028	0.0602257	-0.305198
VRK2	turquoise	0.0425752	0.414459	0.579239	-0.0550111	0.372025	0.5686	-0.221605	-0.385365	-0.512437
CLCN4	blue	0.120663	0.0798683	-0.106258	0.445817	0.0920362	-0.128603	-0.0675602	-0.0973012	0.0823301
KIAA0644	brown	-0.0826407	-0.0272699	-0.033104	-0.501107	-0.0499023	-0.0369161	-0.342011	0.0275644	0.0717879
SPTBN2	green	-0.458247	-0.202783	-0.129278	-0.226604	-0.187676	-0.129352	0.706431	0.192242	0.0996326
ACCN2	blue	-0.342439	-0.0277395	0.040379	-0.433231	-0.0299318	0.0186334	0.304434	0.0320299	-0.0447007
PTPN4	black	-0.0917268	0.356998	0.057304	-0.0317292	0.386957	-0.0188055	0.0259407	-0.347687	-0.149917
QPCT	yellow	0.526763	0.516919	0.256317	0.433778	0.527426	0.363234	-0.171952	-0.567503	-0.177078
RBBP6	black	-0.155316	-0.0445147	-0.193198	-0.436988	-0.049209	-0.216406	-0.125954	0.0298202	0.186332
FANCC	red	-0.157257	-0.0248923	-0.206295	-0.146735	-0.0186868	-0.220662	0.098115	0.0371701	0.171127
IL6	orange	-0.0400485	0.0626066	0.049331	0.0789814	0.0698844	0.0481475	-0.0429727	-0.0457871	0.00389053
RIN1	red	-0.327047	-0.259584	-0.606556	-0.187117	-0.234982	-0.589508	0.42727	0.266798	0.650043
TIMM8A	turquoise	0.19574	0.222465	0.29979	0.344171	0.207621	0.283048	0.17963	-0.209891	-0.271684
COCH	turquoise	0.0786861	0.186788	0.250076	0.240881	0.173003	0.232342	0.359288	-0.185471	-0.264528
PAFAH2	red	-0.213364	-0.481306	-0.338293	-0.30704	-0.458545	-0.403471	0.03015	0.476148	0.300794
BCL10	grey	0.286427	0.256062	-0.117324	-0.120008	0.278166	-0.135118	-0.278068	-0.274785	0.102557
ADD2	turquoise	-0.0198113	-0.0247352	-0.0136429	0.366804	-0.0374869	-0.0123131	0.358393	0.0258187	0.00455808
GLRB	blue	0.513126	-0.117069	-0.091081	0.884326	-0.16229	-0.100906	-0.0583118	0.147146	0.0755464
PIGA	orange	0.152039	0.554942	0.123401	-0.134022	0.55724	0.0892587	-0.406325	-0.549844	-0.0641719
BAIAP2	green	-0.325708	-0.308552	-0.304092	-0.23731	-0.306311	-0.295077	0.560125	0.315347	0.307333
KMO	turquoise	-0.0921004	0.290622	0.156661	0.0373384	0.303459	0.156114	0.320669	-0.27551	-0.223307
SNTB2	turquoise	-0.16081	-0.480262	-0.396504	0.0120742	-0.432277	-0.412416	0.237488	0.465842	0.360275
SLC15A2	brown	-0.00388583	0.163998	0.189672	-0.387468	0.193631	0.206732	-0.228759	-0.171465	-0.213447
APC2	yellow	-0.408694	-0.0890017	-0.10056	-0.20414	-0.0931215	-0.105684	0.462806	0.0808718	0.114844
SNX4	blue	0.529883	0.69213	0.727991	0.685161	0.672847	0.681714	-0.265642	-0.661263	-0.719357
MN1	turquoise	-0.053674	-0.156502	0.0329689	-0.0462235	-0.134264	0.0551269	0.0332011	0.140757	-0.000114919
SRP19	yellow	0.462346	0.120112	0.54349	0.298747	0.113016	0.492924	-0.105531	-0.130311	-0.493054
PVALB	darkolivegreen	0.0524054	-0.243042	-0.0342284	0.0486765	-0.246857	-0.0484672	0.02131	0.241452	0.0907686
SERPINI1	blue	0.568158	0.121577	0.469391	0.624023	0.134345	0.472064	-0.225164	-0.125021	-0.440068
AGTR1	red	-0.25149	-0.0292019	-0.123893	-0.14675	-0.0404704	-0.139073	0.230504	0.0304621	0.101287
AKAP6	darkolivegreen	-0.182383	-0.0461931	-0.0270251	-0.0153472	-0.0493768	-0.0225892	0.242795	0.0288542	0.0333904
PFDN4	yellow	0.787736	-0.00779154	0.335603	0.356469	-0.0176121	0.303257	-0.357676	0.00716249	-0.316562
BBOX1	brown	0.0511595	-0.0170041	-0.0806869	-0.379179	-0.0429888	-0.0842811	-0.42718	0.0186136	0.0668171
FXYD1	brown	-0.466341	-0.215009	-0.115383	-0.623079	-0.198584	-0.130689	0.186195	0.215986	0.139249
AGPS	blue	0.538984	0.472434	0.462912	0.58326	0.525555	0.543495	-0.446436	-0.469525	-0.399763
RECK	yellow	0.493166	0.498357	0.430402	0.0882502	0.484452	0.353751	-0.325391	-0.462549	-0.421882
DAG1	brown	-0.314879	-0.297002	-0.198243	-0.612045	-0.259321	-0.152112	-0.0911006	0.310847	0.211423
HIP1	turquoise	0.185941	0.00233173	0.0621822	-0.0902844	0.00268448	0.142309	-0.550684	-0.0297809	-0.00479585
AAK1	blue	-0.11903	-0.330913	0.018913	-0.466881	-0.307046	0.0293483	0.148522	0.333459	-0.0313113
H2AFX	yellow	-0.595053	-0.0923617	-0.209112	-0.451365	-0.0750654	-0.165956	0.347192	0.0868692	0.242418
NPY1R	salmon	0.316919	-0.0930018	-0.0851526	0.159906	-0.107164	-0.0800417	0.0535471	0.103653	0.0790812
HPCA	green	-0.402347	0.0550818	-0.0947311	-0.0917271	0.0517044	-0.100352	0.71533	-0.0628035	0.0716311
HS3ST1	purple	0.0377024	0.0291351	0.160258	-0.0721772	0.039259	0.152843	0.0995487	-0.0358059	-0.200248
UGP2	brown	0.397709	0.744329	0.743412	0.54232	0.7521	0.767821	-0.000171254	-0.753434	-0.710585
RYR1	brown	-0.0982792	-0.0911852	-0.066469	-0.451854	-0.0599059	-0.0589974	0.019248	0.138708	0.098272
DPYSL4	honeydew	-0.0841348	-0.0476417	-0.0538923	-0.0561874	-0.0404409	-0.0589903	0.461031	0.0603385	0.0402102
SCN1B	darkolivegreen	-0.348876	-0.0113413	-0.142264	-0.224075	-0.0260435	-0.144988	0.234751	0.0201897	0.203968
CIZ1	yellow	-0.447879	-0.330796	-0.0420656	-0.346348	-0.330337	-0.0273464	0.246623	0.342798	0.0713955
ENDOGL1	pink	0.189971	-0.264235	0.220369	0.302372	-0.266779	0.217327	-0.10278	0.265568	-0.202248
KATNA1	turquoise	0.00447024	0.463106	0.442692	-0.198311	0.491837	0.449439	-0.310931	-0.458902	-0.386962
ETFDH	blue	-0.127701	0.15527	0.351148	-0.521792	0.209428	0.395706	-0.0740295	-0.170338	-0.339316
RPP38	red	-0.17619	0.170711	0.381524	-0.386081	0.163316	0.391545	0.0168948	-0.160472	-0.309589
CHST1	turquoise	-0.168183	-0.108783	0.0127052	-0.120627	-0.139101	0.0079657	0.384108	0.121245	-0.0203208
PYGM	brown	-0.461331	-0.0996795	-0.338446	-0.583605	-0.0953144	-0.347192	0.145199	0.0929194	0.314148
SMURF2	brown	0.140771	-0.0665762	0.443041	-0.374677	-0.0630148	0.443156	-0.445999	0.0624261	-0.399685
ALAS1	brown	0.0479553	-0.0338618	0.00791121	0.390124	-0.0171973	0.0310164	0.271372	0.0365254	0.0872992
SH3GL3	turquoise	0.0337049	-0.0618289	-0.109886	0.0591734	-0.0713955	-0.117159	-0.303376	0.0703918	0.116102
ANKRD26	blue	0.0695237	0.212569	0.176661	0.401093	0.223844	0.184726	0.110746	-0.194891	-0.214971
CDS1	yellow	0.380663	0.00742479	-0.243139	-0.127254	0.0198587	-0.267356	-0.339536	-0.0274393	0.220512
DIAPH2	turquoise	0.105441	0.0648173	0.224574	-0.0395578	0.0860086	0.247922	0.0888343	-0.0740016	-0.169945
NCOA2	blue	0.329037	0.443398	0.29296	0.73979	0.467677	0.337355	-0.0990111	-0.430416	-0.233235
SH3GL2	turquoise	0.24318	-0.133296	-0.100017	0.257819	-0.146371	-0.0973032	0.137416	0.114606	0.106365
AKAP7	brown	0.370391	0.639942	0.611024	-0.279059	0.623335	0.571661	-0.349268	-0.603545	-0.618583
CPEB3	yellow	0.467478	0.136203	0.39243	0.111282	0.178886	0.388469	-0.387915	-0.168043	-0.36576
DUSP9	blue	-0.357356	0.00295043	-0.0726107	-0.517491	-0.0139683	-0.0601308	0.127575	-0.0127778	0.0411728
C16orf7	turquoise	-0.234695	-0.457105	-0.636013	-0.015541	-0.441124	-0.641979	0.429503	0.418549	0.623988
ITGAM	purple	0.129655	0.187846	0.143205	0.274594	0.196951	0.218533	-0.0903052	-0.199593	-0.0570784
RASGRP3	turquoise	0.0960623	0.315117	0.257377	-0.0492549	0.335682	0.226691	-0.444402	-0.306874	-0.299782
TRPC1	green	0.411187	0.266704	0.169211	0.0542266	0.275732	0.123625	-0.457915	-0.241136	-0.216037
RGS12	green	-0.2665	-0.308421	-0.399526	-0.0985907	-0.246638	-0.339795	0.516887	0.315911	0.438979
BZRAP1	green	-0.390089	-0.278049	-0.291671	-0.119057	-0.249394	-0.300597	0.481344	0.292145	0.246419
GAS2	yellow	0.561017	-0.0949407	-0.0136239	0.0306608	-0.0869187	-0.029337	-0.514969	0.0962799	0.011602
UQCRB	yellow	0.563208	0.142346	-0.0800476	0.287305	0.130762	-0.0988253	-0.419399	-0.140961	0.0479369
GABRB3	blue	0.220103	0.00219879	0.0191258	0.633528	0.00244309	0.022539	0.147373	-0.0236924	-0.0121907
ZNF197	red	-0.166209	0.176944	0.15731	-0.11654	0.171417	0.172157	0.0925141	-0.182375	-0.118391
SLC14A1	brown	0.0525044	-0.23921	-0.117875	-0.320237	-0.286885	-0.16433	-0.36292	0.250421	0.0768714
GREB1	green	0.482989	-0.0521024	-0.0570232	0.0563873	-0.0435457	-0.0573766	-0.595444	0.0434138	0.0598343
PIGL	red	-0.559243	0.0465002	-0.0461696	-0.403562	0.0711638	-0.0309175	0.429108	-0.0652284	0.0388451
ITPKA	green	-0.423366	-0.0957032	-0.0764846	-0.0752745	-0.0882499	-0.0777664	0.692047	0.10129	0.069251
ZNF74	brown	-0.0563582	-0.0601654	0.0851559	0.298244	-0.0271679	0.108901	0.291078	0.0626757	-0.0593488
NOLC1	blue	0.0980567	0.194533	0.330341	0.748428	0.256454	0.36945	0.0935496	-0.167541	-0.29698
SLC22A4	red	-0.208798	0.39231	0.0704868	-0.135036	0.349712	0.126285	0.148202	-0.440098	0.0126985
CREB5	turquoise	0.128034	0.473104	-0.23155	-0.0215071	0.454837	-0.147904	-0.416362	-0.514791	0.22938
SETBP1	brown	0.0391995	-0.260574	-0.357848	0.341136	-0.234044	-0.409189	0.204501	0.284377	0.33423
PLCL1	turquoise	0.432751	0.108461	0.435405	0.218898	0.0964744	0.424936	-0.636126	-0.107439	-0.408779
PSIP1	blue	0.432154	0.817518	0.442874	0.583603	0.784654	0.365316	-0.0591136	-0.780561	-0.471093
MERTK	brown	-0.176138	0.212544	-0.0137615	-0.574419	0.234121	0.0622006	-0.271387	-0.228302	0.0359088
USP5	green	-0.556684	-0.598315	-0.1327	-0.21563	-0.556385	-0.12653	0.680592	0.662465	0.152967
CCBL1	blue	-0.335139	-0.405635	-0.0185669	-0.453476	-0.356746	-0.0253974	0.0821661	0.391106	-0.0301399
RAB33A	turquoise	0.0628132	-0.0954862	0.104275	0.10154	-0.0877823	0.0652705	-0.0529407	0.0939344	-0.127664
ADAM23	brown	-0.159503	0.108511	0.121303	0.47046	0.126899	0.106122	0.569418	-0.0962974	-0.131859
HFE	red	-0.209325	0.0886113	0.045867	-0.262384	0.0903275	0.0583204	-0.0404951	-0.0721423	-0.0387952
CPM	turquoise	0.203016	-0.410013	-0.513529	-0.0714879	-0.425302	-0.514058	-0.505329	0.40763	0.454759
RNASE2	orange	-0.037632	-0.0646839	0.254422	-0.0891556	-0.0638923	0.32752	-0.206588	0.0690051	-0.18124
RAB5A	blue	0.551953	0.801632	0.487144	0.889533	0.781829	0.54567	-0.218113	-0.790866	-0.467123
EPHA4	black	-0.273647	0.362274	0.184646	0.223289	0.385	0.178697	0.3715	-0.34955	-0.16365
ADRA2C	turquoise	0.103399	-0.297145	-0.0185995	-0.0281455	-0.378868	-0.0194875	0.212225	0.343931	0.0105079
ST18	turquoise	0.128492	0.000614086	-0.138128	-0.0765029	3.69e-05	-0.136056	-0.477014	0.00737882	0.119515
CENTG1	yellow	-0.259712	-0.102836	-0.0525695	-0.169039	-0.110323	-0.0718924	0.424588	0.109239	0.0297818
SLAMF1	red	-0.13896	0.256993	0.386448	-0.23937	0.284465	0.321163	-0.0107671	-0.249144	-0.405383
CRKL	blue	-0.0601882	0.242398	0.249563	0.438135	0.294975	0.300307	0.200028	-0.243382	-0.265907
ENTPD3	turquoise	0.0572144	0.0199182	-0.13075	0.123668	-0.012977	-0.129394	0.140674	-0.0125818	0.135713
HOXC4	red	-0.317934	-0.125944	-0.0535925	-0.284572	-0.125263	-0.0529623	0.131466	0.14038	0.0437015
ANXA11	turquoise	-0.10116	-0.354767	-0.677909	0.0721942	-0.354614	-0.653571	0.315314	0.304008	0.68916
WNT10B	turquoise	-0.152659	-0.0643862	-0.103008	0.0467189	-0.0491631	-0.133242	0.560875	0.0780835	0.0580297
LIG4	blue	0.514675	-0.225186	0.560989	0.647984	-0.231929	0.612594	-0.205576	0.218225	-0.53964
YAF2	blue	0.459195	-0.285908	0.427404	0.649481	-0.294351	0.431795	-0.17522	0.255667	-0.369333
KPNA5	blue	0.389349	0.194355	0.459651	0.665992	0.196214	0.435503	-0.267413	-0.210985	-0.440911
IVNS1ABP	turquoise	0.33868	0.810073	0.476066	0.143496	0.786549	0.432456	-0.456168	-0.817372	-0.443356
CCDC9	red	-0.418678	-0.284789	-0.52715	-0.261461	-0.287244	-0.507831	0.220779	0.287793	0.594626
FMO4	red	-0.410643	0.0788465	-0.00783041	-0.367402	0.102014	0.00443366	0.0406238	-0.0985075	0.000658196
SPHAR	yellow	0.509381	0.24762	-0.0453908	0.0749418	0.233815	-0.0859803	-0.427228	-0.245624	0.11197
MICAL2	brown	0.0559136	-0.170652	0.161172	0.301167	-0.223196	0.257006	0.379849	0.213014	-0.0910936
CLTB	green	-0.394706	-0.36755	-0.590554	0.0513995	-0.387424	-0.564636	0.767926	0.370637	0.648636
RYR3	brown	0.114835	0.00850997	-0.128497	-0.284467	0.001919	-0.153768	-0.334241	-0.0241512	0.0881777
ANK3	turquoise	0.366802	-0.139447	0.327068	-0.159049	-0.138755	0.296824	-0.586013	0.16121	-0.356464
FGF9	darkolivegreen	-0.0643229	-0.0475818	-0.0616256	0.124076	-0.0282938	-0.088249	0.250981	0.00444592	0.0444535
DDEF2	tomato	0.311491	0.192502	-0.0168206	0.00229135	0.18646	-0.0272345	-0.441186	-0.170054	0.100489
NDRG2	brown	-0.453527	-0.221199	-0.159436	-0.605753	-0.20766	-0.145409	-0.108361	0.232373	0.171481
NOVA2	yellow	-0.325071	0.0530122	-0.108165	-0.271167	0.0422476	-0.115022	0.435898	-0.0410955	0.0898681
NAPA	green	-0.37593	-0.460974	-0.488475	0.143975	-0.49341	-0.424183	0.580618	0.499371	0.56734
GABRR1	red	-0.26669	-0.0186191	-0.161232	-0.284759	-0.0283165	-0.166298	0.0862322	0.010814	0.125828
SLC26A4	salmon	0.219899	0.0672026	-0.462876	0.0575502	0.0619038	-0.534632	0.0274802	-0.0548186	0.388747
CHRNA5	red	-0.12125	-0.317987	-0.376884	-0.0577509	-0.339231	-0.459006	0.0776145	0.252883	0.309134
SMARCA2	blue	0.35529	0.607118	0.145859	0.772461	0.564587	0.101279	0.073841	-0.575791	-0.176118
SMA3	turquoise	0.0444811	-0.0566451	0.0821859	0.0193944	-0.0465922	0.0610709	-0.245459	0.0435567	-0.0854421
PTP4A3	pink	-0.279725	-0.539415	-0.462285	0.0611866	-0.520473	-0.420991	0.391897	0.50806	0.491449
EFEMP2	yellow	-0.457831	-0.229823	-0.349245	-0.55041	-0.185381	-0.326759	0.286116	0.197239	0.317162
RPGRIP1	red	-0.280307	0.0388257	0.0570838	-0.208304	0.0495304	0.115283	0.108347	-0.111397	-0.0553335
USP9Y	palegreen	0.282242	0.0396219	0.121432	0.276635	0.0139175	0.136096	-0.0786496	-0.03272	-0.139439
RASA2	black	-0.0179241	0.470545	0.643576	0.0562985	0.473742	0.594781	-0.0261839	-0.490476	-0.671359
SCAMP1	blue	0.504084	0.846204	0.450191	0.811658	0.866473	0.456375	-0.229579	-0.818339	-0.431829
CPSF4	turquoise	-0.179433	-0.214751	-0.657456	-0.120407	-0.150559	-0.678841	0.367237	0.236405	0.581702
ACCN1	turquoise	0.125069	-0.103617	-0.0932926	0.049094	-0.122249	-0.101479	0.185552	0.0983895	0.0800194
KCNJ10	turquoise	0.04897	-0.46775	0.0228687	-0.0793433	-0.485336	0.0182502	-0.401239	0.499219	-0.0357263
XK	yellow	0.524234	0.0956671	0.0356512	0.214247	0.0717257	0.0256066	-0.271918	-0.066224	0.0515373
EDNRB	brown	-0.0199968	-0.105922	0.0187351	-0.370628	-0.128312	0.0142753	-0.281229	0.11063	0.0160768
EPB41L3	yellow	0.569016	0.116763	-0.0115256	0.507681	0.167039	0.0600391	-0.26893	-0.108144	0.0661538
KCNJ2	turquoise	0.0823814	0.357525	0.106302	-0.306213	0.364424	0.144076	-0.495514	-0.409477	-0.0663968
SLC35A3	yellow	0.416735	0.627059	0.477245	0.270396	0.640877	0.459909	-0.371957	-0.592484	-0.411073
POU2F1	brown	-0.260907	-0.580307	-0.63966	-0.485751	-0.576407	-0.679538	-0.0728653	0.568666	0.561839
ERBB4	blue	0.319392	-0.331477	-0.0267285	0.391018	-0.31816	-0.026726	-0.155884	0.31094	0.00775876
DGKI	blue	0.275648	-0.0180667	0.127132	0.557857	-0.0227789	0.0935424	0.0269433	0.0210188	-0.0512962
CNNM2	yellow	-0.577389	0.0880681	-0.42682	-0.397097	0.0754813	-0.481395	0.35425	-0.080527	0.389895
OXTR	red	-0.287553	-0.104106	-0.0795117	-0.0765322	-0.121616	-0.0926758	0.149248	0.101783	0.127296
HDAC6	red	-0.581129	-0.660537	-0.509254	-0.289226	-0.6526	-0.500188	0.325626	0.696119	0.478414
HOXA7	black	-0.0298401	-0.0684038	-0.0593321	0.0503809	-0.0717002	-0.061672	-0.0209284	0.0752018	0.0567484
FKBP1B	turquoise	0.167117	-0.0750087	0.0100163	-0.0417091	-0.107898	0.0340313	0.164291	0.110234	0.0956117
HRK	black	-0.18213	-0.0654333	-0.167671	0.0374628	-0.0518334	-0.172154	0.213825	0.0510327	0.16528
CDH4	yellow	-0.340868	-0.149448	-0.0493019	-0.357244	-0.1602	-0.0522531	0.461674	0.128564	0.0606919
SLK	yellow	0.741408	0.835834	0.751507	0.489462	0.812349	0.737399	-0.528681	-0.81592	-0.695128
ICAM5	green	-0.324802	0.0286453	-0.286005	0.0457199	0.0194034	-0.251796	0.694048	-0.0278174	0.314425
SEMA3E	yellow	0.542263	-0.306898	-0.370962	0.256024	-0.350949	-0.440074	-0.370566	0.245477	0.325837
RUSC1	red	-0.502184	-0.314447	-0.523078	-0.147611	-0.232234	-0.482974	0.382766	0.331072	0.584584
UPF3A	yellow	0.365135	0.287415	0.00411766	0.0843477	0.287551	-0.0651162	-0.255057	-0.263908	-0.100467
KLF12	red	-0.339389	-0.205449	0.026031	-0.262549	-0.180369	-0.091574	0.162754	0.216655	-0.112756
CCNT1	black	-0.156402	-0.523714	-0.47051	-0.170602	-0.529821	-0.492926	0.0321113	0.542266	0.420978
SLC30A3	brown	-0.18257	-0.396898	0.0127853	0.124686	-0.407617	0.000803135	0.511499	0.418845	0.0209217
MASP2	red	-0.168563	0.00863587	-0.12748	-0.259515	0.00444397	-0.128065	0.0976923	-0.00376261	0.121782
MED6	blue	0.463868	0.562354	0.426114	0.461704	0.592258	0.455837	-0.262664	-0.590072	-0.359853
P2RX7	turquoise	-0.136725	-0.577372	-0.238561	-0.22107	-0.565383	-0.154808	-0.2051	0.600382	0.285797
MFN1	yellow	0.571956	0.433438	0.43105	0.206366	0.422744	0.38059	-0.355756	-0.432089	-0.496027
GAB1	turquoise	-0.0908863	0.368347	-0.0862762	0.0405658	0.362482	-0.0615349	-0.242802	-0.367344	0.0811435
PFDN5	grey	-0.437409	0.0864118	0.232779	-0.151565	0.0249916	0.170278	0.359754	-0.0601402	-0.257436
GLMN	yellow	0.433574	0.667882	0.423823	0.363875	0.658258	0.322769	-0.178675	-0.63712	-0.466632
GNG5	brown	0.0982324	-0.162847	0.33904	-0.332178	-0.194016	0.378029	-0.346558	0.116118	-0.19853
AKT1	yellow	-0.55842	-0.530715	-0.500258	-0.302583	-0.491177	-0.448079	0.532449	0.494875	0.551713
JAK3	red	-0.489423	-0.00443909	0.0910963	-0.239707	-0.0144917	0.122481	0.232233	0.0106432	-0.0607041
MITF	turquoise	0.186462	0.241064	0.391794	-0.04282	0.238626	0.402271	-0.248862	-0.229124	-0.310192
ABI2	blue	0.180899	0.0367932	-0.0216055	0.669168	0.027339	-0.00572956	-0.00241779	-0.00151043	0.097258
ACSL1	turquoise	0.0656868	0.421566	0.130634	0.185621	0.355868	0.218939	-0.38075	-0.443547	-0.0746719
CDR1	blue	0.0827815	0.0336961	-0.0539419	0.379721	0.0136625	-0.0671992	0.104021	-0.0335241	0.0332551
SLCO1A2	turquoise	0.197048	-0.17252	-0.223358	-0.00973536	-0.175176	-0.22653	-0.429946	0.186232	0.145571
CDC2L5	blue	0.356239	0.311523	0.352078	0.423557	0.31079	0.313295	-0.21224	-0.304446	-0.41969
ERCC6	red	-0.153708	0.126955	0.144081	-0.146625	0.130429	0.143119	0.12604	-0.133115	-0.134458
RHBDL1	green	-0.298276	-0.0937574	0.0024195	-0.11542	-0.0868268	-0.0102211	0.48909	0.0793713	0.0120812
NOVA1	yellow	0.467114	0.110654	-0.11055	0.0457103	0.113873	-0.116437	-0.306379	-0.129596	0.0759531
NR2E1	brown	-0.0605687	-0.278107	-0.12252	-0.487829	-0.276809	-0.105582	-0.226116	0.278665	0.110137
ATP5G3	blue	0.386854	0.143209	0.530828	0.578894	0.162793	0.591822	0.0399098	-0.140584	-0.482806
ZNF189	brown	0.0703856	0.701846	0.439501	-0.375471	0.718344	0.422413	-0.49394	-0.669499	-0.478278
POLR1C	yellow	-0.3246	-0.271207	0.0141034	-0.265566	-0.242822	0.00455093	0.223012	0.285411	-0.0243889
OGT	blue	0.237653	0.831931	0.308462	0.547871	0.82915	0.234832	0.049004	-0.827367	-0.404625
CHRNA6	turquoise	-0.221599	-0.368099	-0.0861104	0.0249018	-0.348794	-0.0890219	0.331075	0.356331	0.0597374
C1orf38	turquoise	0.074731	-0.26288	-0.135598	-0.0879264	-0.270844	-0.0202642	-0.356641	0.21704	0.19947
GADD45B	tan	-0.126571	-0.0217039	-0.131458	-0.303761	-0.0320687	-0.108182	-0.0749096	0.000249716	0.178189
CUL1	blue	0.411648	-0.191603	0.0790778	0.579228	-0.186295	0.0631019	-0.0366476	0.227936	-0.155334
BCS1L	red	-0.289636	-0.376319	0.123967	-0.0845812	-0.322974	0.150251	0.196392	0.37519	-0.144289
ABCF2	brown	0.030296	-0.444381	0.00347097	0.438822	-0.384834	0.0255306	0.201516	0.479483	0.0365287
TFCP2	blue	0.0947455	0.290318	0.209593	0.542296	0.345695	0.285385	0.185309	-0.288877	-0.227715
WBSCR22	grey	-0.281715	-0.472331	-0.508193	-0.265137	-0.424663	-0.523334	0.316097	0.469545	0.550232
MOBP	turquoise	-0.0235937	0.0110589	-0.0785135	-0.0814148	-0.00638351	-0.0907738	-0.298807	-0.00696431	0.0741006
TBX6	red	-0.363328	-0.15269	-0.0106698	-0.38124	-0.137817	-0.00514158	0.179938	0.120005	0.00751596
CACNB4	pink	-0.105944	0.0526421	0.0396851	0.141803	0.07109	0.0615625	0.219521	-0.0541541	-0.0555361
NCOA3	black	-0.130382	0.301451	0.50241	-0.0590674	0.271766	0.476646	-0.163563	-0.292582	-0.547922
HINT1	brown	0.131019	0.440976	0.591413	0.563147	0.453622	0.571743	0.303519	-0.425619	-0.616323
MUTYH	blue	-0.45557	-0.24687	-0.359295	-0.572666	-0.197215	-0.393218	0.175001	0.259955	0.287003
NCKAP1	yellow	0.68027	0.0832351	0.074145	0.290975	0.0545487	0.0396262	-0.519496	-0.0570509	-0.0275622
ZNF304	brown	0.308279	-0.0882858	0.267642	-0.184998	-0.106589	0.276069	-0.244557	0.0960476	-0.258576
NCOR2	yellow	-0.563688	-0.521269	-0.613535	-0.542527	-0.501032	-0.58339	0.424301	0.575598	0.717512
PPP1R8	turquoise	-0.0199337	0.582905	0.0853014	0.123911	0.626247	0.0648749	-0.22743	-0.58963	-0.114911
SNCB	green	-0.403044	-0.0772272	0.010627	-0.111947	-0.0842267	0.0201043	0.709076	0.0714588	0.0153907
RNPS1	brown	-0.176882	-0.119466	-0.181777	0.102644	-0.0555096	-0.130163	0.412239	0.172136	0.272277
CSNK1D	pink	-0.159299	-0.0627143	-0.464048	0.379968	-0.0296971	-0.404555	0.372265	-0.00753858	0.510381
APRIN	blue	0.572514	-0.112153	0.623682	0.639914	-0.117566	0.606628	-0.23826	0.116443	-0.610835
CITED2	blue	0.170811	0.400015	0.305546	0.535075	0.357621	0.328531	0.241827	-0.35486	-0.22723
ESRRG	tomato	0.320466	-0.0387303	-0.0507619	0.168958	-0.0478625	-0.0686446	-0.317606	0.0295593	0.0383962
MPP2	grey	-0.266046	-0.127569	-0.010623	-0.126153	-0.140278	-0.0213211	0.235584	0.126645	0.0293007
AMPD3	turquoise	-0.123379	0.140077	0.280002	-0.210316	0.135584	0.32794	-0.163927	-0.131583	-0.326601
C18orf1	yellow	0.604529	0.204413	0.396608	0.100776	0.203324	0.4148	-0.304541	-0.180957	-0.399343
NFAT5	black	0.0555599	-0.342132	-0.365056	-0.0944586	-0.317494	-0.436704	-0.273644	0.300309	0.306489
SP110	orange	-0.120664	-0.0516288	0.108501	-0.16455	-0.0404169	0.154243	-0.151922	0.00960048	-0.11514
HCK	orange	-0.128763	-0.0654538	-0.25961	0.085447	-0.0618319	-0.151217	0.140833	0.0288755	0.290346
RFC1	turquoise	0.0484416	0.284037	0.185441	-0.019833	0.283058	0.197857	-0.327537	-0.264004	-0.193513
TACR1	red	-0.10201	-0.0668704	-0.0800336	-0.157753	-0.062873	-0.0909543	0.00725361	0.0513792	0.0869293
GTF2B	yellow	0.406447	0.15404	0.487079	0.292209	0.154252	0.493704	-0.318961	-0.211692	-0.442218
SNF1LK	tan	-0.0758363	0.105328	-0.181051	-0.309376	0.130073	-0.200727	0.0366319	-0.0945554	0.23331
PSD	green	-0.147299	-0.100697	-0.0580201	-0.05552	-0.104156	-0.0416784	0.486208	0.10005	0.0544068
EHD1	turquoise	-0.229859	-0.23838	-0.541902	-0.332211	-0.193315	-0.534041	-0.0629295	0.237653	0.545567
MAN1A1	blue	0.257079	0.425502	0.539791	0.567833	0.407795	0.523544	0.199213	-0.421303	-0.454201
SEMA4F	green	-0.400058	-0.288939	-0.114953	0.0509466	-0.271311	-0.149622	0.609245	0.296681	0.0664951
SOCS5	yellow	0.535812	0.213151	0.357977	0.325649	0.188669	0.380825	-0.478004	-0.179201	-0.350815
CYP2C8	turquoise	0.185254	0.0197736	0.0724479	0.00681297	0.0154738	0.049504	0.00214544	-0.0258168	-0.0815764
DDX21	orange	0.0106674	0.755978	0.346994	0.171437	0.797956	0.367795	-0.177293	-0.735919	-0.296679
OSBPL1A	green	0.613789	-0.101759	-0.0285148	0.209856	-0.0870154	0.0289235	-0.561299	0.0666866	0.0511432
LIPE	turquoise	-0.105117	-0.222414	-0.155949	-0.324895	-0.208212	-0.185876	-0.418245	0.237784	0.105826
FGF1	turquoise	-0.236666	-0.141788	-0.143305	0.132394	-0.128057	-0.124361	-0.120795	0.137254	0.140486
TGDS	brown	-0.11876	0.73022	0.620042	-0.398211	0.742067	0.607741	-0.184433	-0.723057	-0.679949
GPI	green	-0.38276	-0.614166	-0.696229	0.141951	-0.575746	-0.673088	0.701284	0.682624	0.732798
CABP1	yellow	-0.296266	-0.0755922	-0.119527	-0.27936	-0.0978613	-0.12097	0.407003	0.062556	0.0999115
GPSN2	turquoise	-0.261604	-0.469597	-0.445814	-0.394539	-0.432392	-0.454771	0.0817967	0.505689	0.488101
INPP4A	pink	0.070584	-0.0301387	0.15967	0.623032	0.00340571	0.235834	0.255538	0.000478833	-0.116605
RING1	turquoise	-0.243749	-0.180493	-0.513207	-0.037389	-0.129224	-0.510328	0.430935	0.209502	0.507967
SLC1A2	brown	-0.217	-0.104311	-0.261332	-0.405865	-0.106381	-0.270807	-0.162114	0.108782	0.217291
RAD50	yellow	0.288004	0.188899	0.237804	0.401392	0.231916	0.260783	-0.336931	-0.180084	-0.23423
CD164	turquoise	0.46786	0.606268	0.410797	-0.113586	0.571524	0.34615	-0.694508	-0.574166	-0.395836
ING1	black	0.12596	0.401194	0.147558	0.0218323	0.376816	0.0890218	0.00159573	-0.396579	-0.112925
SUPT6H	green	-0.511716	-0.608039	-0.745621	-0.26135	-0.582604	-0.735321	0.569968	0.628144	0.749599
ELAVL2	blue	0.384571	0.00590288	-0.0179942	0.672447	-0.0104355	-0.0218285	-0.0916428	-0.00863098	0.0136922
LRP8	green	-0.282202	0.300027	0.0283986	0.105642	0.331622	0.00138115	0.502894	-0.295129	-0.00383824
XPNPEP1	blue	0.141629	-0.0633006	-0.138961	0.527651	-0.0184163	-0.115536	0.0950769	0.119439	0.147653
GABRD	brown	-0.200826	0.102184	-0.230716	0.225599	0.0999023	-0.255332	0.430645	-0.0967297	0.193132
PDE3B	red	-0.298551	0.69265	0.54183	-0.124076	0.708994	0.553087	0.099215	-0.702478	-0.525125
SRRM2	black	-0.391107	-0.225394	-0.578096	-0.311082	-0.185165	-0.577419	0.215355	0.229432	0.519833
SPTAN1	green	-0.447133	-0.566912	-0.0765418	-0.0440636	-0.538866	-0.118818	0.65503	0.613379	0.102937
PTP4A2	turquoise	0.17413	-0.249286	0.415946	-0.0194189	-0.240378	0.393752	-0.529667	0.274214	-0.311056
VIL2	brown	-0.147573	-0.0373949	-0.26828	-0.598589	0.0488427	-0.293358	-0.226286	0.0551312	0.197125
EIF4G1	yellow	-0.298954	-0.535645	-0.276961	-0.186351	-0.504707	-0.277149	0.376371	0.576237	0.305745
HADHA	turquoise	-0.171744	-0.47536	-0.454855	-0.271527	-0.40255	-0.4301	-0.217029	0.452526	0.408116
MACF1	brown	-0.373875	0.243135	-0.166886	-0.570708	0.30407	-0.192419	-0.250594	-0.238963	0.0528222
ACTN1	turquoise	0.126141	-0.446799	-0.310465	0.0289229	-0.420059	-0.297438	0.200985	0.408913	0.370567
XRCC5	blue	0.302309	0.475463	0.311309	0.581414	0.468225	0.321262	-0.2274	-0.461015	-0.354531
RPS14	grey	-0.315791	0.232111	0.103749	-0.120961	0.256673	0.0818835	0.360188	-0.23681	-0.15739
VCP	black	-0.464128	-0.179991	-0.221858	-0.407444	-0.120916	-0.177247	0.19249	0.175524	0.236253
CCNI	brown	-0.237991	-0.0968132	0.0641306	0.271736	-0.0434576	0.0720489	0.350977	0.132874	-0.021317
CLIC1	orange	-0.11138	0.342489	0.301392	0.0166204	0.380625	0.390449	-0.0185878	-0.387427	-0.219041
TTC3	black	0.137141	0.25859	0.129999	0.110576	0.290926	0.0686606	0.00983272	-0.23521	-0.170732
ST13	green	0.48597	0.713067	0.575137	0.000911875	0.700776	0.502084	-0.683884	-0.672263	-0.539249
DDOST	blue	-0.0804666	-0.042167	0.0410981	0.377684	-0.0484422	0.0393954	0.147078	0.0948153	0.015663
ARPC2	blue	0.333878	0.0653084	-0.0716189	0.651552	0.0721182	-0.0379616	0.104548	-0.074583	0.120771
PRDX1	brown	-0.0890031	0.218015	0.065685	-0.220056	0.268077	0.127135	-0.361016	-0.204134	-0.0893113
MAGED2	brown	0.0892895	-0.172713	0.161452	0.393807	-0.184337	0.153106	0.106714	0.19725	-0.133595
CAPN2	brown	-0.0242273	0.178491	0.200182	-0.332357	0.214294	0.239288	-0.450956	-0.151856	-0.170252
BRD2	yellow	-0.568827	0.21924	-0.187201	-0.097941	0.289573	-0.184612	0.413555	-0.213613	0.173613
PDLIM1	orange	-0.0571631	-0.370036	-0.249166	-0.146599	-0.400198	-0.272057	-0.189265	0.413514	0.306718
TFRC	tan	0.0117135	0.686831	0.373104	-0.384449	0.693668	0.353494	-0.162462	-0.657546	-0.328249
GARS	turquoise	-0.311107	-0.53532	-0.258568	0.0389057	-0.511942	-0.252771	0.479298	0.569229	0.237187
APLP2	green	-0.37229	-0.398004	-0.0786499	0.0563321	-0.381826	0.0242065	0.521668	0.385439	0.150135
EIF5	grey	0.475024	-0.0651547	0.156249	0.358516	-0.0670963	0.182478	-0.161117	0.0888601	-0.121376
NRD1	yellow	-0.423094	-0.197556	0.228054	-0.357203	-0.161487	0.281131	0.258852	0.145488	-0.226136
NDUFV1	grey	-0.358548	-0.555223	-0.690916	0.11106	-0.51798	-0.678594	0.430291	0.590151	0.625542
DDX17	turquoise	-0.0621199	0.112956	0.125537	-0.217975	0.0823722	0.12466	-0.324314	-0.115881	-0.205399
USP11	green	-0.468225	-0.311696	-0.259661	-0.0528977	-0.307111	-0.268719	0.480148	0.366457	0.258451
RAB1A	yellow	0.639989	0.527232	0.315919	0.435382	0.560912	0.375738	-0.364319	-0.542375	-0.227141
ARPC3	yellow	0.493163	0.391921	0.29718	0.349466	0.386679	0.39886	-0.102254	-0.426946	-0.248215
SAP18	blue	0.403959	-0.0239964	0.285165	0.624996	0.00707892	0.300103	-0.247928	0.00928964	-0.281018
YWHAB	yellow	0.542311	0.367472	-0.0223411	0.205158	0.382065	0.0275174	-0.509786	-0.338045	-0.00993061
HSPH1	blue	0.307075	0.637675	0.579351	0.804192	0.659084	0.570085	0.0632538	-0.619501	-0.600232
ATP5L	yellow	0.371709	0.065314	0.643033	0.212636	0.0470657	0.577288	-0.162313	-0.0741835	-0.594011
FLOT1	green	-0.503258	-0.307693	-0.516676	0.0544746	-0.306837	-0.443169	0.59626	0.26789	0.549312
NAP1L1	blue	0.454693	0.827177	0.569001	0.548209	0.810726	0.528924	-0.189643	-0.785809	-0.520641
HNRPR	green	0.490718	0.0507045	0.696607	0.0418191	0.114094	0.706902	-0.709799	-0.0411598	-0.670088
LAPTM4B	blue	0.204238	0.0484696	0.194294	0.469512	0.0857647	0.198184	-0.0889267	-0.0663377	-0.149817
XPO1	green	0.4276	0.799348	0.669516	-0.115843	0.793219	0.632772	-0.484696	-0.788372	-0.68834
TCP1	yellow	0.543496	0.155453	0.355059	0.572902	0.0716117	0.428183	-0.165773	-0.108867	-0.331942
SNX3	blue	0.355504	0.624375	0.57756	0.557637	0.597309	0.648879	-0.190773	-0.588758	-0.503766
FSTL1	brown	-0.18613	0.0862851	-0.0929126	-0.481708	0.0834407	-0.10808	-0.183169	-0.0834802	0.15404
MAP1LC3B	blue	0.123943	0.591553	-0.020712	0.424057	0.571851	0.00456855	-0.1765	-0.592725	0.094592
MRPL3	blue	0.407218	0.6352	0.762749	0.62513	0.662757	0.771617	-0.0867879	-0.60996	-0.726557
ELOVL5	turquoise	0.107352	0.698061	0.661716	-0.252549	0.633517	0.696541	-0.631536	-0.69628	-0.635456
CLU	brown	-0.13674	0.0753416	-0.209066	-0.382541	0.0514172	-0.238434	-0.0866374	-0.0572643	0.290792
CCNG1	turquoise	0.353867	0.75616	0.748967	-0.10104	0.713799	0.717118	-0.666055	-0.718474	-0.669928
PSMB5	brown	0.1299	-0.127732	0.336762	0.17327	-0.0500659	0.384383	0.195306	0.0853622	-0.310068
SRP72	blue	0.396805	0.696896	0.646072	0.647495	0.68205	0.64935	-0.164	-0.656885	-0.604493
HMGB2	green	0.335464	0.594312	0.64147	-0.132855	0.540149	0.698228	-0.544136	-0.610341	-0.598451
C6orf62	yellow	0.454816	0.82332	0.535456	-0.0479592	0.812497	0.513705	-0.46758	-0.799106	-0.543478
DNAJB6	yellow	0.693546	0.513015	0.227586	0.547833	0.542822	0.244705	-0.209671	-0.535768	-0.146464
GOT1	brown	0.102026	0.0909068	-0.00234314	0.58251	0.138753	-0.0095417	0.314923	-0.0796882	-0.0295007
COMT	brown	-0.207281	-0.203929	-0.0677917	-0.413818	-0.14427	0.0526667	-0.189081	0.249082	0.159696
PTK2	turquoise	0.243524	0.307333	0.189428	-0.13212	0.342567	0.149285	-0.551857	-0.289543	-0.101058
PCTK1	green	-0.611746	-0.0674326	-0.532492	-0.251904	-0.055654	-0.533407	0.675409	0.0538031	0.514577
TAPBP	green	-0.608663	-0.610225	-0.691548	-0.383427	-0.570539	-0.693074	0.72629	0.605512	0.689288
ATP1B3	tan	-0.0191509	0.351774	0.0697825	-0.0241839	0.287832	0.0968653	0.0217138	-0.300091	-0.0277654
G3BP2	blue	0.48425	0.891732	0.565251	0.496321	0.910222	0.476851	-0.203768	-0.863962	-0.550801
GORASP2	brown	-0.0441008	0.223392	0.377986	0.319422	0.293517	0.389108	0.312001	-0.200204	-0.351672
ADH5	green	0.428743	0.181211	0.662336	0.232691	0.17441	0.632296	-0.478901	-0.183485	-0.662682
CANX	blue	0.221524	0.474557	0.364825	0.727723	0.54407	0.389534	0.0304252	-0.466218	-0.354825
PCMT1	blue	0.526656	0.877112	0.676268	0.659195	0.876144	0.707294	-0.0107411	-0.866026	-0.620489
TXN	yellow	0.549278	0.0972316	0.702562	0.261758	0.0859749	0.73932	-0.174443	-0.163827	-0.605392
PPP2R4	green	-0.452596	-0.618424	-0.392219	-0.174451	-0.622717	-0.389656	0.720192	0.679459	0.512964
PAK2	green	0.241247	0.464058	0.0433131	-0.226161	0.430384	0.114696	-0.527756	-0.463249	0.00545965
HLA-DRA	purple	-0.146042	0.24906	0.438945	0.257187	0.309504	0.517223	0.106316	-0.230391	-0.397325
DDX18	blue	0.224656	0.578976	0.56571	0.573383	0.638983	0.570604	-0.127172	-0.556317	-0.621701
ATP6V1D	blue	0.381776	0.366955	0.428622	0.795221	0.376279	0.480181	-0.1087	-0.42319	-0.404173
UQCRFS1	black	0.183616	0.394718	0.226202	0.506876	0.453872	0.282563	0.25894	-0.376798	-0.170091
C1QBP	blue	0.480484	0.25781	0.484642	0.526352	0.243892	0.429808	0.00505293	-0.197369	-0.417508
PDHB	blue	0.320571	0.49121	0.551502	0.548334	0.541926	0.604851	-0.0968219	-0.459969	-0.558018
CNP	turquoise	-0.111724	-0.0621794	-0.12133	-0.247828	-0.0474272	-0.0335804	-0.302643	0.0697451	0.183264
GGA2	turquoise	-0.0733847	-0.285953	-0.343509	-0.036679	-0.242913	-0.352662	0.143495	0.319627	0.304506
SRI	brown	0.213833	0.484155	0.413443	0.0252376	0.51506	0.459248	-0.417688	-0.498104	-0.345931
RNF11	yellow	0.556085	0.0565614	-0.055661	0.254907	0.00213297	-0.0513407	-0.482497	-0.00361125	0.055956
SPOP	yellow	0.421354	-0.399126	-0.498598	0.0172447	-0.34442	-0.476514	-0.283417	0.393937	0.383507
LGALS8	blue	0.104151	0.541686	0.384819	0.559401	0.50428	0.381367	0.103118	-0.544798	-0.326637
ID1	brown	-0.145217	-0.045068	-0.126636	-0.350889	-0.051591	-0.103911	-0.145438	0.0569565	0.20866
BECN1	brown	0.255136	0.328957	0.466804	0.298782	0.316247	0.470438	0.0160066	-0.336258	-0.405698
ALDH7A1	brown	0.214907	0.0882587	0.0726122	-0.307565	0.0973615	0.0924431	-0.600342	-0.109638	-0.05748
TXNDC4	red	-0.139091	0.362723	0.381552	0.0238137	0.378633	0.445379	0.0583681	-0.404584	-0.379943
FADS1	brown	-0.286371	-0.0995581	-0.0355842	-0.523737	-0.0475756	0.00772701	-0.121254	0.112311	0.0870572
IFI16	orange	-0.162884	0.399219	0.63933	-0.14109	0.378219	0.605285	-0.184707	-0.423659	-0.640377
AK2	salmon	-0.351572	0.0196057	0.568102	-0.317867	0.0492544	0.641124	-0.208009	-0.0281576	-0.522805
ATP5G1	brown	0.0731556	-0.416067	-0.179996	0.214025	-0.371984	-0.174908	0.236313	0.407718	0.161262
CRIP2	turquoise	-0.183092	-0.171581	-0.0449432	0.277094	-0.14971	-0.0762789	0.453932	0.202133	0.0511697
TCF12	turquoise	0.142833	0.594217	0.617404	-0.336296	0.596447	0.624698	-0.669136	-0.563038	-0.579572
STAT3	orange	-0.220055	-0.259703	0.0156128	-0.268245	-0.233745	0.03812	-0.14911	0.204105	0.118208
PPIG	black	0.14568	0.441357	0.362034	-0.0663012	0.436229	0.296121	-0.248639	-0.461815	-0.346312
UCP2	purple	-0.182855	-0.427973	-0.198725	-0.0448434	-0.41117	-0.197726	0.055059	0.493041	0.297144
SLC25A11	green	-0.173419	-0.523106	-0.512948	-0.0817963	-0.543685	-0.437215	0.500152	0.555747	0.560029
MAGED1	brown	-0.20352	-0.200342	-0.193646	0.356803	-0.159047	-0.222434	0.554603	0.257939	0.153295
PINK1	brown	-0.20957	-0.354566	0.0160285	0.427583	-0.412968	0.0224626	0.486718	0.371146	0.0115028
STAG2	turquoise	0.293769	0.787565	0.847332	-0.177235	0.779217	0.825526	-0.617947	-0.770431	-0.800747
SYNCRIP	blue	0.102298	0.443599	0.436687	0.478874	0.435829	0.440134	0.0184132	-0.398914	-0.34245
COPS7A	brown	-0.282622	-0.376692	-0.356792	0.128305	-0.302814	-0.277748	0.614497	0.342591	0.389325
MDH2	brown	0.26195	0.0331398	-0.264014	0.425614	0.10568	-0.208926	0.16432	0.0199479	0.377366
PAPSS1	turquoise	0.108952	0.174396	0.364443	0.0454726	0.202325	0.452807	-0.381413	-0.175626	-0.324929
GABARAPL2	yellow	0.40129	0.573515	0.527816	0.465375	0.578432	0.571339	-0.395186	-0.603744	-0.448006
RALGDS	orange	-0.274874	-0.339152	-0.202727	-0.361638	-0.296481	-0.199129	-0.295586	0.376022	0.22923
CDC5L	blue	0.317405	0.369392	0.577948	0.705184	0.303051	0.548298	-0.203159	-0.359193	-0.572188
EDF1	honeydew	0.121639	-0.474736	0.0412079	0.172385	-0.455895	0.0177203	0.266177	0.509892	-0.0236431
RGS5	blue	0.128658	-0.0832673	0.0201661	0.553145	-0.102672	0.0183311	0.103517	0.0960958	-0.0151802
TXN2	blue	-0.434811	-0.174386	-0.351723	-0.405731	-0.199923	-0.296778	0.192602	0.180834	0.30553
CORO1A	green	-0.385485	-0.14102	-0.0974873	0.0496676	-0.111698	-0.0436656	0.72577	0.177027	0.117763
UBN1	black	-0.175541	-0.324556	-0.672079	-0.187835	-0.297854	-0.624311	-0.0507076	0.259065	0.671484
SH3GLB1	brown	-0.0229735	0.394706	0.314927	-0.3525	0.408971	0.280968	-0.47806	-0.45933	-0.248876
DLD	yellow	0.640896	0.617045	0.776104	0.403551	0.567279	0.775778	-0.448169	-0.59745	-0.707332
UBE2V2	yellow	0.686652	0.735307	0.713505	0.546775	0.700701	0.759518	-0.362373	-0.704685	-0.661379
HBP1	brown	-0.0906025	0.5139	0.363107	-0.336515	0.487005	0.348769	-0.367617	-0.575871	-0.34927
UFD1L	brown	0.101895	0.148008	0.396832	0.163226	0.174785	0.379473	0.072208	-0.169426	-0.26171
NOLA2	honeydew	-0.243474	-0.35171	-0.1725	0.0106617	-0.338788	-0.149245	0.526078	0.381614	0.192293
NCOA1	purple	-0.0116295	0.184605	-0.204728	-0.177545	0.151274	-0.191968	-0.00433425	-0.215449	0.289629
CDKN1B	turquoise	0.436655	0.85179	0.445461	-0.14401	0.832296	0.455679	-0.610021	-0.840742	-0.445165
UBE1C	yellow	0.676294	0.452409	0.718057	0.0981154	0.41048	0.772918	-0.572902	-0.439253	-0.698099
WBP2	green	-0.594587	-0.24423	-0.403182	-0.109877	-0.267554	-0.395706	0.740808	0.280292	0.50823
QDPR	turquoise	0.0460626	0.189484	0.0122363	-0.0553025	0.221107	-0.00437504	-0.337978	-0.164086	0.0153167
SART3	blue	-0.0944106	-0.0830787	0.0727711	0.342045	-0.109482	0.0662934	0.0281951	0.123045	-0.0922651
TRIP6	brown	-0.260488	-0.448329	-0.062581	-0.447753	-0.425998	-0.0266343	-0.00693252	0.430755	0.0989632
SNAP23	turquoise	0.246014	0.729811	0.442527	-0.207532	0.705577	0.409817	-0.536206	-0.729916	-0.366735
ASPH	brown	0.0506109	-0.151642	0.347981	-0.363062	-0.175564	0.372522	-0.30672	0.120173	-0.311057
USP10	blue	0.134718	0.229475	0.318867	0.342854	0.189735	0.373868	-0.0223523	-0.293392	-0.319747
PRKRA	blue	0.328012	0.591274	0.328819	0.590368	0.541967	0.277946	-0.0285005	-0.566654	-0.308529
UBE2G1	red	0.639655	0.592428	0.572152	0.507825	0.630869	0.613893	-0.43222	-0.593955	-0.483879
PPAP2A	turquoise	-0.321904	-0.0261096	0.295923	-0.2615	0.00834456	0.281593	-0.17601	0.0166304	-0.29555
DNAJA2	yellow	0.629755	0.850274	0.112389	0.54912	0.829453	0.0295059	-0.250269	-0.817949	-0.0989223
PSCD2	brown	-0.0732774	-0.321831	-0.544638	0.310125	-0.359037	-0.487919	0.34624	0.317622	0.608973
NDRG4	turquoise	-0.238497	-0.186741	0.129602	0.190139	-0.21156	0.127523	0.590327	0.195109	-0.0959705
AKR1C3	brown	-0.0217686	0.193747	0.083739	-0.407515	0.217531	0.0803513	-0.279312	-0.19711	-0.110259
PRPF4	blue	-0.00466796	0.17631	0.190395	0.423906	0.228324	0.226875	0.0319923	-0.160111	-0.18802
CYB561	turquoise	-0.0691889	-0.435707	-0.11769	0.163892	-0.433558	-0.102502	0.441256	0.432457	0.124854
SEC23IP	black	0.23881	0.714305	0.592042	0.113601	0.754893	0.618054	-0.127673	-0.687397	-0.588716
RABGGTB	yellow	0.586479	0.727832	0.364045	0.2297	0.727067	0.294846	-0.528316	-0.717286	-0.339484
ATP2A2	blue	0.242766	0.222869	0.100884	0.627699	0.302543	0.199284	0.007788	-0.190892	-0.0351038
DR1	yellow	0.747401	0.828675	0.519745	0.481276	0.80839	0.590876	-0.436697	-0.787847	-0.421242
FOS	tan	-0.114723	0.564721	0.137911	-0.171737	0.562065	0.215894	0.0533248	-0.594657	-0.0597602
CETN2	turquoise	0.240285	0.130464	0.331503	0.0675804	0.144784	0.350538	-0.00461655	-0.139336	-0.28418
MEF2C	turquoise	0.337469	0.152515	0.123224	0.296595	0.191536	0.161102	-0.0285407	-0.145928	-0.170365
CBR1	turquoise	-0.00836085	-0.271298	0.20232	-0.0513833	-0.278165	0.25181	-0.374947	0.260124	-0.167239
EWSR1	blue	-0.112663	0.142336	-0.450169	-0.429136	0.203873	-0.44673	-0.0574741	-0.11997	0.441896
GHITM	blue	0.0369345	0.81735	0.824133	0.689699	0.848638	0.817628	0.308349	-0.820601	-0.777628
NAB1	yellow	0.521924	0.734683	-0.0724741	0.204401	0.709079	-0.0998761	-0.498834	-0.708703	0.0220933
CLN3	yellow	-0.533566	-0.765419	-0.547528	-0.023353	-0.712923	-0.487781	0.385235	0.767465	0.546829
ATP2B1	black	0.0342158	0.510126	0.232986	0.147672	0.466002	0.164645	0.144544	-0.503272	-0.235791
CDC42EP3	turquoise	0.371106	0.520274	0.262934	0.295617	0.520526	0.353212	0.00780112	-0.523482	-0.220702
NFIB	brown	0.166778	-0.111539	-0.206386	-0.330223	-0.107527	-0.22498	-0.309581	0.0985314	0.253191
ID4	brown	0.135016	-0.0640146	-0.104015	-0.340141	-0.0523261	-0.102469	-0.481004	0.0609874	0.0970023
PPM1B	turquoise	0.300841	0.682778	0.391373	-0.246764	0.701912	0.362027	-0.592689	-0.69999	-0.404414
CA2	turquoise	0.0731036	0.344251	-0.0729635	-0.0352054	0.329749	-0.0789606	-0.399151	-0.32677	0.145222
POLR2H	yellow	-0.646178	0.0651322	0.227064	-0.268758	0.0737764	0.147187	0.516744	-0.0617658	-0.288596
NDUFS4	blue	0.335892	0.214437	0.722637	0.621348	0.221363	0.747171	0.0920938	-0.205624	-0.659902
SWAP70	brown	0.449565	0.601251	0.314079	0.0680654	0.626289	0.287632	-0.586516	-0.569492	-0.32966
BCL2L2	green	-0.27746	0.115497	0.0605065	-0.088657	0.132591	0.0407499	0.543474	-0.111153	0.00540267
MAX	brown	0.109468	-0.232581	-0.0568224	-0.319729	-0.273	-0.0478422	-0.387332	0.241276	0.156093
SIAH2	red	0.162306	-0.202073	-0.0695521	0.412917	-0.242939	-0.05975	0.14883	0.223419	0.185506
TPM4	blue	0.322644	-0.401727	0.148217	0.688215	-0.414754	0.158847	0.184503	0.412977	-0.00558053
TAF11	yellow	0.431496	-0.0553945	-0.162523	-0.069665	-0.0504853	-0.153585	-0.191518	0.0556064	0.171285
PCBP4	turquoise	-0.270192	-0.10012	-0.276731	-0.356521	-0.126568	-0.321334	-0.0736569	0.111474	0.280216
ECM1	brown	-0.309312	-0.077854	-0.0832535	0.0563292	-0.0901889	-0.0732681	0.405673	0.0741368	0.0779793
HMGN3	green	0.285681	0.0328334	0.651585	-0.165611	0.0393405	0.704283	-0.565723	-0.0210738	-0.642655
KIAA1128	yellow	0.58914	0.6355	0.508935	0.0731542	0.674078	0.475406	-0.603615	-0.61839	-0.51743
DDIT3	red	-0.367499	0.17445	-0.112969	-0.208765	0.180673	-0.11577	0.331144	-0.233494	0.138434
ENPP2	turquoise	0.166425	0.191699	0.167449	-0.00825405	0.212025	0.173713	-0.529106	-0.185491	-0.166472
HIST1H1C	blue	-0.220701	-0.184714	-0.0623963	-0.419077	-0.252136	-0.0978148	-0.00921237	0.163055	0.0913499
SLC12A4	blue	-0.131242	-0.0409593	-0.385501	-0.473904	-0.0397854	-0.352893	-0.104033	0.0374646	0.411747
DEAF1	green	-0.437375	-0.392508	-0.457686	-0.0750172	-0.340619	-0.467706	0.686546	0.400159	0.479078
TMEM1	yellow	0.493626	-0.243329	0.391081	0.0642703	-0.217898	0.338347	-0.226372	0.222429	-0.36844
MSH2	yellow	0.769023	0.176504	0.52251	0.698434	0.144307	0.443422	-0.399454	-0.144538	-0.51857
BTAF1	green	0.47843	0.815844	0.59758	-0.0881328	0.834071	0.601651	-0.661054	-0.80544	-0.573586
CREB3	grey	-0.380925	-0.205192	-0.44927	-0.114439	-0.235272	-0.462481	0.466712	0.226274	0.447264
SPON1	brown	-0.101047	0.161203	0.174405	-0.52899	0.182499	0.155092	-0.321197	-0.139882	-0.178912
RHOBTB2	turquoise	-0.251923	0.00999038	-0.19021	0.0024587	0.0342185	-0.184509	0.421607	-0.0192287	0.172513
RAP1GDS1	brown	0.1333	0.42476	0.324413	0.215183	0.479947	0.3401	0.0607302	-0.408444	-0.324361
HTATIP2	turquoise	0.29482	0.492282	-0.083835	-0.0572709	0.45861	-0.0383484	-0.378496	-0.537445	0.106939
TANK	yellow	0.536654	0.697536	0.59358	0.167559	0.692724	0.65108	-0.497577	-0.710844	-0.584042
VTI1B	brown	-0.00726311	-0.154395	0.220144	0.38838	-0.237971	0.292303	0.482627	0.20137	-0.164406
SLC9A1	brown	0.0153737	-0.465337	-0.484718	0.0802333	-0.446247	-0.473517	0.16607	0.410165	0.501876
ABAT	yellow	0.505916	0.0837925	-0.0136878	0.0921217	0.0629323	-0.0232328	-0.422853	-0.0912816	0.0122149
APLP1	turquoise	-0.336357	0.0326685	-0.0442866	-0.358993	0.0218792	-0.0369031	0.0808073	-0.0282603	0.0476231
MKNK1	red	-0.363668	0.0706368	-0.306243	-0.239016	0.108927	-0.228742	0.21983	-0.113797	0.306033
GPM6A	grey	0.459756	-0.0963636	-0.0537266	0.12873	-0.0985243	-0.0719166	-0.40902	0.0815995	0.00584493
SNRK	midnightblue	0.254846	0.86247	0.613417	0.244824	0.870632	0.564764	-0.245802	-0.855817	-0.594394
POP7	turquoise	0.0269021	-0.443547	-0.122282	-0.0246505	-0.431254	-0.050568	0.268023	0.460781	0.162904
CUGBP1	greenyellow	0.0317091	0.387157	0.153715	0.0256928	0.387989	0.197664	0.00227701	-0.390733	-0.0934903
ATP5I	grey	0.0895276	-0.0357104	0.215725	-0.337195	0.0120627	0.262275	-0.122018	-0.00232176	-0.201208
CDR2	turquoise	0.0503194	0.456465	0.338837	0.0347657	0.478735	0.253034	0.150797	-0.43326	-0.354988
PLEKHB1	turquoise	-0.164042	-0.490682	-0.0739884	-0.348445	-0.472793	-0.12729	-0.209084	0.511998	0.0569158
RPA3	brown	0.440564	0.254856	0.579795	0.42118	0.249004	0.582346	-0.154786	-0.280556	-0.560317
DPAGT1	green	-0.363815	-0.180694	-0.427274	-0.0589415	-0.128981	-0.384703	0.577598	0.220326	0.375543
NCBP1	yellow	0.423819	0.465982	0.246005	0.46401	0.48468	0.244822	-0.283404	-0.424556	-0.267877
TAF2	grey	0.423634	0.735159	0.548644	-0.172971	0.767423	0.606899	-0.442967	-0.737341	-0.526083
HDGFRP3	blue	0.268303	0.219187	0.230361	0.629211	0.199368	0.198841	0.145786	-0.214999	-0.204791
ARHGEF6	brown	0.184115	0.527054	0.219424	-0.26862	0.611459	0.244833	-0.451982	-0.536557	-0.261993
NCDN	green	-0.380336	-0.510428	-0.0684899	-0.239109	-0.511036	-0.0407304	0.670356	0.535276	0.107519
INSIG2	yellow	0.568415	0.748684	0.685444	0.499587	0.763527	0.69244	-0.339901	-0.739672	-0.70369
RGL1	orange	-0.209928	0.408896	0.0614735	-0.481767	0.447	0.0907924	-0.196242	-0.396561	-0.0358749
D4S234E	blue	0.144069	0.121327	0.0772211	0.665762	0.142156	0.0160153	0.254451	-0.119485	-0.109275
MBD4	black	-0.0329904	-0.190566	0.53281	-0.174656	-0.239147	0.506958	-0.26161	0.148197	-0.572043
HRASLS3	turquoise	-0.0323527	-0.176438	0.041961	-0.186242	-0.15595	0.0791738	-0.378498	0.175391	0.0247269
MINPP1	green	0.327054	0.459555	0.464966	-0.0216649	0.431342	0.444169	-0.343832	-0.435586	-0.442624
GTF2F2	yellow	0.53963	0.654336	0.621459	0.150209	0.657074	0.645581	-0.422891	-0.667437	-0.575225
ACOX1	brown	0.236624	0.309257	0.324293	-0.0262141	0.315647	0.385421	-0.471103	-0.358606	-0.291139
TST	brown	0.0209528	-0.301478	-0.355672	-0.263722	-0.272779	-0.30312	-0.310721	0.244575	0.417117
ACAT2	brown	0.286654	0.223183	0.333018	0.442273	0.259423	0.333557	-0.0231793	-0.221063	-0.32198
SLC1A4	brown	-0.0942935	-0.151205	-0.174933	-0.446335	-0.121571	-0.184225	0.0130046	0.164981	0.183254
PAK1	blue	0.413589	-0.213818	0.112218	0.852526	-0.181238	0.226015	0.0614647	0.131692	-0.0577258
CD74	purple	-0.133047	-0.346096	-0.357009	0.269534	-0.285241	-0.267387	0.183919	0.41345	0.45176
NXT2	brown	0.0706694	0.501959	0.640617	-0.374225	0.475606	0.596484	-0.507203	-0.473754	-0.570353
FBXW2	red	0.579039	0.0246492	-0.307116	0.505018	0.0824116	-0.26966	-0.269451	-0.0630659	0.304643
PPP2R3A	turquoise	0.0195662	-0.329888	-0.0777829	-0.108889	-0.37576	-0.0903621	-0.38208	0.27755	0.0953937
AP1S1	green	-0.235063	-0.0817845	0.145683	-0.147352	-0.0617119	0.192489	0.485367	0.072297	-0.0737431
KPNA4	blue	0.287904	0.800481	0.449349	0.456555	0.83102	0.480249	-0.0304435	-0.80703	-0.443982
CDC16	blue	-0.144457	0.255021	0.310648	-0.471469	0.28442	0.23256	0.0206972	-0.246236	-0.390154
FLJ20323	brown	0.0195451	0.507879	0.509024	-0.205519	0.557824	0.512616	-0.342239	-0.493198	-0.537573
PRKCI	yellow	-0.395166	0.278491	0.456703	-0.131882	0.265378	0.428539	0.228904	-0.262612	-0.410931
RIN2	brown	-0.0336196	0.593049	0.216307	-0.563681	0.597505	0.265828	-0.374466	-0.548456	-0.151855
PRKCB1	turquoise	-0.0120205	0.259078	-0.0107808	0.0242531	0.314335	-0.0521781	0.33946	-0.272377	0.0365858
MOXD1	brown	-0.0379077	0.133669	0.114548	-0.241877	0.146688	0.0920757	-0.154685	-0.140466	-0.108947
SLC35D1	brown	0.10335	0.00389742	0.159283	-0.28792	-0.0027292	0.154373	-0.335992	0.0125686	-0.138474
EVI5	green	0.46223	-0.298369	-0.405242	0.0166422	-0.34719	-0.444791	-0.540988	0.246074	0.359736
CA11	green	-0.260343	-0.157818	0.146564	0.0515693	-0.14108	0.137298	0.665581	0.180075	-0.117995
ABCG2	brown	0.0618621	-0.0508977	-0.0184547	0.25706	-0.0586452	-0.0172483	0.169313	0.0505552	0.0261442
TGFB3	blue	-0.400052	-0.121305	-0.277709	-0.61684	-0.114282	-0.295104	-0.0746496	0.131484	0.231822
NR1D2	black	-0.150365	0.458655	0.222552	-0.131273	0.468936	0.22018	-0.105991	-0.450142	-0.14411
TMPO	red	-0.104888	0.32734	0.490185	0.0257838	0.33807	0.547994	0.037427	-0.288652	-0.433808
ADAM19	red	-0.136948	0.0746565	-0.232747	-0.182803	0.0747501	-0.233743	-0.00605229	-0.108206	0.173253
CD24	powderblue	0.103267	0.318854	0.168041	0.246071	0.328755	0.111862	0.193133	-0.295032	-0.229592
PHTF2	grey	0.491661	0.173358	0.167156	0.0402912	0.173465	0.0683957	-0.531013	-0.159509	-0.175041
JAG2	turquoise	-0.214321	-0.0739975	-0.111062	0.0975438	-0.0596252	-0.0999872	0.552152	0.0681538	0.134059
PLA2G4C	turquoise	-0.208942	-0.0579315	0.0282028	-0.206036	-0.0444649	0.0238839	-0.02177	0.0712508	0.0054623
HMGN4	yellow	0.500462	0.804435	0.590346	0.308715	0.808227	0.551505	-0.262517	-0.781629	-0.565546
TMEM4	brown	0.0986774	0.125062	0.504321	0.343926	0.0650157	0.452837	0.126886	-0.115616	-0.502221
PPP3CB	turquoise	0.122135	0.752642	0.143579	-0.0978498	0.80431	0.15534	-0.365816	-0.734076	-0.18511
IL16	red	-0.336991	-0.222785	0.126293	-0.317847	-0.215462	0.110466	0.271705	0.191791	-0.201661
C6orf32	salmon	0.335202	0.16626	0.0219101	0.0958516	0.210626	0.0455186	-0.0859043	-0.191047	-0.0454455
MKRN1	yellow	0.466131	-0.0274124	-0.181486	0.179602	-0.0392481	-0.139271	-0.114934	0.0759416	0.149752
PSME3	green	-0.167957	-0.333749	-0.132896	0.193709	-0.299661	-0.0969934	0.631531	0.330303	0.19596
LPHN3	salmon	0.140631	-0.0451584	-0.14404	0.171468	-0.0564966	-0.148523	0.00607634	0.0550065	0.156115
APBA2	yellow	-0.436627	-0.0587144	-0.0119394	-0.241259	-0.0456413	-0.0658866	0.387672	0.0791765	-0.00785701
SNCG	green	-0.228322	-0.0237515	-0.141947	0.0444148	-0.0410349	-0.161567	0.529822	0.0246324	0.134281
RIT1	brown	0.0675841	0.255672	0.289386	-0.256928	0.26691	0.300385	-0.297616	-0.314969	-0.209353
SLC4A7	yellow	0.548627	0.768614	0.361045	0.195259	0.763459	0.261444	-0.366311	-0.739824	-0.408898
LEPR	yellow	0.55872	0.335928	0.0164226	0.192775	0.307143	0.0142013	-0.438715	-0.316633	-0.0291131
SLIT2	turquoise	-0.203205	0.0638207	-0.0754749	0.109969	0.0715236	-0.0853972	0.327724	-0.0599516	0.0650204
ATR	yellow	0.522315	0.0571719	0.432706	0.00442005	0.0257248	0.346263	-0.39595	-0.0144103	-0.424618
ITSN2	blue	-0.308724	0.10941	0.0540221	-0.517675	0.100512	0.0807923	-0.0353929	-0.0955519	-0.056545
TGFB2	red	-0.221284	-0.0338399	-0.115273	-0.370952	-0.0391333	-0.114184	0.0298347	0.035808	0.11962
NRXN1	black	-0.158091	-0.073064	-0.112064	-0.0394722	-0.0902414	-0.124465	0.054728	0.0613222	0.107834
SLC7A11	brown	0.0245567	-0.0392801	-0.316922	-0.410344	-0.0450918	-0.375067	-0.326767	0.0451124	0.245851
ATP2C1	yellow	0.354002	0.648115	0.64964	0.150814	0.681179	0.691923	-0.0724308	-0.6401	-0.633712
CFLAR	orange	-0.133293	-0.154075	-0.199217	-0.0263189	-0.179987	-0.231575	-0.202515	0.115373	0.17416
ZNF410	blue	0.00210445	0.0629363	0.219227	-0.391292	0.0917018	0.225711	0.0405739	-0.0554646	-0.180127
GSK3B	black	-0.25886	-0.403099	0.0472412	-0.127362	-0.385725	0.0239971	0.159399	0.347698	0.012026
SLC25A1	turquoise	-0.17864	-0.707826	-0.409773	-0.26099	-0.701649	-0.362888	-0.0149266	0.746466	0.49199
IDH3B	brown	-0.102148	-0.534407	-0.283178	0.334807	-0.467268	-0.254232	0.37681	0.562892	0.242168
PRKCQ	turquoise	-0.0589004	0.34879	0.195972	-0.0923185	0.360034	0.148095	-0.232996	-0.306192	-0.218485
IDH2	brown	-0.325003	-0.545878	-0.410953	-0.429767	-0.533179	-0.36418	0.0429339	0.591683	0.454551
NAPG	blue	0.278834	0.00591323	-0.00591709	0.718948	0.0119693	0.0193605	-0.0663618	-0.00644954	0.0797086
MAGOH	yellow	0.477689	0.318418	0.612172	0.198674	0.323887	0.649485	-0.435738	-0.338342	-0.565328
FYN	brown	-0.373889	-0.437778	0.0235512	-0.641138	-0.423917	0.0500764	0.0400739	0.468807	-0.0302272
HNRPH3	yellow	0.457637	0.815326	0.627603	0.414572	0.766081	0.550836	-0.22599	-0.793058	-0.614069
KIAA0265	brown	0.162179	0.226098	0.260433	-0.547411	0.214386	0.29685	-0.353901	-0.220659	-0.258096
EFNA3	green	-0.367283	-0.0285657	-0.0441208	0.0266209	-0.0282337	-0.0626773	0.530613	0.0391462	0.0254969
PMP22	turquoise	-0.0321394	0.0014307	-0.0033842	-0.263598	0.0277494	0.0253155	-0.554647	-0.00435237	0.0436449
ART3	yellow	0.398432	0.0229909	-0.123716	0.0536433	0.00919874	-0.123461	-0.32613	-0.0265303	0.103912
ATP5H	honeydew	0.111991	-0.174052	0.694061	0.32315	-0.193138	0.707915	0.272583	0.189247	-0.644139
ME2	blue	0.27329	0.658795	0.59958	0.635836	0.632709	0.686508	0.0133342	-0.677511	-0.542003
SF1	black	-0.211279	-0.259953	-0.184023	-0.225834	-0.276073	-0.216011	-0.0993423	0.261659	0.13039
CACNB1	green	-0.503351	-0.120126	0.0345643	-0.211803	-0.115299	0.0330277	0.770319	0.121862	-0.0147703
PHTF1	blue	0.133717	0.293706	0.290767	0.378272	0.30921	0.326898	-0.0817404	-0.342237	-0.273873
PLP1	turquoise	0.186745	-0.0476517	-0.084493	0.023247	-0.049712	-0.0989052	-0.539775	0.0370415	0.0845091
BIN1	turquoise	-0.0719302	-0.350355	-0.331995	-0.156505	-0.332655	-0.381664	-0.206076	0.397018	0.31049
ITGB4BP	brown	-0.238933	-0.523661	-0.421069	-0.00274263	-0.466046	-0.389397	0.484883	0.532696	0.407951
BMPR2	blue	0.0978337	0.711659	0.141379	0.282422	0.718457	0.173527	-0.0932459	-0.681887	-0.107291
CDKN2D	brown	0.0169494	-0.024583	-0.509231	0.462449	-0.0232416	-0.502341	0.474001	-0.00664993	0.573293
SYN2	green	-0.321633	-0.0653622	-0.0420733	0.0957679	-0.0723561	-0.037297	0.626847	0.0492846	0.0386334
CUL4B	blue	0.0845435	0.660426	0.30454	0.460558	0.689248	0.259108	-0.0398578	-0.670682	-0.280858
TNFAIP8	orange	0.0690765	0.694484	0.31755	0.0813984	0.706153	0.268711	-0.164053	-0.676073	-0.358522
TRIM33	blue	-0.171087	0.883587	-0.0017803	-0.413251	0.902581	-0.0831851	0.000778097	-0.883633	-0.0702428
PCDH7	green	-0.437345	-0.0656389	-0.0667255	-0.251707	-0.0716209	-0.0791064	0.609908	0.0612603	0.0568853
KLRG1	red	-0.243481	-0.0112529	0.238975	-0.0341657	-0.0047753	0.222509	0.119422	0.0187598	-0.236531
SEC23B	green	0.476	0.396641	0.365723	-0.0443343	0.443267	0.388878	-0.447923	-0.375067	-0.346916
PXMP3	green	0.270686	0.63428	0.682447	-0.0363984	0.656236	0.710867	-0.566575	-0.640158	-0.670127
FHL1	blue	0.306927	-0.0214489	0.0952941	0.520457	-0.0217711	0.0648663	0.132549	0.0337313	-0.0215426
HSPA8	blue	0.262414	0.422033	0.627618	0.834256	0.466169	0.618496	0.102783	-0.365164	-0.658037
CLK4	green	0.274616	0.763837	0.536415	-0.0314224	0.755508	0.455193	-0.430232	-0.74939	-0.577224
SMOX	brown	-0.300436	-0.380314	-0.293131	-0.581555	-0.422138	-0.307749	-0.201713	0.424385	0.379291
SCN2B	pink	0.0243207	0.0204627	-0.131711	0.480815	0.00573441	-0.139046	0.167108	-0.00315757	0.114783
HGS	green	-0.59415	-0.446232	-0.587933	-0.269724	-0.37282	-0.52396	0.617473	0.41717	0.54722
KCNJ6	turquoise	0.0649232	-0.145248	-0.0683742	0.204662	-0.136476	-0.0620786	0.387263	0.124893	0.0628653
SNAPC3	blue	0.311622	0.566402	0.376384	0.520622	0.575516	0.421939	-0.0813751	-0.550981	-0.364767
KCNAB1	blue	0.291309	0.0539043	-0.00381263	0.732051	0.0624713	-0.0058019	0.192357	-0.0336466	-0.019795
GPR125	brown	-0.0690823	-0.137346	0.110584	-0.528024	-0.145169	0.0995152	-0.230929	0.127099	-0.113283
AKAP12	turquoise	0.172832	-0.0204211	-0.126137	0.200447	-0.0234304	-0.119806	-0.0594963	0.016712	0.11046
NQO1	brown	-0.0885836	0.2263	0.156995	-0.382375	0.261309	0.146652	-0.140192	-0.20462	-0.132462
RFP	blue	0.279762	-0.0880872	0.039005	0.681953	-0.080521	0.0456468	0.0657059	0.0669009	-0.116771
SLCO3A1	turquoise	-0.13184	-0.258646	-0.541067	-0.330116	-0.246531	-0.487207	-0.12693	0.198485	0.556171
PRKDC	blue	0.148243	0.253427	0.337614	0.514763	0.257007	0.371996	0.214068	-0.282397	-0.367543
ALDH3A2	blue	-0.135274	0.357064	0.17838	0.459628	0.437564	0.181447	0.143194	-0.336014	-0.197886
ICA1	turquoise	0.0074449	-0.295786	-0.333212	0.338429	-0.335018	-0.401781	0.360205	0.243479	0.278139
RASGRF1	blue	0.0999267	-0.0650009	-0.0502373	0.521283	-0.0613391	-0.0459464	0.195413	0.0636326	0.0430179
WSB1	turquoise	-0.0195915	0.508848	0.294668	-0.107654	0.445515	0.263546	-0.342995	-0.495371	-0.260975
RECQL	yellow	0.483519	0.535509	0.631936	0.271142	0.501554	0.587342	-0.260771	-0.508367	-0.645875
NUDC	green	-0.330863	-0.400762	-0.589564	2.71e-05	-0.32405	-0.611492	0.498892	0.408094	0.585339
DTNA	orange	0.0170871	-0.153531	-0.127251	0.0117503	-0.139397	-0.109847	-0.268522	0.120995	0.147
RASA1	blue	0.610434	0.808898	0.416491	0.733767	0.843527	0.398136	-0.245989	-0.803021	-0.426198
CDK10	green	-0.481206	-0.210511	-0.537425	-0.0455126	-0.162949	-0.537399	0.498114	0.190662	0.426908
ILVBL	turquoise	-0.198522	-0.550018	-0.212967	-0.140365	-0.49069	-0.188058	-0.00358336	0.568717	0.223387
FBXO9	brown	0.10943	0.00515109	0.573334	0.590532	-0.0108573	0.627942	0.153754	0.0240154	-0.547141
PTPRR	turquoise	0.247263	-0.348835	-0.0484046	0.335914	-0.343752	-0.00514154	0.204999	0.342531	0.0424867
WWOX	red	-0.300564	-0.177684	-0.125389	-0.190694	-0.174594	-0.121531	-0.00428862	0.20448	0.102384
SPINT2	turquoise	-0.0759382	-0.115153	-0.137887	0.170364	-0.0677654	-0.0867572	0.520938	0.103163	0.163042
HMG20B	turquoise	-0.278975	-0.35777	0.0076438	-0.194991	-0.324143	0.0298484	-0.12254	0.354634	0.04303
ITPK1	yellow	-0.504136	-0.470684	-0.556037	-0.22964	-0.49224	-0.489788	0.456341	0.434792	0.622553
LYN	orange	-0.256808	0.0278504	-0.0163091	-0.00995931	0.0611218	0.0812618	0.10028	-0.0625248	0.0771993
HGF	orange	0.0447207	-0.0579058	0.0590948	-0.0664051	-0.0630879	0.0943236	-0.207628	0.0744411	-0.0465629
PSMA1	brown	-0.045348	0.525715	0.753748	0.547905	0.534851	0.7749	0.204937	-0.510154	-0.696161
NCOA4	turquoise	0.126773	0.72872	0.205638	-0.0217474	0.748215	0.246195	-0.388424	-0.730002	-0.145264
MXD4	black	-0.444307	-0.181566	-0.308694	-0.250579	-0.114711	-0.268355	0.324412	0.185669	0.323919
GRIN1	green	-0.413805	-0.472912	0.0433947	0.00210186	-0.520744	0.057594	0.629714	0.493752	-0.030266
FLI1	blue	0.155483	0.532392	0.442065	0.372855	0.496038	0.38237	-0.0349536	-0.514478	-0.428676
DHRS7	blue	0.101612	0.535494	0.627099	0.383833	0.522	0.667436	-0.173016	-0.555479	-0.567957
SIGLEC6	red	-0.231095	-0.376875	-0.106792	-0.215529	-0.415164	-0.114664	0.043533	0.325093	0.0957844
TXNRD2	yellow	0.326189	-0.518092	-0.106654	0.134779	-0.478246	-0.0604686	-0.23621	0.552237	0.132448
SSBP2	yellow	0.474623	0.27671	0.0363412	0.606837	0.267479	0.02941	-0.0454998	-0.255821	-0.0570292
PDE4D	blue	0.341181	0.600175	0.00604565	0.518029	0.630749	-0.0229124	-0.203152	-0.583512	0.0478989
CTNNA1	turquoise	-0.129616	-0.0364936	0.292937	-0.124235	0.0334629	0.291263	-0.396626	0.0415131	-0.235333
EFS	turquoise	-0.28569	-0.104368	-0.0248968	-0.251937	-0.116959	-0.0276608	0.078685	0.112396	0.0350731
TRO	brown	-0.0543487	0.021254	0.165984	0.365651	0.0210073	0.156601	0.401729	-0.0253162	-0.172418
GTF2I	blue	0.408237	0.0870876	0.320928	0.708625	0.097849	0.373045	-0.198046	-0.0873386	-0.285578
AQP4	brown	-0.0600683	-0.0413722	-0.111855	-0.252205	-0.0480268	-0.105434	-0.462241	0.0355391	0.0771617
SLC1A7	red	-0.202689	-0.130535	-0.137522	-0.41708	-0.11571	-0.138768	0.00510493	0.116014	0.125124
FSCN1	pink	-0.0700116	-0.330994	-0.0430878	0.249804	-0.348295	-0.042233	0.165244	0.347353	0.0595135
CAPN3	turquoise	-0.00499872	-0.513259	-0.327914	-0.0917284	-0.468187	-0.279066	-0.345721	0.505076	0.24161
AKAP9	yellow	0.675202	0.157911	0.0710136	0.423916	0.137832	0.0609391	-0.419984	-0.140883	-0.080603
ARNTL	blue	0.363754	0.576232	0.25054	0.746629	0.608514	0.247643	0.0221006	-0.614528	-0.261806
ASAH1	green	0.470809	0.13071	0.470162	0.104997	0.125742	0.555426	-0.587344	-0.159573	-0.392617
TPM1	turquoise	0.0806164	-0.0820541	-0.0710847	0.409716	-0.0993651	-0.0693074	0.18884	0.0977605	0.0724274
IL6ST	black	0.00928018	0.142591	0.286317	-0.0559359	0.118859	0.27167	-0.41864	-0.140512	-0.271698
ZNF271	blue	-0.0330802	0.390232	0.204121	-0.398637	0.402427	0.174374	-0.177251	-0.377679	-0.146103
HSPA4	blue	0.414389	0.419174	0.291542	0.625021	0.373024	0.22777	-0.184694	-0.390862	-0.288765
KHK	brown	0.114932	-0.288403	-0.0337848	0.259539	-0.292662	-0.00593422	0.0997801	0.308449	0.0444895
ANAPC5	turquoise	-0.18647	-0.265442	-0.0578719	-0.239344	-0.228402	-0.0423276	-0.0490274	0.308397	-0.00958141
AP2S1	green	-0.292932	-0.489379	-0.573688	0.0699883	-0.467328	-0.502014	0.668747	0.557775	0.67163
EXTL3	pink	-0.025605	-0.576209	-0.47469	0.489024	-0.566627	-0.431313	0.195097	0.524231	0.505392
NCK1	yellow	0.446574	0.84476	0.783811	0.156518	0.845932	0.768296	-0.33184	-0.832432	-0.776186
FOLR1	black	-0.228453	-0.0357738	-0.0645326	-0.264549	-0.0477088	-0.0676087	-0.00777467	0.0326903	0.069844
CD47	yellow	0.332323	0.847288	0.568633	0.477666	0.853906	0.593149	-0.356391	-0.817852	-0.517056
STK4	blue	0.302197	0.532724	-0.0504712	0.422734	0.582203	-0.0520164	-0.15827	-0.544438	0.0252642
ABCG1	turquoise	-0.041687	-0.208748	0.00614317	0.00319683	-0.233921	-0.00403326	-0.0768996	0.153096	0.0137111
SIP1	blue	0.42331	-0.0800535	0.589097	0.47315	-0.0956282	0.559914	-0.247544	0.0792829	-0.569942
CLPTM1	pink	-0.259846	-0.716618	-0.586277	0.0209827	-0.719939	-0.535038	0.312446	0.748886	0.689985
PPP2R5D	brown	-0.0974078	-0.473059	-0.267509	0.400595	-0.485578	-0.245628	0.413283	0.509426	0.315479
CASK	black	-0.221469	0.465261	0.40863	-0.198885	0.493873	0.420936	0.0797839	-0.466409	-0.374595
HSF2	blue	0.203756	0.575826	0.363944	0.325844	0.605854	0.272685	-0.16188	-0.567585	-0.360847
RAD17	blue	0.182705	0.290083	0.178028	0.525396	0.332018	0.183324	-0.150572	-0.28349	-0.232029
CTNND1	brown	-0.136515	-0.104308	0.230981	-0.390868	-0.110864	0.288262	0.10357	0.105116	-0.202923
ITPR1	blue	0.375759	0.456322	0.451643	0.840069	0.510359	0.406393	-0.0157767	-0.455615	-0.494976
CASP1	orange	-0.259319	0.404032	0.105838	-0.117553	0.408906	0.0998471	0.0560163	-0.444931	-0.100244
MAP2K5	brown	-0.012904	-0.392806	-0.38542	0.123912	-0.349178	-0.371812	0.306992	0.415464	0.365732
ILF3	yellow	0.493946	-0.341097	-0.31356	0.317224	-0.281784	-0.2984	-0.340185	0.382405	0.31502
SERPINA1	orange	-0.0494739	-0.145424	-0.294762	0.0248738	-0.169445	-0.184212	-0.0577446	0.130577	0.373616
RAB36	red	-0.290255	-0.034292	-0.065674	-0.104916	-0.0347713	-0.0617091	0.234917	0.0228878	0.0760879
BAG1	brown	-0.113318	-0.0741463	-0.511396	0.310408	-0.0670334	-0.51148	0.45556	0.0981349	0.551069
RPS17	midnightblue	-0.163956	0.478978	0.632122	-0.162472	0.476714	0.59377	0.0560849	-0.450389	-0.636409
ADRA1A	grey	-0.324136	-0.0444668	-0.231449	-0.227593	-0.035231	-0.224906	0.183588	0.0168161	0.218059
MAPK11	yellow	-0.553525	-0.183241	-0.0552317	-0.295107	-0.172773	-0.0618164	0.474633	0.181376	0.0583502
PFTK1	blue	0.197254	0.40832	0.069022	0.516036	0.428457	0.0490348	0.12355	-0.423213	-0.101819
RAB14	black	0.128115	0.116659	0.0496655	0.0921697	0.109628	0.0518417	-0.11461	-0.111311	-0.0454582
ROCK2	blue	0.0440124	-0.0993691	0.409969	0.522553	-0.121442	0.386311	0.132737	0.0930198	-0.33464
RTN4	yellow	0.490786	0.739771	0.288235	0.274054	0.756087	0.377438	-0.350434	-0.746281	-0.214286
KIF2C	red	-0.1518	-0.0200619	-0.0111685	-0.127266	-0.00891138	-0.0234348	0.0345826	0.0040128	0.013464
MAP3K7	blue	0.0649765	0.818991	0.439611	0.481235	0.847004	0.407891	0.0872796	-0.82511	-0.519602
DHPS	brown	-0.148943	-0.700615	-0.410041	0.255848	-0.711702	-0.363092	0.430107	0.76343	0.429856
MAPK14	blue	0.172053	0.222872	0.234101	0.505646	0.24283	0.32222	0.0421181	-0.268382	-0.191668
UBE3A	blue	0.247388	0.801181	0.296917	0.521073	0.828552	0.255853	0.0313082	-0.77138	-0.30511
SLC19A1	yellow	-0.369725	-0.446936	-0.364881	-0.287162	-0.457198	-0.301298	0.495344	0.409277	0.408099
CACNA1C	turquoise	0.077316	-0.102203	0.111943	0.235763	-0.109872	0.117205	0.26702	0.089302	-0.0910128
MRPS11	honeydew	0.0135277	-0.307983	0.306403	0.0499952	-0.249943	0.342022	0.235862	0.268951	-0.327444
LRIG1	brown	-0.111587	0.506061	0.207686	-0.487774	0.479699	0.187178	-0.323351	-0.477198	-0.214177
GSS	turquoise	-0.259514	-0.583232	-0.575636	0.0447514	-0.535997	-0.561216	0.355981	0.593823	0.534476
SOS2	turquoise	0.046163	0.273981	0.429833	0.233773	0.290192	0.496015	-0.306007	-0.306588	-0.391347
RPL3	blue	-0.0506158	0.0629457	0.018042	0.392078	5.13e-05	0.0124569	0.0529881	-0.00289599	-0.071166
ZNF313	turquoise	0.202278	0.439099	-0.0526136	-0.21429	0.407812	-0.085737	-0.518812	-0.422038	0.0034276
NCALD	black	-0.0260227	-0.150988	-0.0563735	0.274039	-0.10222	-0.0777863	0.350671	0.163213	0.018105
ARHGDIA	green	-0.565538	-0.682881	-0.604409	0.014544	-0.696477	-0.609311	0.755921	0.76267	0.726569
COX11	blue	0.359722	0.312218	0.196004	0.50565	0.320853	0.132859	-0.184956	-0.302405	-0.236977
BLVRA	brown	0.0137417	0.00235805	0.114508	0.245701	-0.00306303	0.148109	0.280719	-0.00949427	-0.0596455
POLR2L	honeydew	0.055392	-0.332532	-0.0446583	0.140164	-0.315669	0.0152725	0.315766	0.344302	0.114057
SCP2	yellow	0.622815	-0.149337	0.810403	0.0990884	-0.177723	0.833888	-0.475292	0.179746	-0.726015
EVI2B	turquoise	0.0162513	0.570952	0.48047	0.0887755	0.595873	0.575312	-0.221648	-0.58034	-0.450027
LSM5	green	0.580379	0.218084	0.733904	0.0720941	0.189485	0.666945	-0.607277	-0.224132	-0.712907
PTGDS	brown	-0.166698	-0.170702	-0.194503	-0.439711	-0.160648	-0.193585	-0.306817	0.190509	0.230405
NDUFS7	turquoise	-0.164302	-0.655336	-0.649888	-0.241945	-0.620105	-0.593402	0.0404091	0.68346	0.652357
ATP5F1	yellow	0.523817	0.661479	0.511969	0.450545	0.659971	0.569331	-0.255949	-0.656442	-0.513989
UBE2B	blue	0.441554	0.404627	-0.0407808	0.58717	0.366098	-0.0656877	0.0757942	-0.428329	0.0404993
AP2A2	turquoise	-0.214095	-0.54694	-0.398584	0.0878011	-0.508238	-0.319753	0.425104	0.55278	0.439578
DCTN1	green	-0.50222	-0.668315	-0.651119	-0.167459	-0.62399	-0.621068	0.644033	0.690433	0.724461
MTA1	grey	0.023219	-0.189366	-0.325063	-0.128094	-0.162174	-0.334917	0.193383	0.220314	0.351837
EIF4A1	orange	-0.300803	-0.0922472	0.284723	-0.0648727	-0.00180296	0.347846	0.107024	0.123658	-0.220377
CCNE2	turquoise	0.0676264	0.0345926	0.311448	0.221499	0.041959	0.323844	-0.398023	-0.0350672	-0.284124
GGA3	green	-0.33108	-0.712567	-0.0579332	0.177888	-0.717795	-0.0116469	0.613359	0.702845	0.0601841
ARHGEF4	pink	-0.421892	-0.0576284	0.0700331	0.265005	-0.089155	0.0623854	0.648788	0.0637125	-0.0797312
EIF4B	blue	0.113048	-0.0108364	0.485104	0.51037	0.0493964	0.511287	0.027112	0.0348876	-0.462668
ITGB1	turquoise	0.170585	0.801302	0.522817	-0.167215	0.82135	0.468193	-0.483041	-0.760757	-0.475692
ZFP36L1	brown	0.196586	0.500644	0.0250582	-0.307623	0.424962	0.09391	-0.437074	-0.488401	-0.00241377
ARPC5	blue	0.273126	0.726962	0.445988	0.541739	0.663124	0.399553	-0.206232	-0.703926	-0.422518
LRPPRC	blue	0.466253	-0.0982826	0.270424	0.621793	-0.0471337	0.27438	-0.291337	0.0866168	-0.311964
COL4A1	orange	0.0942519	-0.0531887	0.0885316	-0.142297	-0.0445434	0.0854882	-0.178016	0.0413819	-0.0634532
XPO6	red	-0.590199	-0.239891	-0.403296	-0.298619	-0.21281	-0.3909	0.37813	0.167715	0.317845
CALM1	turquoise	-0.203417	0.118346	0.189225	0.0190769	0.185399	0.140907	0.289389	-0.0886894	-0.210243
TOP2B	yellow	0.602726	0.522271	0.570801	0.217939	0.581717	0.586436	-0.539837	-0.526947	-0.607572
SMARCE1	turquoise	0.33359	0.540471	0.18275	0.260242	0.581784	0.152651	-0.411348	-0.529039	-0.218065
HLA-DPA1	purple	0.0988624	-0.0176097	0.268146	0.310264	0.053391	0.353088	-0.0993664	0.0562299	-0.218311
H3F3B	orange	-0.0422514	0.549272	0.0402288	-0.221758	0.560146	0.00197383	-0.485631	-0.584035	-0.030704
UBXD2	blue	0.276001	0.834699	0.0877935	0.52817	0.84958	0.104465	-0.364973	-0.821983	-0.121064
STIP1	blue	0.226783	-0.585039	-0.572068	0.659866	-0.538559	-0.569207	0.0864138	0.617914	0.54321
PTBP1	yellow	-0.488745	0.0385679	-0.478863	-0.0973541	0.136847	-0.45069	0.349327	-0.0140398	0.457599
FLII	blue	-0.208723	-0.61488	-0.528109	-0.416697	-0.565152	-0.428839	-0.0129822	0.596631	0.531014
EXOC7	yellow	-0.509587	-0.683464	-0.466514	-0.371313	-0.6404	-0.435883	0.427245	0.693144	0.407265
PNN	green	0.421982	0.656304	0.398649	0.130801	0.610563	0.340662	-0.526615	-0.6363	-0.382801
ATP6V0D1	brown	-0.215771	-0.512712	-0.565597	0.307668	-0.46944	-0.472403	0.497175	0.488329	0.635624
TGOLN2	yellow	0.538876	0.303358	-0.018903	0.155084	0.312803	0.0394182	-0.189264	-0.278829	0.0545673
MAPK3	green	-0.303228	-0.358472	-0.450311	0.071712	-0.353077	-0.372277	0.524481	0.329939	0.519932
YARS	brown	0.023497	-0.267943	-0.448876	0.177881	-0.236947	-0.429383	0.251041	0.333661	0.406121
C18orf10	brown	0.0720478	-0.205373	0.136008	0.281264	-0.246263	0.146351	0.161251	0.251415	-0.0885782
KIAA0182	turquoise	-0.186366	0.279486	-0.267433	-0.0994135	0.328316	-0.260229	0.327074	-0.267911	0.190239
CD44	orange	-0.0492091	0.77337	0.0222943	-0.109927	0.800651	0.0657128	-0.248684	-0.744654	0.00350358
MAZ	yellow	-0.521059	-0.390252	-0.070996	-0.370376	-0.386719	-0.0582913	0.657281	0.397101	0.152485
GPR56	brown	-0.291187	-0.105652	-0.112812	-0.468467	-0.0798368	-0.10578	-0.0548871	0.13127	0.124836
CSNK2A1	red	0.428363	0.11642	0.316589	0.397273	0.170225	0.413993	-0.091286	-0.0989578	-0.249367
UNC84A	yellow	0.434242	0.586032	0.430311	-0.0564656	0.646793	0.479572	-0.330331	-0.584848	-0.439875
TEX261	yellow	-0.45506	-0.389112	-0.230516	-0.41688	-0.365026	-0.172885	0.109629	0.386226	0.270962
GRINA	green	-0.45609	-0.402773	-0.165644	-0.228492	-0.454298	-0.0699789	0.639348	0.464708	0.289538
PEG10	grey	0.281954	-0.0511066	0.136271	-0.136497	-0.0660695	0.130755	-0.217393	0.0439122	-0.127635
POLDIP3	brown	-0.430601	-0.58161	-0.425959	-0.324433	-0.537199	-0.397919	0.0639403	0.601341	0.430244
KPNA6	yellow	-0.555052	-0.694236	-0.615475	-0.159921	-0.681108	-0.620392	0.517859	0.734882	0.552363
DHX9	blue	0.353342	0.24113	0.140572	0.609873	0.289282	0.142629	-0.228459	-0.229959	-0.187567
RANGAP1	pink	-0.261831	-0.508392	-0.590632	0.369337	-0.478755	-0.578442	0.435389	0.57456	0.543454
PHLDB1	turquoise	-0.165245	-0.408012	0.00519897	-0.0762204	-0.479086	-0.00671284	-0.0903763	0.464699	-0.00339578
GCN1L1	blue	-0.188395	-0.220052	-0.542681	-0.566504	-0.225005	-0.570421	-0.116111	0.254177	0.428083
UNC84B	turquoise	-0.253286	-0.0605971	-0.119926	-0.428882	0.0101407	-0.143769	-0.139447	0.0865909	0.109101
PBX1	turquoise	-0.169018	-0.396337	-0.126146	0.197597	-0.42905	-0.128369	0.208687	0.429568	0.164697
POGZ	yellow	-0.561035	-0.397153	0.04039	-0.411567	-0.374496	0.0341062	0.122452	0.39755	-0.162405
KIDINS220	turquoise	0.252299	0.742293	0.694845	-0.148129	0.759832	0.698969	-0.426319	-0.731438	-0.648774
XPO7	blue	0.117883	-0.304848	0.076173	0.475902	-0.323847	0.134243	0.1306	0.345005	-0.057866
RBM12	yellow	0.596213	0.53464	0.394926	0.496998	0.586946	0.347698	-0.426273	-0.511543	-0.443968
C6orf111	grey	0.352923	0.767835	0.67051	0.0303845	0.779907	0.606707	-0.436764	-0.793582	-0.64958
NUDT4	salmon	0.328273	-0.0011723	0.49093	-0.0240824	-0.0167478	0.445959	-0.102308	0.00644144	-0.434926
MAP3K7IP2	brown	0.395077	0.0924002	0.392632	0.071984	0.0892494	0.299961	-0.565304	-0.101059	-0.358449
KCTD12	purple	0.0833744	0.071014	0.303755	0.407574	0.109225	0.402591	-0.0599691	-0.0750895	-0.220374
COG4	blue	-0.151437	-0.622218	-0.444015	-0.407213	-0.598569	-0.441136	-0.0023976	0.634128	0.35564
TM9SF4	pink	0.0277185	-0.0470354	0.0727839	0.545843	-0.0263231	0.1561	0.304123	0.0945006	0.020996
M-RIP	green	-0.568813	-0.283011	-0.355413	-0.231818	-0.23652	-0.422666	0.588043	0.305652	0.297318
OPA1	blue	0.159434	0.591526	0.591923	0.518088	0.603586	0.601523	0.0628715	-0.555742	-0.558581
PSME4	turquoise	0.128345	0.00474629	0.0998392	0.13669	-0.0171659	0.00764856	-0.173985	0.0182321	-0.157688
ALDH1A1	brown	-0.0466893	0.251567	0.324933	-0.301617	0.279111	0.40194	-0.303718	-0.241404	-0.282003
PPAP2B	brown	-0.33571	0.0623212	-0.0815708	-0.572736	0.0559693	-0.0825993	-0.224789	-0.0681439	0.0875497
FBXO21	black	-0.126764	0.436098	0.44638	0.0346898	0.469831	0.423009	-0.0994781	-0.399716	-0.505159
PIK3R1	black	-0.00709777	0.504749	0.128246	0.191165	0.512714	0.0532456	-0.145793	-0.463056	-0.167647
MCFD2	turquoise	0.218307	0.467007	0.599762	0.10589	0.472856	0.598449	0.110654	-0.462966	-0.543226
NUP205	grey	0.3031	0.137373	0.374395	-0.0541889	0.185234	0.348363	-0.452229	-0.100411	-0.431459
CAMKK2	turquoise	-0.204718	-0.415022	-0.313845	-0.0439302	-0.420181	-0.256376	0.482047	0.397587	0.330071
TNRC15	red	-0.391391	-0.185995	0.169121	-0.276837	-0.121243	0.183354	0.165213	0.159674	-0.17159
SFRS5	turquoise	0.0739703	0.492119	0.177892	0.297816	0.549901	0.219379	-0.246006	-0.516188	-0.250566
MAPK1	blue	0.398572	0.279314	0.364578	0.736998	0.285367	0.439499	-0.0339039	-0.350818	-0.318986
LPIN1	brown	0.129788	0.71353	0.214713	-0.196797	0.738973	0.1681	-0.340701	-0.687361	-0.281245
ANKRD12	blue	0.224845	0.850606	0.41194	0.46216	0.851411	0.398889	-0.19701	-0.824987	-0.373888
FNBP1	turquoise	-0.00647248	0.261999	-0.095587	-0.206531	0.332088	-0.0782054	-0.457092	-0.241948	0.0746016
HIPK1	black	-0.378149	-0.09887	0.00288645	-0.0809128	-0.0991702	0.0194581	0.368759	0.100441	0.0395791
CLASP2	turquoise	0.115793	0.625578	0.578798	0.0407981	0.664183	0.628419	-0.324084	-0.604186	-0.546492
TUBB	green	-0.256241	0.0473251	-0.151906	-0.068417	0.081407	-0.170036	0.445566	0.00608427	0.204913
SGPL1	brown	0.232428	-0.029031	0.0279192	-0.17202	-0.00180776	0.135664	-0.52285	0.0182473	0.0348637
VPS13D	yellow	-0.460491	-0.345205	-0.102996	-0.241065	-0.32192	-0.143232	0.244506	0.355615	0.078723
SCAP	yellow	-0.617316	-0.427862	-0.532818	-0.341752	-0.436242	-0.518782	0.438355	0.405249	0.441528
RBL2	green	0.455015	0.727463	0.493512	-0.16411	0.757643	0.487942	-0.724245	-0.737685	-0.515157
GNS	grey	0.365294	-0.198258	0.358277	-0.312349	-0.111331	0.45175	-0.469305	0.177136	-0.302493
EPB41L1	green	-0.536277	-0.0138292	-0.200889	-0.284553	-0.0399102	-0.205138	0.631451	0.00103495	0.170022
KIAA0280	blue	-0.253622	0.0507301	0.0052814	-0.522416	0.0636704	-0.0137658	-0.0193115	-0.0714856	0.00801614
MYO1B	blue	0.0855326	-0.0564994	0.0207368	0.554845	-0.0608797	0.015707	0.217244	0.070785	-0.0423651
MYH10	turquoise	-0.14312	0.0537117	0.0620892	-0.367193	0.0699869	0.0614389	0.254335	-0.0536121	-0.0371539
FEM1B	blue	0.569531	0.323226	-0.0470947	0.677646	0.363888	-0.0220808	-0.346478	-0.316877	0.103876
ATP6V0A1	green	-0.658613	-0.485907	-0.643453	-0.231619	-0.467334	-0.581859	0.715472	0.454828	0.677476
KIAA0090	brown	0.0762831	0.268831	-0.0142855	0.38796	0.3094	0.00847336	0.268321	-0.24849	0.0226092
RDX	turquoise	0.187915	0.530643	0.588718	-0.0621025	0.552942	0.599118	-0.618884	-0.538356	-0.52362
IMP4	yellow	-0.549545	-0.442313	-0.390726	-0.20909	-0.388722	-0.369384	0.468721	0.480958	0.36638
KIAA0232	grey	0.276286	0.448689	0.089457	-0.0960001	0.462802	0.0977167	-0.363543	-0.494647	-0.099454
NEDD4L	turquoise	-0.256347	-0.352527	-0.00732722	-0.129502	-0.330239	0.0103088	0.404659	0.319059	0.00131475
LYPLA1	yellow	0.599783	0.461911	0.454865	0.080947	0.492087	0.540863	-0.480995	-0.480477	-0.411475
KIAA0256	turquoise	0.145586	0.646944	0.351076	-0.177979	0.671546	0.370133	-0.472298	-0.627412	-0.367413
KIAA1279	blue	0.623146	0.478605	0.352759	0.680242	0.497371	0.375643	-0.308782	-0.475456	-0.379071
HNRPDL	turquoise	0.366601	0.644118	0.465964	0.201919	0.628129	0.437642	-0.516493	-0.63053	-0.538728
KIAA0664	grey	-0.599442	-0.621763	-0.564931	-0.451339	-0.630867	-0.545184	0.466452	0.678075	0.515788
TFE3	yellow	0.391425	-0.410606	-0.148095	0.0546767	-0.441851	-0.130858	-0.223078	0.387805	0.175774
SUCLG2	brown	0.125493	0.686805	0.611063	-0.34064	0.658757	0.652911	-0.44022	-0.657142	-0.548932
MYST4	green	0.321891	-0.212629	-0.012379	-0.0477388	-0.182955	-0.0254527	-0.433594	0.256077	-0.00426127
SPAG9	black	0.17401	0.647514	0.461401	-0.148671	0.632639	0.52138	-0.499827	-0.690742	-0.412712
CENTB2	green	0.503957	0.853177	0.0831581	-0.1268	0.843223	0.148902	-0.645446	-0.844383	-0.0389861
JMJD2B	yellow	-0.476767	-0.25525	-0.21901	-0.29839	-0.258204	-0.199716	0.283258	0.22236	0.262948
CEBPB	orange	-0.146106	0.329862	-0.274427	-0.123063	0.378818	-0.165228	0.00876014	-0.370729	0.343137
PICALM	turquoise	0.0796547	0.634897	0.394514	-0.221325	0.607848	0.503168	-0.495827	-0.661105	-0.349382
MOAP1	brown	0.381289	0.524553	0.0294948	0.572575	0.544018	0.00532809	0.0526734	-0.524434	0.0235383
CARM1	turquoise	-0.346283	-0.40609	-0.765631	-0.214367	-0.432262	-0.72788	0.482924	0.45553	0.802256
PIP5K1C	green	-0.551888	-0.80271	-0.664787	-0.334404	-0.777657	-0.623358	0.720103	0.841552	0.75769
PDE8A	turquoise	-0.201988	-0.156835	0.126061	-0.146272	-0.139613	0.16747	-0.226987	0.176214	-0.137878
SPG20	green	0.407826	0.280695	0.291894	-0.0389081	0.261009	0.253092	-0.548829	-0.262461	-0.281747
MEF2A	turquoise	-0.0250697	0.182859	0.227246	0.0711378	0.212622	0.304298	0.0525318	-0.185433	-0.186627
DOCK9	green	0.567595	0.460348	0.326385	0.0939207	0.473944	0.314625	-0.621725	-0.439577	-0.356
CHD1L	turquoise	0.0677451	0.0760073	0.155734	-0.0902564	0.126481	0.135601	-0.329157	-0.066458	-0.159977
CDC34	green	-0.363633	-0.391123	-0.496594	-0.387438	-0.459348	-0.46804	0.624473	0.438219	0.554141
PHIP	pink	0.166391	0.448215	0.477112	-0.290632	0.386083	0.385879	-0.368479	-0.440088	-0.472947
HPCAL1	turquoise	-0.35879	-0.135921	-0.568714	-0.0510939	-0.0987636	-0.51352	0.581478	0.149429	0.595605
ZNF451	turquoise	0.113487	0.56149	0.427824	-0.0936239	0.566878	0.360589	-0.446696	-0.555228	-0.496228
RAB6IP1	turquoise	0.0181039	0.579352	0.192426	-0.196314	0.594802	0.285454	-0.39393	-0.626993	-0.141858
DLAT	blue	0.530774	0.616812	0.394398	0.534283	0.618739	0.396605	-0.323978	-0.588655	-0.36774
MGRN1	yellow	-0.559178	-0.561026	-0.477083	-0.172902	-0.565343	-0.437866	0.597412	0.563996	0.609185
OSBPL8	yellow	0.678887	0.635953	0.619297	0.1489	0.606015	0.540736	-0.393744	-0.623618	-0.595369
CAST	green	0.38676	0.262093	0.279995	0.138922	0.201438	0.233451	-0.554423	-0.223931	-0.240147
PTPRC	purple	0.0211814	0.400593	0.475159	0.191068	0.400108	0.50107	-0.0504235	-0.407332	-0.459139
PDCD4	grey	0.356529	-0.0458078	0.250101	0.0664543	-0.0713611	0.133711	-0.426806	0.00582873	-0.266472
HMG2L1	turquoise	0.268669	-0.312581	0.0794598	-0.0375437	-0.364637	0.102446	-0.512606	0.339004	-0.0682373
UQCRC2	yellow	0.528837	0.156809	0.534995	0.309849	0.0774828	0.605119	-0.502902	-0.127616	-0.529573
MRPS31	black	0.143881	0.640073	0.566608	0.0454651	0.677425	0.542146	-0.235383	-0.648527	-0.624718
WDFY3	turquoise	0.327084	0.153507	0.165094	0.0391482	0.171555	0.209505	-0.586094	-0.168894	-0.130661
PTPN11	grey	0.541993	0.820209	0.635383	0.055669	0.847903	0.674606	-0.570393	-0.80437	-0.607431
CHN1	blue	0.240343	0.268968	0.204043	0.492656	0.300334	0.180759	0.0543004	-0.261609	-0.225692
STX7	yellow	0.510483	0.64639	0.548958	0.545013	0.58051	0.56445	-0.403149	-0.650469	-0.484856
KIAA0776	turquoise	0.430454	0.364662	0.652782	-0.14519	0.348448	0.684753	-0.612191	-0.363069	-0.632136
WWP1	yellow	0.644326	0.786636	0.0452023	0.0709591	0.776538	-0.0714711	-0.565497	-0.770168	-0.121194
PTPLB	green	0.30704	0.805997	0.676399	-0.338295	0.767289	0.620155	-0.584614	-0.767464	-0.639343
HIVEP2	tomato	0.325093	-0.0151906	0.201299	0.232587	-0.0689964	0.128417	-0.303158	0.0483134	-0.19683
C14orf32	orange	0.155986	0.741613	0.593054	0.0884264	0.777981	0.558997	-0.475832	-0.723764	-0.59376
DHX29	green	0.573364	0.463705	0.762937	0.0597914	0.495378	0.761727	-0.580714	-0.458857	-0.717351
TSFM	turquoise	0.00844862	-0.214793	-0.0410109	0.0491776	-0.198458	-0.0122537	0.24747	0.223759	0.0183143
TIPARP	orange	-0.118581	0.714791	0.112794	-0.549633	0.759514	0.0992912	-0.382818	-0.738061	-0.0364228
SMURF1	yellow	0.314573	-0.0830525	-0.0548297	0.11551	-0.0612876	-0.015965	-0.230022	0.0668733	0.125087
DHX30	turquoise	-0.277648	-0.453584	-0.446941	0.0665133	-0.408311	-0.496517	0.463484	0.483634	0.40996
NF1	blue	0.228076	-0.00179447	0.269361	0.478839	0.0265411	0.286413	0.0657239	-0.0395183	-0.275609
LIMS1	brown	0.0827772	0.29855	0.0446879	-0.245711	0.255791	0.0450585	-0.382552	-0.266836	0.0161393
PIK3CB	yellow	0.411204	0.381094	0.545793	-0.0495797	0.391704	0.607188	-0.307466	-0.38784	-0.440179
NUP160	green	0.439763	0.73341	0.640237	0.094034	0.774199	0.633294	-0.615447	-0.719108	-0.662288
CAMSAP1	blue	0.105288	0.541247	0.0805551	0.534267	0.5912	0.0884647	0.147575	-0.530923	-0.0591725
MICAL3	turquoise	0.132988	-0.103501	-0.275505	-0.211107	-0.0965648	-0.35642	-0.218285	0.0930342	0.197893
PAPOLA	turquoise	0.202018	0.861124	0.540784	-0.326435	0.837984	0.473133	-0.490119	-0.839792	-0.57433
SFRS12	turquoise	0.291759	0.667307	0.352264	0.0664739	0.641423	0.253623	-0.405217	-0.635274	-0.339108
PHF2	brown	0.0939018	0.308539	-0.0884658	-0.274041	0.356521	-0.0448482	-0.42585	-0.339404	0.10094
GM2A	turquoise	-0.160396	-0.0327071	-0.0228055	-0.328319	-0.00661647	0.0415255	-0.360368	0.0217595	0.0256509
ZNF364	black	-0.0554561	-0.296732	-0.508578	0.0960489	-0.255768	-0.492517	-0.0146203	0.321843	0.470892
BBS4	blue	0.268768	0.213226	0.305788	0.411916	0.270361	0.275446	-0.140893	-0.243693	-0.36781
TCF7L2	brown	0.183844	-0.0406963	-0.0917205	-0.501097	-0.027921	-0.0264661	-0.433636	0.0527053	0.195409
ABCA2	turquoise	-0.125787	-0.225815	-0.35098	-0.232458	-0.219358	-0.358498	-0.155944	0.229411	0.370134
ZNF238	grey	0.405673	0.124872	0.310108	-0.0143848	0.105476	0.308749	-0.198824	-0.135366	-0.250829
KIAA1109	yellow	0.738182	0.0651013	0.463562	0.246461	0.03764	0.383528	-0.515297	-0.0493489	-0.497441
CIC	grey	-0.318074	-0.599876	-0.66484	-0.190886	-0.617386	-0.659469	0.187262	0.591612	0.727314
FTL	brown	-0.336462	-0.166963	-0.27372	-0.46923	-0.195556	-0.165844	-0.00670897	0.167706	0.374401
KIAA1033	green	0.434589	0.287717	0.502403	0.0483822	0.275615	0.50955	-0.632792	-0.281949	-0.498888
ANKMY2	blue	0.25999	0.642178	0.532595	0.456744	0.655074	0.495638	-0.0698865	-0.632619	-0.547549
SORT1	turquoise	-0.00213761	-0.434054	-0.0796251	0.298376	-0.389964	-0.0583001	-0.203005	0.422264	0.0769675
JAM3	turquoise	-0.140463	-0.282411	-0.206469	-0.190367	-0.284357	-0.245911	-0.346633	0.303623	0.2581
ASB1	red	-0.442632	-0.16515	-0.33804	-0.209734	-0.17985	-0.390965	0.187997	0.194227	0.249635
FUBP3	green	0.467378	0.791954	0.599246	-0.130012	0.832238	0.636155	-0.521128	-0.762339	-0.591565
SYNJ2	turquoise	-0.0579873	-0.10062	0.335461	-0.0151913	-0.083161	0.328916	-0.306252	0.101807	-0.336806
KIAA0157	blue	0.48953	0.549762	0.489451	0.449285	0.598523	0.485553	-0.242997	-0.549754	-0.524662
PPFIBP2	turquoise	-0.119122	0.130745	-0.156083	-0.192148	0.169991	-0.146844	-0.24123	-0.121811	0.143292
RASSF3	turquoise	0.348011	0.234271	0.224979	-0.222361	0.251716	0.248508	-0.664538	-0.248418	-0.178651
MAPKAPK5	blue	0.243998	0.627738	0.460064	0.541869	0.607259	0.413757	0.143594	-0.588793	-0.379196
WDR7	turquoise	-0.0101101	0.594986	0.454021	-0.00881882	0.63978	0.458259	0.249367	-0.579632	-0.453134
MPHOSPH10	grey	0.301096	0.357278	0.520364	0.232278	0.378124	0.526254	-0.276528	-0.335735	-0.567227
SEC23A	yellow	0.794285	0.375619	0.37888	0.621781	0.383289	0.389814	-0.440008	-0.368576	-0.313545
ZZZ3	turquoise	0.337249	0.848631	0.704147	-0.185056	0.856469	0.693239	-0.649073	-0.805753	-0.71336
ABR	yellow	-0.525445	-0.139169	-0.34127	-0.156085	-0.0635079	-0.247127	0.453916	0.117808	0.326802
CSTF2T	turquoise	0.28329	0.654579	0.420805	0.0241234	0.684192	0.415094	-0.449786	-0.625257	-0.36899
SF3A3	yellow	-0.456025	-0.044995	-0.200599	-0.260971	0.0058324	-0.241673	0.417615	0.054707	0.145702
DCP2	turquoise	0.158391	0.847621	0.563187	0.279204	0.851615	0.519468	0.12229	-0.828701	-0.583855
SMYD2	brown	-0.124695	0.263683	0.600681	0.249219	0.303694	0.542032	0.335221	-0.274646	-0.595935
C6orf145	orange	-0.313057	-0.160098	-0.0418736	-0.345558	-0.163532	-0.0195441	0.0294532	0.171719	0.0847623
KIAA0528	yellow	0.420286	0.858708	0.511498	0.192835	0.856031	0.469727	-0.281111	-0.831089	-0.56686
SLC5A3	yellow	0.421183	-0.239459	-0.288225	0.176028	-0.215319	-0.316596	-0.234287	0.222516	0.199941
PAM	turquoise	0.120263	0.360083	0.122344	0.113581	0.37461	0.120157	0.189819	-0.383243	-0.147573
KIAA0738	blue	0.322784	-0.0634155	0.0381223	0.600467	-0.0565314	0.049509	0.0849637	0.0641946	-0.0461337
HRAS	green	-0.308142	-0.0198448	-0.538998	-0.11973	-0.0271656	-0.563567	0.624677	0.0470724	0.566053
ATF2	yellow	0.77658	0.393488	0.410676	0.242539	0.434336	0.447488	-0.418965	-0.371937	-0.362218
SYNJ1	yellow	0.655397	0.681552	0.0873197	0.612621	0.643106	0.113279	-0.205572	-0.678689	-0.0638048
RANBP6	yellow	0.598165	0.420158	0.803211	0.168444	0.38621	0.811389	-0.431554	-0.377116	-0.748519
UTRN	blue	0.0529122	0.152094	0.277167	0.575468	0.179989	0.357472	0.158507	-0.162355	-0.212469
KIAA0999	turquoise	-0.243345	-0.184696	-0.113203	-0.487226	-0.189857	-0.139929	-0.269147	0.152124	0.0701732
NPTXR	green	-0.26106	-0.0450051	-0.0239954	0.0264809	-0.0579958	-0.028774	0.676782	0.054625	0.0153021
ATP5D	green	-0.194365	-0.575838	-0.541581	-0.0740331	-0.546228	-0.50665	0.482646	0.633	0.663293
SET	blue	0.12189	0.705264	0.620014	0.663918	0.699407	0.602124	0.209225	-0.645699	-0.612574
ZC3HAV1	orange	-0.266898	0.470122	0.107581	-0.33958	0.481275	0.0574567	-0.0889545	-0.471506	-0.152687
PRKAR2A	red	-0.345855	-0.365343	0.211352	-0.231922	-0.33531	0.266718	0.0113968	0.35257	-0.185147
PIK3C2A	brown	0.227398	0.354773	0.448639	-0.398404	0.371108	0.499528	-0.524988	-0.352758	-0.420702
ZFYVE26	turquoise	0.150847	0.04266	0.0643431	-0.251908	0.125244	0.129162	-0.445944	-0.0646117	-0.118841
IRAK1BP1	turquoise	-0.153576	0.164774	0.0892204	-0.445188	0.172218	0.0660802	-0.177152	-0.161527	-0.148901
RPL5	brown	0.164206	0.362886	0.637584	-0.3026	0.282653	0.638839	-0.36454	-0.331256	-0.649292
TAF4	brown	0.156264	0.692643	0.259528	-0.327794	0.718887	0.288915	-0.487774	-0.690998	-0.285386
PRKCA	brown	0.0907327	0.364688	-0.102599	-0.332431	0.34203	-0.10327	-0.278951	-0.323366	0.100512
PIP5K3	green	0.527895	0.0615816	0.0864546	0.0659684	0.072963	0.096535	-0.607549	-0.0576794	-0.0722854
NEK3	turquoise	-0.0394417	0.12586	0.107249	-0.22141	0.127709	0.139578	-0.349898	-0.129687	-0.0746174
MED8	red	0.145494	-0.171789	-0.00649608	0.249127	-0.125655	0.00393648	0.00836148	0.118479	-0.0255355
SS18L1	yellow	0.624761	0.2908	-0.0306018	0.188636	0.279535	-0.0368896	-0.456749	-0.300701	-0.0413804
C9orf97	brown	0.176238	0.0256384	0.178869	-0.234182	0.041407	0.191372	-0.309567	-0.0427801	-0.162778
MAPK8IP3	yellow	-0.401916	-0.329958	-0.539373	-0.333592	-0.300036	-0.491593	0.487737	0.333417	0.475866
KIAA0556	red	-0.384401	-0.00798064	-0.459354	-0.580192	0.00404625	-0.41134	0.089679	-0.0504532	0.487687
DZIP3	yellow	0.506172	-0.156174	0.342035	0.000778824	-0.183381	0.337406	-0.282036	0.149978	-0.386999
MINA	green	0.305402	0.206193	0.586255	-0.146799	0.18204	0.593545	-0.473258	-0.187515	-0.633135
ADCY2	brown	-0.322904	-0.132346	-0.0267959	-0.430845	-0.142221	-0.0254302	-0.0132528	0.0873676	0.0357025
PLCB1	tomato	0.30281	0.210834	0.328732	0.0210891	0.201789	0.319178	-0.34703	-0.183642	-0.294834
CCNA2	turquoise	0.202268	0.161385	0.202992	0.0951729	0.15159	0.204073	-0.337636	-0.1484	-0.176516
PGRMC2	yellow	0.698769	0.640287	-0.0163904	0.471808	0.600224	-0.0190604	-0.290889	-0.606788	-0.0105393
DICER1	black	-0.159113	0.715472	0.554744	-0.508811	0.745464	0.634469	-0.330838	-0.748483	-0.545661
KIAA1467	turquoise	-0.410982	0.0926109	0.266514	-0.364748	0.119287	0.279665	0.524462	-0.073041	-0.201606
PLXNC1	powderblue	0.178908	0.277359	0.373976	0.160757	0.266965	0.461645	0.314697	-0.321977	-0.316586
KIAA0284	green	-0.475762	-0.0718752	-0.0483945	-0.064545	-0.0612974	-0.0554737	0.63162	0.064675	0.0867246
FBXL7	brown	-0.00713842	-0.153246	-0.151934	-0.592677	-0.17891	-0.152573	-0.440241	0.150171	0.139518
SMARCA5	green	0.545373	0.649953	0.576221	0.0398141	0.59462	0.506534	-0.650925	-0.613025	-0.553927
SACS	yellow	0.619739	0.316962	0.196599	0.276983	0.300585	0.163688	-0.406063	-0.298205	-0.195553
CAMK2B	green	-0.449279	-0.331598	0.0449467	-0.13402	-0.337996	0.0402407	0.763744	0.282452	-0.0457852
KRT10	yellow	0.370262	0.105454	0.0956082	0.10154	0.138194	0.111476	-0.251791	-0.150189	-0.0336462
TRIM22	orange	-0.0315028	0.480972	0.622574	0.0383066	0.501906	0.598204	-0.229588	-0.491818	-0.576314
KIAA0423	yellow	0.487185	0.524994	0.521726	0.0774882	0.49943	0.447884	-0.486831	-0.502263	-0.526462
SHANK2	turquoise	0.108583	0.0397648	-0.0497929	-0.0172808	0.0273399	-0.0562712	0.0681257	-0.0351543	0.048623
BAT3	green	-0.291621	-0.638762	-0.54335	-0.00716752	-0.654841	-0.545872	0.380314	0.676664	0.59772
PVRL3	yellow	0.504028	0.255578	0.303748	0.187592	0.264337	0.269533	-0.238133	-0.251995	-0.310158
VAMP1	darkolivegreen	0.0553666	0.15657	0.0819854	0.0926675	0.186485	0.054218	-0.141993	-0.182985	-0.133001
USP12	yellow	0.581853	0.0966906	0.0930336	0.208042	0.0921091	0.103468	-0.296469	-0.0825121	-0.0837573
NEK1	black	-0.188858	0.409288	0.527367	-0.062654	0.405749	0.472228	0.0149634	-0.385112	-0.521973
FEM1C	brown	0.206893	0.709742	0.111492	-0.0918537	0.718708	0.0873739	-0.332464	-0.690702	-0.0643193
CDKN1C	turquoise	-0.049038	-0.161581	-0.22272	-0.302201	-0.140742	-0.156447	-0.374074	0.196702	0.246423
ABCA5	brown	0.356237	0.265556	0.389442	0.458821	0.272368	0.378577	-0.00219281	-0.270524	-0.385692
PAQR3	yellow	0.604698	0.584227	0.607484	0.037184	0.569885	0.56296	-0.512328	-0.555191	-0.550285
HIBCH	green	0.395698	0.468616	0.404476	-0.0846741	0.503723	0.383608	-0.547435	-0.468215	-0.465324
CHN2	turquoise	0.0649527	0.609927	0.253773	-0.0570123	0.660529	0.337604	-0.410941	-0.599982	-0.227084
MLC1	brown	-0.483848	-0.157591	-0.0995749	-0.660056	-0.158153	-0.0724381	0.0334057	0.16673	0.127094
RHEB	turquoise	0.105443	0.711227	0.575862	-0.121603	0.687999	0.629563	0.143419	-0.690313	-0.472604
RPS19	midnightblue	-0.133714	-0.0305767	0.0882575	-0.149854	-0.0767499	0.0469674	-0.013899	0.0850797	-0.10506
COL6A1	blue	-0.274656	-0.123689	-0.00787601	-0.438313	-0.106653	-0.0220207	0.123842	0.107198	0.0227599
CNR1	turquoise	0.227379	-0.0927233	0.0666825	0.265668	-0.0897479	0.0584077	0.140224	0.0859437	-0.0910478
MTX1	grey	-0.388258	-0.430684	-0.477324	-0.294163	-0.429404	-0.423428	0.321288	0.356998	0.506427
KCTD7	turquoise	-0.0376026	-0.292038	0.118557	-0.0230906	-0.328919	0.138634	-0.113726	0.258999	-0.112761
VAMP4	brown	0.215438	0.581415	0.643925	-0.275133	0.575511	0.652857	-0.289564	-0.556143	-0.657955
KPNB1	yellow	-0.350461	0.600941	0.512846	-0.136894	0.551816	0.514129	0.0119252	-0.603872	-0.530729
C14orf147	blue	-0.0863164	0.602576	0.361486	-0.396543	0.635042	0.463281	-0.136016	-0.579972	-0.308283
CES2	grey	-0.425936	-0.476243	-0.514538	-0.448902	-0.483768	-0.468214	0.139308	0.439756	0.586311
MTMR1	yellow	-0.403707	0.0936245	0.0968922	-0.49877	0.107551	0.0998452	0.233238	-0.0954699	-0.0793156
UBE2I	pink	-0.117094	-0.0444855	-0.528027	0.267916	0.028293	-0.492153	0.302658	0.0820783	0.528792
DKFZp586I1420	blue	-0.38199	-0.213263	-0.217169	-0.469489	-0.216445	-0.261235	0.153637	0.209876	0.187766
GLCE	yellow	0.603481	0.404479	0.33151	0.376985	0.433089	0.404904	-0.163622	-0.400582	-0.314789
SQLE	blue	0.206471	0.396553	0.511098	0.494153	0.431108	0.552461	-0.0734614	-0.369093	-0.436103
LDHB	yellow	0.488945	0.238351	0.565429	0.208339	0.166443	0.462948	-0.507168	-0.204234	-0.582739
BMPR1A	brown	0.0636695	0.132915	0.36774	-0.395972	0.142534	0.365467	-0.309196	-0.108642	-0.342872
EP300	turquoise	0.17433	-0.113748	-0.0576282	0.0322584	-0.0977358	0.0053713	-0.280544	0.105996	0.0800649
PDCD2	honeydew	0.138583	0.553694	0.439393	0.047402	0.587763	0.465928	0.162836	-0.540188	-0.435003
TRA2A	blue	-0.349343	-0.320092	0.276899	-0.497483	-0.313121	0.169955	0.0570516	0.301736	-0.286102
CENTD1	turquoise	0.444826	0.0507202	0.482998	-0.162156	0.0203873	0.499291	-0.687074	-0.0514197	-0.482199
COL9A2	turquoise	-0.299838	-0.37066	-0.252043	-0.319433	-0.333358	-0.234506	0.0247225	0.367625	0.275065
KIF3A	blue	0.0659123	0.044659	-0.0471749	0.42649	0.0462162	-0.0472616	0.0575777	-0.0396182	0.0439974
KIAA0363	turquoise	-0.279549	0.0307748	-0.103932	-0.250775	0.0499357	-0.109674	0.12942	-0.0311334	0.0923402
ZNF75	yellow	0.440515	0.581014	0.357718	0.280709	0.597137	0.334949	-0.104339	-0.559486	-0.346521
PMS1	pink	0.35841	0.264692	0.601072	-0.0553321	0.238237	0.564234	-0.470442	-0.25237	-0.645779
VPS13A	yellow	0.312389	0.256614	0.61179	-0.19436	0.262525	0.527956	-0.324682	-0.236091	-0.620101
CACNB2	turquoise	0.155311	0.107642	-0.125193	0.25904	0.115679	-0.127643	0.0951862	-0.109052	0.119035
CCNT2	yellow	0.465009	0.133949	0.539509	0.119929	0.0883732	0.562561	-0.296348	-0.0809583	-0.554611
MDM1	green	0.499651	0.281993	0.524826	0.0794318	0.277669	0.572837	-0.65284	-0.290921	-0.512693
HIPK2	turquoise	-0.0862028	-0.584763	-0.403302	0.0396897	-0.574965	-0.387932	-0.210149	0.609029	0.443457
EBP	brown	-0.183047	-0.211052	-0.176702	0.0858232	-0.166459	-0.244214	0.362193	0.207806	0.210863
UBE3B	tan	0.0624445	-0.0042024	-0.170939	0.0156302	-0.0366782	-0.204316	-0.123342	0.00860732	0.190352
SNX26	green	-0.302746	-0.466409	-0.381503	-0.2036	-0.452254	-0.404756	0.473211	0.463737	0.360168
PPP2R2B	green	0.490932	-0.189477	-0.257059	0.0637328	-0.236236	-0.292631	-0.482733	0.199051	0.223332
SFRS2IP	black	-0.221051	0.42876	0.380004	-0.263753	0.465987	0.324816	-0.258615	-0.443346	-0.322816
CSNK1A1	turquoise	0.218679	0.769422	0.56406	0.0599581	0.771446	0.504275	-0.477996	-0.757963	-0.526424
TRIM3	green	-0.20553	-0.104443	-0.150619	-0.0894868	-0.12166	-0.126898	0.539136	0.140048	0.179428
C9orf61	brown	-0.153001	-0.0641863	-0.0722729	-0.449043	-0.071136	-0.0892942	-0.352266	0.0746259	0.0491258
MPPE1	turquoise	0.19043	0.157834	-0.295551	0.286453	0.191384	-0.319764	0.265763	-0.23493	0.25761
PTGER3	turquoise	0.0181752	-0.117304	-0.0105558	-0.00390175	-0.117705	-0.0217321	0.188337	0.0957501	0.0225854
KIAA0888	black	0.226567	-0.0933304	0.154648	0.10227	-0.102015	0.152581	-0.19623	0.100668	-0.141092
[truncated: 641 more rows]
