# Supplementary material for: Is human blood a good surrogate for brain tissue in transcriptional studies?
Source: BMC Genomics. 2010 Oct 20;11:589. doi: 10.1186/1471-2164-11-589 (PMC3091510; doi:10.1186/1471-2164-11-589)
Supplement: Additional file 8 — Module membership for preserved CN module. This table reports the membership value for the preserved CN module (yellow/CN) in the CN, Dutch and SAFHS datasets. The module membership (kME) reports the correlation between a gene expression profile and the module eigengene. [file 1471-2164-11-589-S8.XLS]

## Sheet: Supplementary_Table_3_kME_CN_ye
	color.CN	kME.CN.kMEyellow	kME.Dutch.kMEyellow	kME.SAFHS.kMEyellow
PAX8	red	0.00779059	-0.0657349	-0.00683863
GAS6	mistyrose	-0.40325	-0.206726	-0.382149
FNTB	turquoise	-0.0427805	-0.253268	-0.233812
BAD	yellow	-0.540074	-0.513319	0.0106427
CAPNS1	aliceblue	-0.339916	-0.609516	-0.286608
RPL35	blue	-0.180878	0.216885	-0.0416282
RPL28	salmon	0.0960417	-0.289615	-0.0652142
EIF4G2	yellow	0.618243	0.877374	0.564753
GDI2	grey	-0.115964	0.556409	0.344506
ARF3	red	-0.147904	-0.51954	-0.0255206
HNRPC	aliceblue	0.551319	0.215561	0.592021
RPS27A	yellow	0.582766	0.259534	0.477182
RPL18	salmon	-0.251608	-0.0633642	0.193186
STARD7	red	-0.0462553	0.551347	0.0924402
RPL19	blue	-0.325799	0.0743583	0.366166
ERH	blue	0.14401	0.296029	0.566905
SFRS9	yellow	0.64842	0.602997	0.213016
DAD1	aliceblue	0.257796	0.0457295	0.595241
MYST2	red	-0.0948372	-0.422257	0.0301557
ZNF146	turquoise	0.161042	0.542869	0.505529
SPAG7	yellow	-0.507261	-0.32106	-0.23936
C1D	yellow	0.56742	0.337878	0.489585
RNPS1	aliceblue	-0.251771	-0.0571267	-0.142243
RPS24	blue	-0.0884786	0.356189	0.595363
SMNDC1	red	0.595541	0.690198	0.325302
HNRPM	aquamarine	-0.121801	0.319936	-0.202035
ATP6V0B	orange	0.13041	0.0059374	-0.42596
USP22	orange	0.0505147	0.151219	-0.465356
COX4I1	blue	-0.0593767	-0.000915867	-0.135149
RPL4	turquoise	-0.216356	0.179512	0.54871
RPL37	blue	-0.242984	0.213863	0.378001
HNRPK	darkgreen	0.392688	0.820604	0.321628
MSN	orange	0.0483276	-0.290533	-0.299998
PRKAR1A	yellow	0.743206	0.854775	0.582845
RAD21	yellow	0.594727	0.324895	0.713908
NCL	yellow	0.641899	0.104171	-0.139064
AP2B1	blue	0.0332336	-0.614537	-0.261952
KIAA0152	aliceblue	-0.692221	-0.496127	-0.127157
SF3B2	red	-0.114907	-0.473587	-0.330893
CALM3	blue	-0.116808	-0.115432	-0.099648
CAP1	blue	0.420989	0.372028	0.252146
MATR3	blue	0.45879	0.875584	0.694513
WARS	orange	-0.312387	-0.299458	-0.33759
NDRG1	turquoise	0.073106	-0.136787	-0.410601
YWHAZ	salmon	-0.298766	0.54551	0.26699
NUCB1	mintcream	0.118671	-0.384193	-0.56127
P4HB	blue	-0.438587	-0.325094	-0.311515
TOMM20	lavenderblush	-0.0883257	0.836283	0.6139
CD63	blue	-0.00581415	-0.310223	-0.441221
DNAJB1	orange	-0.0736746	-0.20126	0.0695379
UBE2D3	grey	0.343684	0.731832	0.360067
SPTBN1	yellow	-0.390425	-0.264112	0.280401
LAPTM4A	brown	0.221397	0.0784536	0.353
CD81	brown	0.115984	0.03625	-0.144839
UBE2L3	aliceblue	0.0118937	-0.653741	-0.204044
SF3B3	turquoise	0.00012016	-0.577991	-0.530679
YWHAQ	turquoise	0.373154	0.748364	0.29146
PPP2R1A	red	-0.606621	-0.437686	-0.720634
GSN	turquoise	0.0567364	-0.437355	-0.333372
KDELR2	orange	-0.0875168	0.192193	0.148091
NPC2	grey	-0.178493	0.0597211	0.0537047
EEF1B2	purple	0.0366303	0.198677	0.558441
LITAF	turquoise	0.241006	0.19012	-0.243573
PRKCSH	turquoise	0.056865	-0.539527	-0.520048
FKBP1A	turquoise	-0.127438	-0.0990703	-0.159914
ACADVL	brown	-0.11274	-0.58186	-0.273385
MAPRE1	blue	-0.0081316	0.50369	0.520564
RPL7	seashell	0.262092	0.292608	0.491234
SKP1A	blue	0.0745442	0.807977	0.538966
ACTR2	aquamarine	0.256512	0.818918	0.66825
PTP4A1	yellow	0.410134	0.569584	0.404
GPX1	purple	0.19323	-0.367199	-0.161956
GNB1	salmon	-0.154984	0.588779	-0.189052
RAN	yellow	0.609498	0.656041	0.575785
RPLP1	blue	0.0213207	0.075998	0.283781
CTNNA1	grey	0.333682	0.00280339	0.267163
LAMC1	brown	-0.283172	0.284585	0.00495459
GNAS	chartreuse	-0.146818	-0.128533	0.11175
ANXA5	blue	-0.00391874	-0.0328242	0.137399
PEA15	aquamarine	0.00210791	0.271761	-0.158797
ACO2	red	0.121514	-0.455529	-0.474047
MCL1	orange	-0.35374	0.626303	0.154025
SARS	red	-0.344657	-0.356182	-0.176117
TEGT	maroon	-0.214134	-0.257407	-0.146236
HSPD1	orange	0.270444	0.754177	0.603696
CCT7	aliceblue	0.09269	-0.261181	0.179471
PAFAH1B1	aliceblue	0.574433	0.487191	0.201209
ATP5O	aliceblue	0.276745	0.142765	0.420191
RPS15	yellow	-0.646021	-0.169413	0.155529
PSMD8	brown	-0.0303721	-0.114674	-0.18349
HYOU1	aliceblue	-0.244779	-0.565606	0.0529789
SNRPD2	seashell	-0.456841	0.148911	0.198775
ZNF207	red	-0.367419	0.655366	0.381174
SCD	turquoise	0.159607	0.154061	0.0583513
CTSB	lavenderblush	-0.144322	-0.504905	-0.136567
EPRS	blue	-0.302423	0.367817	0.626247
PRDX6	brown	0.300979	0.505599	-0.0202036
AHCYL1	brown	0.0692584	-0.480356	-0.08293
KIAA0174	blue	0.0755976	0.514079	-0.176625
FLNA	aquamarine	-0.29952	-0.479931	-0.403734
RAB11A	yellow	0.514811	0.835189	0.247062
NOL5A	yellow	-0.751229	-0.285248	-0.061792
CCT4	aliceblue	0.412553	0.313207	0.442447
UQCRC2	blue	0.267141	0.0757935	0.581479
STAT1	orange	0.0686919	0.110285	-0.0575453
SSR1	yellow	0.697359	0.866281	0.63631
FKBP4	orange	0.251459	-0.253129	-0.227659
MGEA5	brown	0.252801	0.761031	-0.00893099
M6PR	aliceblue	0.277808	0.128963	0.401561
AHCY	palevioletred	0.192528	-0.108454	0.157863
TACC1	aliceblue	-0.638422	0.696576	0.362624
KTN1	yellow	0.740214	0.652956	0.643917
PHC2	orange	-0.245076	-0.163277	-0.37742
BTG1	brown	0.102879	0.804476	0.382592
LGALS3BP	turquoise	0.272165	-0.30319	-0.11913
SLC3A2	brown	0.0122805	-0.571035	-0.0568014
VCL	aliceblue	-0.488315	0.0736631	-0.00365075
DCTN2	red	0.16348	-0.128363	-0.358755
RERE	aliceblue	-0.582767	-0.113842	-0.249398
HSBP1	yellow	0.557	0.123398	0.527082
GLUD1	lavenderblush	-0.0869813	0.537629	0.325784
SSRP1	aliceblue	0.125776	-0.135503	-0.532325
ABLIM1	blue	-0.134287	-0.0502336	-0.106869
PPIB	red	0.585027	-0.0129599	-0.0189345
SERP1	red	0.470835	0.727038	0.678723
PPT1	blue	-0.106958	0.393357	0.268776
TAX1BP1	yellow	0.683165	0.708872	0.710708
MDH1	blue	-0.0633261	0.51051	0.814955
CD59	brown	-0.0251173	0.108374	0.134859
SERPING1	brown	-0.112525	-0.274823	-0.13031
HIF1A	orange	-0.12771	0.700495	0.196366
IPO7	aliceblue	0.429192	0.22664	0.706204
CKAP4	mintcream	-0.255045	-0.24224	-0.126455
SSR4	purple	0.315677	-0.276778	0.26145
CD9	turquoise	0.11865	0.11106	0.048203
TXNIP	brown	0.0787764	0.253977	0.261873
RPN1	aliceblue	0.609596	0.016441	0.0074623
ANXA1	powderblue	0.412277	0.38722	0.637314
PAICS	blue	0.209582	0.258007	0.432216
YWHAH	blue	0.0514671	0.367995	-0.235427
DSTN	aquamarine	-0.098431	0.546074	0.296638
TAF7	aliceblue	0.535697	0.790738	0.606158
EIF5B	blue	-0.0107906	-0.475887	0.15102
CD99	brown	0.34437	-0.270854	-0.155038
ADD3	blue	-0.0226161	0.524422	-0.174541
PFKP	orange	0.201272	-0.28176	-0.262023
TGM2	brown	-0.154056	-0.433922	-0.106624
PSMF1	red	0.578834	-0.000345697	-0.0722222
GOLGB1	red	0.0801638	-0.131641	0.0724621
STOM	brown	-0.124501	0.0691863	0.0237802
RCN1	turquoise	0.151937	0.402231	0.345557
PABPC4	red	-0.220998	-0.105251	0.164462
CYC1	aliceblue	0.0479075	-0.343821	-0.0385417
PSMC2	aliceblue	0.549188	0.142155	0.598517
SF3B1	yellow	-0.470391	0.879767	0.775539
SMARCC1	turquoise	0.184868	0.262829	0.226431
TM9SF2	blue	0.250342	0.619443	0.615465
SYNGR2	turquoise	0.232044	0.115998	-0.254505
PIP5K2B	aliceblue	-0.417101	-0.247248	-0.547755
ATP6V1B2	blue	0.186856	0.257246	0.156432
ARF4	blue	0.261255	0.735414	0.607401
USP9X	orange	0.0240367	0.770589	-0.102482
CSE1L	aliceblue	0.248389	0.541353	0.435961
CPE	brown	0.32237	-0.0138961	-0.0217238
PGRMC1	blue	0.320282	0.620363	-0.0453311
ITGB5	red	-0.195041	-0.345908	-0.247281
SFRS7	blue	0.161604	0.873787	0.53613
HNRPH2	yellow	0.80133	0.472645	0.595224
ECHS1	aliceblue	0.224394	-0.373239	-0.483022
HLA-DPB1	purple	0.0590404	0.187111	-0.149698
SSB	yellow	0.696115	0.552818	0.453016
NFE2L2	red	0.489603	0.707922	0.597944
MBNL1	red	0.486287	0.781594	0.462831
NMT1	brown	0.341375	-0.478888	-0.316288
CSDA	orange	-0.238659	-0.136913	0.0197425
IGFBP7	brown	0.364537	0.1099	0.224161
PUM1	seashell	0.282533	0.193469	0.456789
BHLHB2	aliceblue	-0.304388	0.338444	-0.142238
NUDC	red	-0.271829	-0.338037	-0.614193
ARCN1	turquoise	-0.242382	-0.22947	0.279515
UBA2	yellow	0.777098	0.191714	0.712555
FBXO7	turquoise	0.0814175	-0.213724	-0.189355
HDAC1	aliceblue	0.0775914	0.121135	-0.0251881
DDX3X	turquoise	0.255946	0.870196	0.484252
RPL3	seashell	-0.344155	0.0244038	0.0155865
SNRP70	turquoise	-0.0775365	-0.0464359	-0.551679
RAD23B	yellow	0.639917	0.5802	0.428554
SRRM1	turquoise	-0.238574	0.588088	0.0855781
ARIH2	red	-0.232702	0.188033	-0.238506
PSMD13	aquamarine	0.12667	-0.29176	-0.423437
CAPZA2	seashell	0.580688	0.743851	0.656963
DDX1	aliceblue	0.361899	0.710782	0.612788
RAF1	blue	-0.39015	0.293043	-0.129952
OTUB1	brown	0.112097	-0.648063	-0.66061
SREBF2	red	-0.344221	-0.244072	-0.52098
TXNRD1	orange	-0.0833511	0.583769	0.429098
PSMC3	blue	0.0902989	-0.470419	-0.28115
SRP9	yellow	0.703352	0.900751	0.715598
PSMA5	aquamarine	0.262224	0.0473021	0.594109
DAB2	seashell	0.0980857	-0.393277	-0.202015
ARHGDIB	purple	0.145142	0.208904	-0.115075
PRNP	seashell	0.425551	0.869407	0.283982
ANXA4	powderblue	0.320367	0.207139	0.515612
NDUFA5	seashell	0.469553	0.139715	0.317598
SH3BGRL	seashell	0.611081	0.800919	0.665643
PSMA2	seashell	0.489143	0.560167	0.77105
ATP5B	aquamarine	0.053143	-0.0375742	0.0760563
EBNA1BP2	aliceblue	0.307487	0.00510157	0.363419
ENC1	brown	0.0734	0.120033	-0.0356573
UBE2D2	yellow	0.694414	0.262905	-0.264631
ADIPOR2	mistyrose	-0.41134	-0.114236	-0.165097
GRHPR	turquoise	0.00503135	-0.117539	0.0570849
YME1L1	yellow	0.567788	0.693609	0.751177
CST3	grey	-0.140619	-0.22672	-0.18065
ZFP36L2	orange	-0.00241816	0.62354	0.359019
CUL3	aliceblue	0.637803	0.19141	0.0184684
CRTAP	turquoise	0.35222	0.371688	0.213982
DHX15	red	0.314502	0.880827	0.769064
TRAP1	aliceblue	-0.525577	-0.443104	-0.326215
RBM5	turquoise	-0.0169725	0.563777	-0.0644233
TRAM1	turquoise	0.227762	0.844187	0.583989
PPP1CB	yellow	0.661766	0.766687	0.596114
PLEKHB2	red	0.181904	-0.38143	0.0197175
LRP10	brown	-0.285091	-0.263055	-0.111628
NAP1L4	aliceblue	-0.394626	-0.0185685	-0.0285892
SOX4	blue	0.116347	0.00145333	0.0341707
CUL4A	yellow	0.521615	0.677216	0.00712941
ALDH2	turquoise	-0.431799	-0.0670178	0.0553026
VIM	brown	0.0427934	-0.00503242	0.41001
PTDSS1	turquoise	-0.0936487	-0.346945	0.0197634
ATP6AP2	yellow	0.825962	0.788235	0.611448
CNN3	orange	0.188038	0.263602	0.17704
TIA1	turquoise	0.175251	0.848837	0.643793
BUB3	maroon	0.00388506	0.719542	0.261814
SCRN1	seashell	-0.139822	-0.402783	-0.265144
TALDO1	turquoise	0.452462	-0.0884626	-0.163709
JUN	orange	0.0613176	0.237821	0.0148406
GSTO1	red	0.11618	0.0370426	0.101213
VBP1	turquoise	0.179858	0.85715	0.576865
MARS	red	-0.619286	-0.272502	-0.279085
RRM1	yellow	0.428754	0.375186	0.191439
DKC1	blue	-0.129277	0.568708	0.240468
RCN2	turquoise	-0.239497	0.73755	0.762927
PPIF	aliceblue	0.601648	-0.167303	-0.125198
PUM2	yellow	0.580378	0.784453	0.551056
PRCP	brown	-0.200844	0.554267	0.381956
PPP1R11	darkgreen	-0.194151	-0.188228	0.304117
NFKBIA	orange	-0.288313	-0.0756915	0.0298992
TOMM70A	aquamarine	0.00605338	0.41825	0.321344
GRSF1	blue	-0.0137398	0.768648	0.37259
ATP6V1F	turquoise	-0.403618	-0.315246	0.057686
RPA1	aliceblue	0.394499	0.245637	-0.0358979
EIF4A1	orange	-0.168283	-0.0230707	0.324334
PSMA3	grey	0.339793	0.307769	0.749317
CTNNB1	yellow	0.612663	0.494757	0.0499059
UBL3	brown	0.0330276	0.825032	0.585959
DUSP3	maroon	0.183951	-0.310802	-0.394798
PABPN1	yellow	-0.768597	0.0382551	-0.109244
TRIP12	red	0.547741	0.302034	0.453542
JARID1B	aliceblue	0.372995	0.0125211	0.0695937
LAMP1	turquoise	0.442244	-0.0795787	-0.443696
MCM3	red	0.00540298	0.148369	0.0365579
VAMP2	red	-0.179071	-0.495842	-0.511614
CLIC4	turquoise	0.000380556	0.68123	0.482516
ID2	yellow	0.503742	0.182565	0.255984
GOLGA4	yellow	0.554996	0.355672	0.683058
ETF1	orange	0.155163	0.613671	0.326126
SNW1	red	0.396216	0.0853882	0.509528
NME1	aliceblue	0.210318	-0.0460352	0.274916
SFPQ	aliceblue	0.421708	0.0191868	0.17518
LEREPO4	darkgreen	-0.14738	-0.0885482	0.747227
PPP1R12A	yellow	0.676483	0.663385	0.629606
PWP1	red	-0.0178556	-0.000695198	0.541538
AP1G2	blue	-0.436553	-0.531836	-0.376453
DARS	yellow	0.52229	0.342872	-0.0814964
INSIG1	aliceblue	0.113227	0.773482	0.231444
RRAGA	blue	0.204114	0.371914	0.517399
IER3	orange	0.04079	-0.0201454	-0.0877069
FXR1	yellow	0.522877	0.764056	0.74487
SCARB2	turquoise	-0.0721707	0.347688	0.133272
JAK1	brown	-0.0287316	0.533477	0.559549
PACSIN2	aquamarine	0.0894698	0.233437	-0.407881
COPS5	aliceblue	0.478236	0.474766	0.731898
ARL1	blue	0.126764	0.103981	0.41965
MARCKS	yellow	0.666944	0.650268	0.179206
GYS1	orange	0.0951085	-0.426896	-0.480265
AKAP1	seashell	0.190143	0.095102	-0.0180333
DLG5	blue	-0.352416	-0.0754256	-0.16612
NP	turquoise	-0.275698	-0.223228	0.196286
PSMC6	yellow	0.767451	0.743756	0.803989
RANBP2	red	0.638772	0.230113	0.42568
TUBG1	grey	-0.00911457	-0.417656	-0.265945
EPB41L2	turquoise	0.231753	0.0141283	0.170915
LAPTM5	purple	0.218487	-0.350866	-0.419949
GALNT1	red	-0.174031	0.565485	0.677386
CLCN3	yellow	0.547628	0.391484	0.325736
SGK	orange	-0.436986	0.646688	0.200253
NDUFS3	salmon	-0.177029	-0.198797	-0.0202989
SFRS1	maroon	-0.246052	0.695691	0.420887
PTK9	yellow	0.603285	0.0815356	0.480177
TP53	aquamarine	-0.306871	-0.123024	-0.149158
ECE1	blue	-0.169416	-0.129852	-0.0143557
RPA2	seashell	0.443911	0.486606	0.334865
WSB2	salmon	-0.136419	0.337352	0.113222
KIAA0494	lavenderblush	-0.149871	0.19572	0.274086
RNF13	turquoise	0.0239528	0.773383	0.675454
RELA	blue	-0.449425	-0.311526	-0.320221
RNASE1	turquoise	0.116878	-0.0388917	-0.0322654
FER1L3	orange	-0.102814	-0.0949256	0.0646303
OSBP	yellow	-0.458984	0.278736	0.145656
TBC1D5	seashell	-0.182005	-0.03091	0.329707
GBAS	yellow	0.556322	0.706753	0.549844
RNF14	blue	0.424855	0.574561	0.492779
NET1	blue	-0.06084	0.479117	0.221502
HDAC2	aliceblue	0.552269	0.690252	0.560109
RYBP	turquoise	-0.254825	-0.240593	-0.252094
LIPA	turquoise	0.369992	0.292424	0.44504
LRRFIP1	red	-0.331748	-0.26959	-0.31347
LOC51035	seashell	-0.308976	-0.330086	-0.401657
ABCE1	aliceblue	0.466491	0.806433	0.732128
PON2	brown	0.181478	0.551694	0.281758
PPP2R5C	yellow	0.54996	0.0693792	0.691868
ARIH1	blue	-0.196643	0.418179	0.322819
WDR23	red	-0.472796	-0.485955	-0.493128
IL13RA1	yellow	0.521568	0.527447	0.0377777
FAM3C	yellow	0.646636	0.571423	0.547365
UBE2A	yellow	0.518903	0.819171	0.536308
AKR1A1	darkgreen	-0.014871	-0.267596	-0.174527
UQCRC1	aliceblue	-0.116727	-0.585293	-0.389632
PRDX4	grey	0.33881	-0.275055	0.209737
ETFA	aliceblue	0.459415	0.479574	0.581855
EIF4G3	darkgreen	-0.153543	-0.414382	-0.00675586
CPD	lavenderblush	-0.0185375	0.808996	0.616082
HEXB	aquamarine	-0.130625	0.581432	0.366284
CCT2	red	0.151064	0.481692	0.657892
ALCAM	turquoise	0.214542	0.527381	0.458819
ACSL1	yellow	0.536549	0.365817	0.207464
RBM6	blue	0.186519	-0.336974	-0.162413
ATP6V1A	blue	0.193508	0.785254	0.48715
KIAA0196	aliceblue	0.524536	0.311752	0.553873
CREBL2	blue	-0.216696	-0.00303931	0.328773
PTPN12	red	0.43812	0.865782	0.411003
TJP1	turquoise	0.0946928	-0.0208941	-0.00953592
EPHX1	brown	-0.0587012	-0.218517	-0.015251
LANCL1	turquoise	0.398166	0.82452	0.498605
ALDOC	brown	-0.194905	-0.374757	-0.114577
ASNA1	red	-0.418004	-0.00822253	-0.185936
RPL38	aliceblue	-0.577681	0.204605	0.409145
MAN2A2	turquoise	-0.00354476	0.0253387	-0.152473
UBE4A	yellow	0.803438	0.427517	0.445727
JARID1A	black	0.205598	-0.0415545	-0.0359619
GRLF1	aliceblue	-0.515245	-0.0615715	-0.298349
ALDH3A2	salmon	-0.221732	0.418752	0.157089
KPNA1	red	-0.492685	-0.17049	0.0479714
PPFIA1	blue	0.374092	0.650369	0.256343
IDH3A	blue	0.162122	-0.473391	-0.278722
OPTN	aliceblue	0.30047	0.529235	-0.0934576
BIRC2	blue	0.215038	0.833133	0.321109
SEC14L1	yellow	-0.639771	-0.348194	-0.190759
SLC39A6	aliceblue	0.521605	0.610014	0.687153
ARL2BP	red	-0.270186	0.693309	0.38854
NUP153	brown	0.271627	0.537494	0.537556
BRD4	seashell	-0.321718	-0.381822	-0.628927
SNX2	blue	0.536865	0.712193	0.265987
DPF2	grey	-0.225544	-0.423168	-0.336257
CPNE3	brown	0.146011	0.799964	0.72486
PRPF4B	maroon	0.336737	0.775972	0.544555
RIOK3	turquoise	0.638672	0.307487	0.391089
ACTR1B	aliceblue	-0.498875	-0.0914053	-0.0892285
COPS8	yellow	0.371318	0.693148	0.567801
NEDD9	orange	-0.12787	0.348709	0.572977
NUP214	seashell	-0.0470047	0.0298288	0.152664
CUGBP2	turquoise	-0.196351	0.628117	0.20284
CNOT8	turquoise	0.32414	0.799833	0.61114
CHPF	aliceblue	-0.188395	-0.132945	-0.128721
PRKCZ	yellow	-0.663655	-0.481146	-0.495674
NUP133	aliceblue	0.742893	0.106085	0.601584
PLOD3	turquoise	-0.112943	-0.493402	-0.544697
GAS7	yellow	-0.85867	-0.301796	-0.234699
DKK3	blue	0.196054	0.128725	0.0398247
SRPK1	red	0.0019904	0.562779	0.478178
VASP	orange	-0.295791	-0.26964	-0.380551
ARFGAP3	orange	0.151657	0.576221	0.624084
PES1	blue	-0.10475	-0.0171591	-0.354831
C21orf33	seashell	0.010371	-0.0713786	-0.0731527
FADS2	aquamarine	-0.272199	-0.0208167	-0.0879069
BRD8	seashell	-0.276079	0.243427	0.172299
CHERP	blue	-0.150585	-0.0638592	-0.377856
PSMB4	aliceblue	-0.0886625	-0.0706318	0.23871
LSS	red	-0.514509	-0.315608	-0.238868
MTA1	aliceblue	-0.498312	-0.162072	-0.326059
PRPF3	red	0.240228	-0.262621	-0.294447
RAB13	orange	0.134063	-0.0954315	-0.336227
SIPA1L1	blue	-0.354381	-0.160631	-0.265567
PFAAP5	yellow	0.475964	0.722501	0.325589
BMI1	yellow	0.666026	0.845941	0.79773
SHFM1	palevioletred	0.218622	0.358588	0.636725
SPTLC1	aliceblue	0.361997	-0.09203	0.758548
RER1	blue	-0.025532	-0.27712	0.0573511
MTHFD1	turquoise	-0.209962	-0.0313649	0.041407
PPP2R2A	powderblue	-0.451356	-0.244958	0.276158
BCR	yellow	-0.477305	-0.524631	-0.264782
GGPS1	darkgreen	0.246918	0.544041	0.626693
ACBD3	red	0.0945229	0.853214	0.602582
ATP5J	yellow	0.673772	0.384932	0.66972
UNG	brown	0.37715	0.0100761	0.225152
UBE2B	blue	-0.0669788	0.375395	-0.0453522
HIP2	yellow	0.772027	0.760319	0.515758
RAP1A	yellow	0.572973	0.354154	0.716409
MXI1	blue	0.0445007	-0.0143826	-0.0533664
MGC5139	powderblue	0.519112	0.19671	0.156205
CBFB	blue	-0.316612	0.766231	0.350533
NKTR	blue	-0.408014	0.781446	0.201815
NSF	aquamarine	0.253818	0.666766	0.144974
AP3S2	red	-0.325694	-0.175201	0.149871
CARS	seashell	-0.228805	-0.542195	-0.251534
TIAL1	turquoise	-0.131026	0.572224	0.363558
USP1	yellow	0.666078	0.750798	0.554192
DNAJC7	aquamarine	0.0900511	-0.186006	-0.478978
FVT1	yellow	0.538468	-0.0608371	-0.276731
ACSL4	yellow	0.729429	0.776902	0.391401
MYST3	blue	-0.378594	-0.211054	-0.298674
PPP3CA	blue	0.00952839	0.655311	0.490964
PLSCR1	orange	0.156122	0.172671	0.319034
PPP3CB	brown	0.108995	0.79864	0.146331
ST5	blue	-0.41311	-0.274063	-0.164895
AP3S1	aliceblue	-0.428448	0.681253	0.579378
NOTCH2	brown	0.188625	0.497468	0.071838
RXRA	aquamarine	-0.0432684	-0.259909	-0.23932
CTSK	red	-0.0307459	0.185914	-0.038547
GTF2H1	brown	-0.213705	0.144882	0.576124
ERBB3	turquoise	0.114745	-0.125861	-0.0605293
CTNNAL1	orange	0.242682	0.290404	0.201495
CPSF6	red	0.56865	0.176724	0.380459
IDH3G	blue	0.322363	-0.713827	-0.69994
DHRS3	lavenderblush	0.00744125	-0.147294	-0.249234
SLC2A3	blue	-0.122606	0.193013	-0.504419
DNAJB2	turquoise	0.453046	-0.502482	-0.647516
MAPRE2	turquoise	-0.1712	0.337635	0.294432
ACADM	yellow	0.467221	0.844187	0.670494
KIAA0101	blue	-0.213888	-0.158914	0.231397
TNFAIP2	red	-0.380315	-0.339862	-0.177886
PPP2R5D	mistyrose	-0.492936	-0.478514	-0.260257
DLG1	blue	0.119189	0.0804623	0.362541
CRMP1	red	-0.324512	-0.21554	-0.082936
BCL7B	red	-5.93e-05	0.0261281	-0.158618
SPOCK2	aliceblue	-0.710032	-0.0562496	-0.191277
SCYE1	red	-0.379157	-0.0371165	0.702244
GMFB	blue	-0.191948	0.795068	0.561051
ARHGEF7	seashell	-0.496286	0.0855216	-0.249797
VAPB	turquoise	0.0821961	-0.350289	-0.289512
CRIM1	blue	0.00939684	-0.0157433	0.156935
STCH	grey	0.35128	0.109029	0.377237
MARK3	yellow	0.489933	-0.065619	0.0144527
DLGAP4	yellow	-0.463358	-0.632976	-0.607377
HSPA1B	orange	0.220293	0.0978344	-0.0441421
RANBP9	yellow	0.528813	0.272709	0.617609
AK1	powderblue	0.219982	-0.162596	-0.220134
TYMS	turquoise	0.312194	0.0758029	0.109468
PDK2	red	-0.378797	-0.0875811	-0.0264092
SSBP1	aliceblue	0.372018	0.303556	0.650003
LEPROTL1	yellow	0.377062	0.86311	0.556348
NRIP1	red	0.556977	0.516831	0.629134
EPS8	red	0.436476	0.074801	0.214472
CRSP2	sandybrown	0.216144	-0.0701309	-0.0937439
PLOD2	orange	0.206549	0.00609115	-0.012927
C14orf11	aliceblue	0.542682	0.203164	0.627179
LYN	purple	0.164253	0.0668865	0.030728
APPBP2	yellow	0.477903	0.806776	0.472444
POLR2K	aliceblue	0.249498	-0.184579	0.795176
ARMET	red	0.0977395	0.165885	-0.283306
ITPR2	orange	0.202093	0.475466	0.598749
WASPIP	turquoise	0.367458	0.789246	0.0685643
EFNB2	darkgreen	-0.214253	-0.14819	-0.0942756
MAP2K1	blue	0.412266	0.673893	0.52665
SDHB	aliceblue	0.440525	0.314367	0.543485
GTF2A2	yellow	0.499726	0.32306	0.72602
NPC1	turquoise	0.186693	0.107904	0.263695
USP4	blue	-0.574025	-0.0206754	-0.407332
RNMT	aliceblue	-0.0667601	0.0160845	0.280613
TNFSF10	orange	0.210591	0.159915	0.0427228
SNRPD1	aliceblue	0.517998	0.209889	0.35293
UBTF	seashell	0.0679298	-0.271391	-0.378397
TOB1	powderblue	0.442641	-0.145002	-0.0116825
CDC16	red	-0.236662	0.267026	0.252635
TES	red	-0.338813	0.0927302	0.228207
LTBP1	brown	0.100542	-0.057112	-0.0987376
PKIG	aliceblue	-0.282144	-0.090952	-0.0884951
PHKB	turquoise	0.383594	0.394874	-0.15912
PRKACB	turquoise	0.195888	0.287565	0.624516
PIK3R3	aliceblue	-0.457792	-0.148798	-0.00200075
GBP2	orange	-0.16774	0.10225	0.17155
WRB	blue	0.464878	0.480733	0.341888
GPC1	yellow	-0.623553	-0.0448287	-0.0479939
ROCK2	turquoise	-0.133674	-0.114175	0.379635
ACP2	aliceblue	-0.0607812	-0.17132	-0.34272
SFRS8	yellow	-0.580204	-0.0648116	0.0568196
SHOC2	brown	-0.0940651	0.65721	0.773981
NNT	blue	0.257368	0.596267	0.597624
STK39	turquoise	0.642879	0.714531	0.274914
INPP1	turquoise	0.162269	0.0920788	0.103808
SACM1L	yellow	0.721667	0.667885	0.343249
SEC24B	blue	0.315959	0.58491	0.645549
SLC1A3	brown	-0.0842336	0.0732762	0.102355
PRKACA	aliceblue	0.0598513	-0.197395	-0.395448
DHPS	darkgreen	0.128719	-0.711113	-0.390561
ITGB2	purple	-0.189689	0.080236	-0.050029
DRG1	red	0.163873	-0.0583051	0.628933
STAMBP	turquoise	0.405862	0.658226	0.275732
TARBP1	red	-0.0385296	0.507791	0.224962
SS18	turquoise	0.409735	0.584462	0.432701
TCEB3	aliceblue	-0.278504	-0.458851	-0.290773
LPP	brown	-0.108991	0.301929	0.417971
TCEB1	yellow	0.748808	0.34679	0.522864
SLC25A4	blue	0.201639	0.194315	0.325
NDUFB7	blue	-0.172961	-0.248089	-0.224505
DNAJB9	orange	0.19903	0.74924	0.246576
RALBP1	red	0.224226	-0.120209	-0.0312724
ABCD3	yellow	0.757858	0.168168	0.590747
HPRT1	blue	0.115144	0.768455	0.708911
TMEM4	maroon	0.0210921	0.0678318	0.450477
ATP6V1C1	yellow	0.585869	0.472245	0.356625
PSCD1	turquoise	0.214209	0.504464	-0.0687191
DDIT4	brown	0.102304	0.0331998	-0.154078
NIT1	red	-0.232861	-0.164198	0.118164
SDC3	aquamarine	0.0334166	-0.296095	-0.203043
SFRS3	blue	0.0418221	0.780697	0.657783
ADM	orange	0.0721606	0.353119	-0.0116608
GCLC	blue	-0.300532	0.293512	0.0196477
SUCLA2	yellow	0.603524	0.711994	0.754717
YES1	royalblue	0.33377	0.242573	0.24617
ETFB	aliceblue	-0.210256	-0.516098	-0.690219
BTBD3	turquoise	0.540133	0.254042	0.097235
C1QB	purple	-0.0441867	-0.15397	-0.0143832
HCLS1	purple	-0.00980461	0.0393795	-0.115204
MUT	yellow	0.548877	0.116112	0.359396
ATP5J2	aliceblue	0.342493	-0.219165	0.466269
KIF13B	turquoise	0.175221	-0.315488	-0.340258
MPP1	blue	-0.357631	-0.335115	-0.311139
RHOBTB3	blue	-0.281057	0.000666995	0.0223614
SIAH1	red	0.124643	0.795331	0.12291
INPP5A	salmon	-0.455244	-0.225187	-0.571962
IMPA1	brown	0.111983	0.715947	0.465916
ZBTB5	blue	-0.325926	0.129085	-0.00482631
FH	grey	-0.24264	0.0473678	0.642621
PTPRK	turquoise	0.206454	0.227133	0.333566
LAMP2	turquoise	0.268715	0.661469	0.60407
CHSY1	orange	-0.160049	0.668249	0.125017
KIAA0372	turquoise	0.35834	0.342189	0.641435
BCAS2	aquamarine	0.363948	0.0462569	0.419009
PAPSS2	brown	0.0811199	-0.0714589	0.163986
GALNAC4S-6ST	turquoise	-0.0885031	0.101711	-0.0821072
PDHX	aliceblue	0.535621	0.692287	0.678534
CUL2	aliceblue	0.158894	0.611682	0.556494
CTNNBIP1	seashell	0.0423041	-0.00392322	-0.300067
THBS2	turquoise	0.112293	0.000830935	-0.0348661
CSF1R	purple	0.364049	-0.228339	-0.119317
DNM1L	blue	-0.0424534	0.420089	0.56723
PTK2B	aliceblue	-0.753742	-0.384153	-0.300525
FECH	turquoise	0.366336	-0.149804	0.312888
TP53BP2	brown	-0.0883418	0.323253	0.233141
SLC11A2	aliceblue	-0.0541914	0.550054	-0.250742
KIF5C	darkgreen	-0.282941	0.0436936	-0.160951
RB1	yellow	0.744205	0.668285	0.612044
RABAC1	aquamarine	-0.284532	-0.565444	-0.563702
HAT1	red	0.254021	0.449079	0.573547
BCL6	orange	-0.210438	0.442349	-0.0994303
TRIM14	red	-0.277621	-0.351101	0.193455
MAP1A	yellow	-0.700863	-0.491781	-0.135344
GLS	blue	-0.193564	0.32996	0.204813
TFAM	palegreen	0.341208	0.810923	0.37836
SRPK2	aliceblue	0.609011	-0.0609908	0.397118
SMARCD1	red	-0.269712	-0.389633	-0.404321
RASSF2	turquoise	-0.0624042	0.343529	0.0659475
MTRR	turquoise	0.288045	0.641485	0.469602
MTMR2	yellow	0.691966	-0.158726	-0.0440902
TLE1	turquoise	0.136542	0.0596702	-0.0325402
DCTN6	red	0.0420749	0.381796	0.509423
MAP2K4	brown	-0.196928	0.363893	0.53361
IRF2	blue	-0.289252	0.168931	0.275583
HS2ST1	yellow	0.48128	0.315361	0.227559
CNOT4	blue	-0.00754427	-0.0279101	-0.112256
JARID2	aliceblue	-0.663922	0.298585	-0.0346566
DCK	yellow	0.604909	0.761451	0.694017
SLC35A1	grey	0.42427	0.808377	0.562889
STXBP3	yellow	0.738218	0.806664	0.576472
SNRPE	yellow	0.7141	-0.0148428	0.709834
ZNF148	blue	-0.188901	0.0718977	-0.153597
ITGB1BP1	darkgreen	0.177786	0.319455	0.526561
SLC25A12	brown	-0.210898	0.422274	0.489437
CEBPZ	red	0.0663848	0.740804	0.282439
RBBP8	turquoise	-0.124192	0.456383	0.398438
MAD2L1	yellow	0.40627	0.32109	0.608244
KIAA0652	red	-0.0454963	-0.252276	-0.589377
POLG	red	0.0152866	-0.247782	-0.298848
DUSP14	blue	0.189827	-0.224478	0.199685
CDC40	red	0.0344056	0.826447	0.387455
PCF11	aliceblue	-0.441913	0.744631	0.676988
HES1	aliceblue	-0.288477	0.017642	-0.073423
AP3M2	orange	0.404967	0.339712	0.0999896
NELL2	salmon	-0.211045	0.347702	0.332335
PDCD6	aliceblue	0.162411	0.701006	0.36923
CD53	purple	0.126825	0.45913	0.531732
FAM8A1	powderblue	0.429724	0.650196	0.437909
ASF1A	yellow	0.752701	0.72993	0.651233
MTHFS	aliceblue	-0.580958	0.250907	0.446311
MME	blue	0.132905	0.306951	0.0269674
OCRL	turquoise	-0.071386	0.320727	0.0367278
ATOX1	seashell	-0.300773	-0.387408	-0.00917757
PSEN1	turquoise	0.310431	0.344762	0.415297
EPN2	turquoise	0.182751	0.0722979	-0.101428
MRPL19	red	0.497635	0.268624	0.65692
MPV17	aliceblue	0.00955503	-0.272549	0.137239
PMM1	red	0.216484	-0.0321264	-0.316588
SLCO2B1	purple	0.293339	-0.111053	-0.152337
NDUFC1	aliceblue	0.177209	0.0461717	0.42369
C10orf6	turquoise	0.405254	0.0344783	-0.481576
SEC61G	aliceblue	0.744553	0.102717	0.625634
PPARBP	red	0.309874	-0.00638666	0.217672
DSCR1L1	blue	0.298951	-0.158229	0.0844076
ABCA1	orange	-0.0371594	0.329512	0.166761
TRAPPC3	mintcream	0.192323	0.0651938	-0.0974634
MTX2	brown	0.260418	0.701576	0.512591
SEMA4D	turquoise	0.0805116	-0.0892585	-0.0501112
PPP6C	yellow	0.370434	0.626913	0.0156338
IPO13	royalblue	-0.235539	-0.479528	-0.14487
LPL	salmon	0.00272589	0.0604845	0.0718273
MAP4K5	turquoise	0.439131	0.694415	0.454477
ZHX2	blue	0.325302	-0.0378209	-0.101535
FEZ1	turquoise	0.132858	-0.470781	-0.0651062
OFD1	blue	-0.0413073	0.216209	0.223737
NFIL3	orange	-0.171049	0.284343	0.133551
BCAT2	aliceblue	-0.140558	-0.48795	-0.220455
SLC7A6	aliceblue	-0.559939	0.0771777	0.00550889
FSTL3	mistyrose	-0.410097	-0.259169	-0.213582
RTCD1	aliceblue	0.122223	0.64721	0.729096
WBP4	yellow	0.594067	0.716573	0.621075
ALDH5A1	red	0.497062	0.174516	0.279452
TRIM38	red	-0.399654	-0.352814	-0.353196
POLB	red	-0.0870023	0.343146	0.258766
COG5	blue	-0.248896	0.342403	0.615969
GPRC5B	turquoise	0.366344	-0.298436	0.0547555
FDX1	red	0.0611431	0.286211	0.272274
ZFYVE16	turquoise	0.417442	0.19945	0.264121
COIL	yellow	0.657636	0.641557	0.308823
COX5A	aliceblue	0.486154	0.143195	0.0283785
CXCL12	red	-0.236098	0.0453104	-0.0413196
HELZ	aliceblue	-0.600855	-0.14239	-0.14706
NUCB2	yellow	0.531746	0.343389	0.433543
BCL2	turquoise	-0.238148	0.45606	0.305505
PKD2	aliceblue	0.483099	0.544066	0.26743
ITPR1	salmon	-0.0723269	0.494094	0.422665
TBCE	red	-0.046256	0.418806	0.344
ITPKB	brown	0.0456503	-0.695553	-0.480906
GADD45A	orange	-0.0880779	0.146122	0.0881772
EMP3	orange	-0.0218315	-0.324624	-0.193972
ZFP95	blue	0.0642432	-0.00320008	0.0589088
DEXI	blue	0.189687	-0.0552319	0.0317232
ADCY7	aliceblue	0.644396	0.34398	0.241478
TDG	aliceblue	0.29681	0.0166343	0.507475
HMGB3	red	0.191698	-0.112812	0.171484
JUND	aliceblue	-0.301385	-0.181104	-0.363265
TCF4	blue	-0.0393804	-0.210218	-0.0849038
GCA	yellow	0.614534	0.768456	0.444657
SLC25A13	turquoise	0.36854	0.384169	0.037256
MRPL33	blue	0.378295	0.288409	0.695612
SSBP2	yellow	0.619886	0.266515	0.045544
SEMA3C	red	-0.144286	-0.000670359	0.229412
DMXL1	aliceblue	0.743064	0.187822	0.359292
CDC42BPA	yellow	-0.621185	-0.117324	-0.0682498
DNAJB4	blue	0.301622	-0.0514978	0.463838
GUCY1B3	blue	0.0267634	0.0954228	0.0589692
ELF2	red	0.00378644	0.600339	0.217849
BRD3	seashell	-0.339136	-0.696227	-0.650525
MAP3K5	turquoise	0.164768	-0.134213	-0.127698
RPS6KA3	yellow	0.408144	0.34562	0.748608
COX10	red	-0.0992815	-0.153486	-0.112765
COX17	red	0.306007	0.152502	0.516185
RAB21	red	0.475393	0.849456	0.487098
TUBG2	red	-0.0422276	-0.300618	-0.255767
SLC4A4	brown	-0.129747	0.0111076	0.215337
CXADR	turquoise	0.332525	0.0259897	-0.171207
CHST2	yellow	0.561179	-0.0731556	0.0803544
CYBB	purple	0.338666	0.326313	0.204309
GCLM	orange	0.425292	-0.321468	0.508561
HLA-DMB	purple	-0.204649	0.259019	-0.188637
MMP9	blue	-0.161883	-0.181199	-0.0481908
MARK2	red	0.0709183	-0.734457	-0.511794
KIAA0649	aliceblue	-0.202706	0.0947811	-0.329016
NEBL	brown	0.120784	0.0251535	0.0997842
PPM1A	red	0.0247824	0.47664	0.383258
PEX3	brown	0.114653	-0.0194349	0.573293
CEBPD	orange	-0.0853314	0.0710147	0.0117303
FUT8	turquoise	0.393989	0.47841	0.460242
PAWR	darkgreen	-0.00211505	0.218279	0.131124
FCGR3B	purple	0.103499	0.33558	0.376597
SPRY2	orange	-0.185788	0.287205	0.00489509
RABGAP1	seashell	-0.0565214	-0.612607	-0.551264
CELSR2	brown	-0.222932	0.0114806	0.0151695
RNF144	red	-0.236219	0.323265	0.156371
WASF3	lavenderblush	-0.256696	0.051108	-0.055695
TCEAL1	yellow	0.229551	0.40248	0.659205
CLTA	red	0.186276	-0.32302	-0.199032
ME1	red	0.12595	0.194994	0.210751
ULK2	yellow	0.61452	0.0823145	0.276296
THOC1	blue	-0.264901	0.42559	0.313822
CHST10	aquamarine	-0.051152	-0.100411	-0.152599
CENTG2	turquoise	0.0578458	0.0306467	0.10446
STK3	blue	0.222519	0.672337	0.23592
MEIS1	turquoise	0.120901	0.157103	-0.140916
RARRES3	orange	0.0899298	-0.251387	-0.0608236
C11orf9	turquoise	-0.0374994	-0.224399	-0.118048
NRGN	salmon	-0.28605	-0.587088	-0.307012
CLN5	aliceblue	0.276491	0.687809	0.399512
CCNH	turquoise	-0.108262	0.1949	0.421305
SMARCD3	blue	-0.255707	-0.372928	-0.424948
NRCAM	brown	0.285126	0.00229052	0.161981
HNMT	yellow	0.537682	0.266177	0.357157
ADK	blue	-0.142393	0.238184	0.323764
TYROBP	purple	0.175332	0.0172103	0.189889
COL7A1	salmon	-0.37177	-0.208619	-0.125041
TPST1	orange	-0.0970345	0.130581	-0.0558438
MFNG	red	-0.287845	0.0418682	-0.179647
KIAA0999	orange	-0.312606	-0.179811	-0.148452
CDKN2C	brown	0.0466936	0.202065	0.257278
ENPP4	turquoise	0.465031	0.64991	0.389146
WASF1	seashell	0.248245	-0.125824	0.0769757
ZNF593	red	-0.0793994	-0.287037	-0.0331205
PPID	turquoise	0.490824	-0.0921158	0.512824
PTPN13	brown	0.0709586	0.124053	0.0876065
SLC31A2	turquoise	0.340252	0.395024	0.286071
MNT	blue	-0.388209	-0.622509	-0.599678
RTN2	blue	-0.0974205	0.0266745	-0.137182
FCER1G	purple	0.0162657	-0.08606	0.189514
RLF	aquamarine	0.337786	0.370573	0.291606
DCTN3	blue	0.0623691	-0.270615	-0.127964
LMO2	orange	-0.1767	0.431075	0.22724
ELOVL6	turquoise	0.454585	0.298309	0.135693
PSEN2	yellow	0.533441	-0.166993	-0.148417
EDNRB	yellow	0.529301	-0.13005	0.0157564
RGS14	grey	-0.147963	-0.11233	-0.262891
PPP1R3C	blue	-0.063577	-0.0679387	-0.0578201
PIK3C3	red	0.456197	0.244807	0.69275
KIAA0329	turquoise	0.108894	0.0187914	-0.0521889
GOLPH4	black	0.100498	0.0843421	-0.105725
NF1	red	-0.508031	0.0305433	0.2843
MRPS12	aquamarine	0.0363996	-0.402656	-0.243184
AGA	yellow	0.672546	0.680583	0.53127
RGS19	orange	-0.106592	0.203447	0.243703
TRAF5	brown	0.100004	0.453812	0.0384684
DHX30	yellow	-0.638566	-0.402562	-0.475765
GTF3C2	yellow	-0.620699	0.117027	0.243764
BCAS1	turquoise	0.123097	0.0437996	0.0831406
LRP3	seashell	-0.430155	-0.38694	-0.313943
MRP63	brown	0.213187	-0.292676	-0.394703
EFS	turquoise	0.564168	-0.117314	-0.0223881
SLC12A2	orange	-0.0798255	0.567475	0.389445
EIF1AY	palegreen	0.54126	0.102356	0.103516
GALC	yellow	0.703915	0.675348	0.494887
NUPL1	sandybrown	0.415491	0.118528	0.0814772
CD83	red	-0.1646	0.291445	-0.0918176
ALOX5	purple	0.040646	0.232685	-0.130614
CSTF2	red	-0.287111	-0.0860642	0.0761247
RAD1	blue	0.41978	0.254651	-0.333579
SNCA	blue	0.175092	0.00452818	-0.0773427
PTPRZ1	brown	0.335112	-0.117198	-0.0692798
GEM	orange	-0.261878	-0.0544514	-0.0428386
PIK3C2B	turquoise	0.0467593	-0.156901	-0.0272235
PDE4D	blue	-0.221429	0.630879	0.0230789
STRN3	yellow	0.694136	0.816708	0.578562
AGTPBP1	turquoise	0.542341	0.705633	0.38377
CDC7	aliceblue	-0.352604	0.219463	0.405107
BRD1	blue	-0.00854541	0.369197	0.00628287
MYO5A	brown	0.0571464	0.342493	0.12647
EEF1A2	brown	0.114829	-0.0880642	-0.125947
HPS5	red	0.249117	0.459232	0.241278
KIAA0513	yellow	-0.51932	-0.409712	-0.24446
RAB40B	powderblue	-0.308273	0.421391	0.107735
SELL	red	-0.281827	-0.0389816	0.30039
ICK	yellow	0.54132	0.68163	-0.173459
UCHL3	blue	-0.173422	0.288803	0.434334
ATP7B	aliceblue	-0.342379	0.0680869	-0.0495161
GOSR1	blue	-0.26896	-0.0638198	-0.487339
EDG1	brown	0.0378886	0.606151	0.310684
HOMER3	turquoise	0.56376	-0.236385	-0.181297
APBB3	yellow	-0.765092	-0.253692	-0.137906
ANKRD6	yellow	0.531537	0.18739	0.213305
ATP2B2	salmon	-0.353932	-0.0938045	-0.0267001
SGCE	aliceblue	0.0265159	0.249956	0.255489
CDC42EP1	turquoise	0.156342	-0.0923139	-0.183968
CHGA	chartreuse	0.0428986	-0.0261083	-0.0242247
EPHB6	yellow	-0.632853	-0.602309	-0.42004
ABCA8	turquoise	0.34479	-0.102769	-0.0155777
NCK1	blue	0.274096	0.850864	0.768979
TGFBR3	brown	0.00686322	-0.0320912	-0.0023995
PDE4A	aliceblue	-0.543908	-0.0722875	-0.434322
IARS	aliceblue	-0.0404872	0.202609	0.492675
GNAO1	salmon	-0.188774	-0.0678839	-0.119147
EVI2A	turquoise	0.395801	0.665895	0.591418
THBS4	red	-0.470564	0.0345286	-0.0814031
MAL	turquoise	0.244064	0.0509959	-0.112479
PPOX	red	-0.254614	-0.44422	-0.153475
ZW10	blue	0.0167268	0.337695	0.320937
RAD9A	red	-0.189122	-0.578106	-0.411232
CDK8	yellow	0.63194	0.367721	0.666347
BMPR1A	brown	0.522999	0.143985	0.382243
FGL2	purple	-0.0811815	0.374175	0.304037
APAF1	red	-0.0591371	0.625058	0.251936
GMDS	aliceblue	0.216629	-0.182709	-0.0694102
EEF1E1	aliceblue	0.216304	0.622612	0.479545
MLLT3	seashell	-0.284513	-0.0793375	0.245589
CPS1	brown	0.0397517	0.00451111	0.0139353
PFN2	blue	0.043354	0.128817	0.134563
MX2	red	-0.23212	-0.165682	-0.251396
ATF5	aliceblue	-0.40649	-0.532903	-0.502439
DOCK4	blue	0.0093572	0.0103179	-0.0543704
NMT2	red	0.251316	0.316079	0.106703
LOH11CR2A	darkgreen	-0.0459825	0.0462615	0.217758
HAGH	blue	0.48387	-0.28151	-0.091136
ADORA2A	brown	-0.0911629	-0.520166	-0.229235
TGFA	turquoise	0.173317	0.551117	0.267846
MBNL2	blue	-0.0493673	0.690756	0.556792
CHES1	red	0.391407	0.342171	-0.223337
KIT	blue	-0.0830409	0.108504	0.151083
ING3	seashell	-0.131972	0.555788	0.53768
XRCC4	yellow	0.602763	-0.0378427	0.581869
CYP2J2	salmon	0.0892601	0.0101253	0.0829202
SLC22A5	aliceblue	-0.402632	0.251992	0.148755
PIGF	aliceblue	0.485588	0.426339	0.611986
BCAP29	blue	0.286245	0.380858	0.583756
NAGPA	yellow	-0.432259	-0.438559	-0.482993
SLC26A2	orange	0.0696276	-0.168073	0.49145
CCR1	orange	0.148865	0.135594	-0.294167
MAN2A1	turquoise	-0.00967068	0.0671894	0.499417
ARHGEF4	turquoise	-0.193723	-0.0837009	0.0582743
SGCB	aliceblue	0.246375	-0.039643	0.337401
PTGS1	purple	0.148255	-0.230712	-0.265341
HSPE1	orange	0.469072	0.161011	0.760888
UST	salmon	-0.107886	0.460443	0.185587
KIAA0644	brown	0.152271	-0.0449661	-0.0360055
RBBP6	blue	-0.392827	-0.0433698	-0.192096
FANCC	red	-0.0114865	-0.0259416	-0.22115
IL6	brown	-0.111526	0.0659516	0.0635417
RIN1	yellow	-0.3954	-0.256258	-0.607747
COCH	aquamarine	-0.0728754	0.175431	0.235002
RPH3A	brown	0.225337	-0.0964348	-0.213213
PAFAH2	red	-0.0537022	-0.457363	-0.379652
ADD2	blue	0.124384	-0.0376324	-0.0183377
PRDM2	yellow	-0.648415	-0.39995	0.0468179
GLRB	blue	0.250315	-0.159309	-0.0949277
HNRPA2B1	yellow	0.57513	0.485962	0.564607
BAIAP2	red	-0.156247	-0.312656	-0.291691
KMO	red	-0.496401	0.296729	0.130229
SLC15A2	aquamarine	0.099899	0.198604	0.186038
SRP19	aliceblue	0.671658	0.114126	0.508907
SERPINI1	turquoise	0.252773	0.138353	0.469781
GAMT	aliceblue	0.230248	-0.415615	-0.0312802
AGTR1	blue	-0.256126	-0.0433564	-0.125009
AKAP6	blue	-0.217749	-0.053544	-0.0289122
PFDN4	yellow	0.883307	-0.019589	0.308137
BBOX1	powderblue	0.415706	-0.0380948	-0.0763542
DBT	blue	0.248677	0.16655	-0.333402
PLAG1	red	0.353892	0.397531	0.429478
LRRC17	red	-0.401021	-0.0206705	0.177365
FXYD1	brown	-0.0823228	-0.199869	-0.118847
CHEK1	aliceblue	-0.428635	-0.0421967	0.090627
STK4	red	-0.277272	0.574443	-0.0460727
HIP1	turquoise	0.254798	-0.00100004	0.110071
HPCA	salmon	-0.435334	0.0562178	-0.0937747
MC1R	aliceblue	-0.420262	-0.281232	-0.325023
CRLF3	red	-0.619781	0.878874	0.702718
UGP2	blue	-0.106826	0.746692	0.771469
DPYSL4	darkgreen	-0.0328853	-0.0396698	-0.0594603
GSPT2	aliceblue	0.475219	0.495371	0.389669
BRE	red	-0.200476	-0.65888	-0.371329
RPP38	red	-0.328361	0.158982	0.381678
CHST1	aquamarine	-0.188658	-0.13442	0.0143523
RASGRP1	maroon	0.458077	0.676113	0.430263
ALAS1	red	-0.559429	-0.02187	0.0026926
SH3GL3	turquoise	-2.37e-05	-0.0655685	-0.109418
SNRPG	royalblue	0.355471	0.272866	0.656738
HDAC9	aliceblue	0.624251	-0.0980692	0.354722
KIN	turquoise	0.131919	0.0614187	0.636873
XPA	aliceblue	0.326642	0.0372816	0.357881
MAP2K6	red	0.0256029	0.0879749	0.297973
DIAPH2	turquoise	-0.39065	0.0643415	0.22475
ADAM17	red	-0.322397	-0.236321	-0.558073
SH3GL2	aquamarine	-0.0734598	-0.145694	-0.0999619
DDX18	aliceblue	0.392617	0.620822	0.574511
ITGAM	purple	0.370981	0.197853	0.186022
NOVA1	turquoise	0.189832	0.115228	-0.103102
TRPC1	yellow	0.599829	0.284375	0.153625
ROM1	red	0.144878	-0.409634	-0.0850482
GABRB3	blue	0.211323	-0.00250713	0.0210805
NME6	blue	0.223604	-0.559921	0.0370584
SLC14A1	brown	-0.0511436	-0.290108	-0.14554
ITPKA	salmon	-0.102672	-0.0891467	-0.0742689
CREB5	turquoise	0.215398	0.466054	-0.19495
PLCL1	turquoise	0.490389	0.0931295	0.42943
IL6R	orange	0.0511665	0.208496	0.405967
PDK4	brown	-0.00106964	0.567201	0.238249
CCBL1	red	-0.0726511	-0.370771	-0.0372768
RAB33A	turquoise	0.048152	-0.082407	0.0933336
BRAF	red	-0.41864	0.0577565	0.0711543
NOL4	brown	-0.198641	-0.189467	-0.169558
ADAM23	royalblue	-0.407844	0.127173	0.110717
ZNF510	brown	-0.155295	0.216018	0.362723
HFE	red	-0.284773	0.0912497	0.0537267
CPM	turquoise	0.324181	-0.424909	-0.490685
RNASE2	purple	0.0769252	-0.0722771	0.291797
RAB5A	blue	0.122329	0.791819	0.528671
ADRA2C	palevioletred	-0.300539	-0.377601	-0.0129101
ST18	turquoise	0.325513	0.00799748	-0.133655
ENTPD3	red	-0.0207556	-0.00878112	-0.12901
HOXC4	red	-0.223738	-0.11493	-0.0521022
LIG4	brown	0.102763	-0.222086	0.585976
IVNS1ABP	blue	0.495708	0.793261	0.449278
CCDC9	red	-0.52082	-0.276172	-0.487105
ZNF239	blue	0.0768575	0.279387	0.16429
FMO4	red	-0.275591	0.0936561	0.00900954
RYR3	red	-0.171138	0.0142197	-0.135289
DUSP8	salmon	-0.621622	-0.381785	-0.260089
PDE1B	blue	0.108184	-0.287559	-0.130291
NDRG2	brown	-0.237684	-0.222817	-0.15344
RGS9	salmon	-0.173384	-0.0754898	-0.0784234
CHRNA5	red	-0.388496	-0.332788	-0.423227
SMARCA2	aliceblue	0.14358	0.56347	0.112691
LY96	purple	0.0567788	0.407951	0.250074
RPGRIP1	blue	-0.210196	0.0612683	0.0773629
USP9Y	palegreen	0.43117	0.0240791	0.13043
SIX3	yellow	-0.643558	0.0265769	-0.0856148
KCNJ10	turquoise	0.102724	-0.490238	0.0183191
XK	turquoise	0.0570447	0.0572299	0.0163376
EPB41L3	turquoise	0.390149	0.140152	0.0086433
DGKI	blue	-0.108556	-0.0221953	0.086637
OXTR	blue	0.0433601	-0.121804	-0.0983902
HOXA7	orange	-0.0856685	-0.0742596	-0.0582517
HYAL2	aliceblue	-0.400476	-0.113732	-0.0465855
FKBP1B	red	-0.27897	-0.109855	0.0189239
FLJ20323	red	-0.256552	0.540075	0.500068
SLK	yellow	0.668714	0.826046	0.762141
GNG7	brown	0.0825269	-0.257777	-0.0425953
CPNE1	blue	-0.30899	-0.493216	-0.275079
PCDH8	yellow	0.545916	0.0218203	-0.075364
KLF12	red	-0.417474	-0.174973	-0.0256486
HSPH1	orange	-0.119392	0.65074	0.573755
AOC2	red	0.00821035	0.0830028	-0.132485
ZFP37	red	0.0543463	0.194242	0.294444
P2RX7	turquoise	0.117078	-0.571639	-0.203959
PIK3R2	yellow	-0.498914	-0.302634	-0.126337
GNB5	blue	0.256091	-0.184242	0.101194
ZNF238	mintcream	0.203262	0.124165	0.296209
DDR1	aliceblue	0.28872	-0.450045	-0.0377627
JAK3	red	-0.415511	-0.0136161	0.112887
LIMS1	aliceblue	-0.348639	0.252557	0.0350242
MITF	blue	-0.117548	0.233384	0.384512
PCTK1	salmon	-0.330668	-0.0509918	-0.492258
CALM2	blue	0.210448	0.736802	0.671937
ABI2	blue	0.255108	0.0278116	-0.0173653
SLCO1A2	turquoise	0.19214	-0.184013	-0.20218
ERCC6	red	-0.479455	0.127576	0.13598
GP1BA	red	-0.0822243	-0.505902	-0.208267
NR2E1	orange	0.0709984	-0.269697	-0.108198
CCR9	red	-0.23817	-0.0307739	0.0828828
ATP5G3	blue	0.262207	0.156744	0.553079
POLR1C	aliceblue	-0.58264	-0.250785	0.0365628
OGT	blue	0.426416	0.828547	0.269442
CHRNA6	yellow	-0.515612	-0.36153	-0.0784381
GADD45B	orange	-0.0800321	-0.0278372	-0.0887711
SLC4A7	aliceblue	-0.275328	0.775195	0.309952
CUL1	red	0.413455	-0.186744	0.0502238
BCS1L	blue	-0.293417	-0.328388	0.14585
MOBP	turquoise	0.0887131	-0.000804351	-0.0807166
HINT1	blue	0.140987	0.453025	0.589828
NCKAP1	yellow	0.792783	0.0621339	0.0563476
KIAA1539	blue	-0.304049	-0.486791	-0.4448
PQBP1	red	0.130062	-0.61805	-0.55553
CACNB2	blue	0.396318	0.108282	-0.116586
CYLC2	red	0.029385	-0.252345	-0.136604
ATP6AP1	brown	0.148178	-0.272106	-0.456762
MUC1	yellow	-0.580778	-0.280233	-0.0292934
MAEA	aquamarine	0.296417	0.406544	0.0340007
C18orf1	yellow	0.373492	0.208207	0.392154
RFC1	turquoise	0.289044	0.285674	0.21307
TACR1	red	-0.334739	-0.0689147	-0.0849274
TTC3	yellow	-0.327223	0.281255	0.106312
SNF1LK	orange	-0.173901	0.124872	-0.161518
NDEL1	salmon	0.177525	0.398556	-0.10242
MAN1A1	blue	0.145653	0.417768	0.536475
DDX21	orange	0.175403	0.782698	0.381614
OSBPL1A	turquoise	0.321529	-0.0842967	-0.00503221
TTN	red	-0.172379	-0.40117	-0.139301
RASGRP2	blue	-0.0903257	-0.119402	-0.387795
DLX4	aliceblue	-0.363956	-0.110806	-0.0704631
FGF1	turquoise	-0.0360584	-0.13693	-0.119897
GPI	blue	-0.190435	-0.577278	-0.686271
SF1	blue	0.186945	-0.24926	-0.206061
POU3F1	yellow	-0.33571	-0.0377413	0.00855661
INPP4A	blue	0.0542209	0.00982556	0.218158
SLC1A2	black	0.0106668	-0.110826	-0.252036
TBPL1	yellow	0.619674	0.771012	0.511486
CD164	salmon	0.528218	0.586796	0.355803
CTNND1	red	-0.172731	-0.103368	0.232898
ING1	red	0.108747	0.37532	0.0991985
LRP8	red	-0.496978	0.312476	0.000702538
HOXA6	red	-0.311303	-0.111001	-0.0952116
PDE3B	red	-0.222033	0.725469	0.555615
SRRM2	blue	-0.349632	-0.188943	-0.558762
SPTAN1	aliceblue	-0.538875	-0.532812	-0.10348
PTP4A2	turquoise	0.0473033	-0.241093	0.409189
PCBP1	blue	0.205874	0.4999	0.379152
VIL2	brown	0.271206	0.0376846	-0.270217
EIF4G1	aliceblue	-0.443065	-0.511762	-0.278176
HADHA	red	0.204035	-0.409253	-0.441023
MACF1	blue	-0.476511	0.28924	-0.168057
ACTN1	turquoise	-0.0163292	-0.416011	-0.312636
XRCC5	blue	0.19025	0.45327	0.308635
VCP	aliceblue	-0.0315366	-0.129866	-0.189079
CLIC1	orange	-0.0534751	0.371386	0.329484
ST13	salmon	0.482726	0.695924	0.520106
DDOST	mistyrose	0.311051	-0.0611636	0.0175607
BSG	maroon	-0.43732	-0.456517	-0.345283
ATP6V1E1	blue	-0.396457	0.207211	-0.0677066
ARPC2	blue	0.316537	0.0628142	-0.064769
MAGED2	aliceblue	0.562106	-0.185911	0.152001
CAPN2	blue	-0.217554	0.196348	0.232195
COPA	red	-0.165046	0.000165361	0.18665
BRD2	yellow	-0.759686	0.268451	-0.18101
PDLIM1	orange	-0.0364512	-0.397186	-0.269737
TFRC	blue	-0.0855598	0.682693	0.394224
TKT	mintcream	0.284418	-0.180232	-0.408005
APLP2	blue	-0.193268	-0.395274	-0.0266947
EIF5	blue	0.234783	-0.0686554	0.210204
NRD1	yellow	-0.713586	-0.180293	0.264575
NDUFV1	aliceblue	0.174644	-0.523729	-0.659669
RAB1A	yellow	0.558822	0.556045	0.382727
CDC42	turquoise	-0.408427	0.291966	0.387926
SAP18	seashell	0.0138761	0.0107485	0.262163
YWHAB	yellow	0.585665	0.370218	-0.0056785
NAPA	red	-0.223795	-0.494636	-0.446466
XPO1	turquoise	0.547166	0.794937	0.643183
PSMD11	turquoise	-0.0191744	-0.327425	-0.585065
TCP1	red	0.203601	0.0720856	0.424343
VAPA	red	0.474437	0.435932	0.396494
FSTL1	brown	-0.0886252	0.0884531	-0.113473
KLHDC3	blue	-0.133718	-0.286272	-0.258004
MAP1LC3B	blue	0.266057	0.568501	0.0175187
CLU	brown	-0.00806863	0.0606942	-0.238343
SRP72	blue	0.143343	0.67279	0.661168
SFRS6	brown	-0.13077	0.609132	-0.0399308
HMGB2	yellow	0.532399	0.556903	0.696208
DNAJB6	yellow	0.723974	0.53549	0.278266
GOT1	salmon	0.0181868	0.133244	-0.027975
PTK2	turquoise	0.0254782	0.318901	0.152532
PSMB6	red	0.102425	-0.148396	-0.110596
ATP1B3	orange	-0.233286	0.281501	0.0874031
G3BP2	blue	0.305797	0.905336	0.497161
GORASP2	blue	0.111946	0.281075	0.355666
ADH5	powderblue	0.351036	0.174053	0.636789
CANX	blue	0.114333	0.514744	0.371706
STK24	aliceblue	-0.00913178	0.195591	-0.0440406
PCMT1	blue	0.415331	0.869773	0.681391
GABARAPL1	red	-0.471106	0.136887	-0.120048
PAK2	orange	-0.0545781	0.450767	0.0757283
HLA-DRA	purple	0.0335167	0.287383	0.482939
ATP6V1D	blue	-0.0162042	0.367837	0.438375
UQCRFS1	blue	0.0487741	0.442274	0.268732
C1QBP	aliceblue	0.584665	0.246089	0.434405
CNP	turquoise	0.218433	-0.0496015	-0.0827427
GGA2	red	-0.299379	-0.251454	-0.325054
SRI	brown	0.390053	0.512109	0.431767
NXF1	powderblue	-0.338805	-0.342881	-0.539204
CYFIP1	purple	0.0707019	-0.0192007	0.185446
RNF11	seashell	0.421208	-0.00178272	-0.0467759
PRCC	yellow	0.641963	-0.544468	-0.607289
BECN1	blue	0.361365	0.323068	0.470767
ALDH7A1	powderblue	0.365924	0.0940885	0.0842515
FADS1	aquamarine	0.150103	-0.0702352	-0.0107355
IFI16	orange	-0.304837	0.376636	0.597046
CRIP2	palegreen	-0.259218	-0.147523	-0.0505611
PECAM1	aliceblue	-0.484687	0.0825518	0.0827012
STAT3	orange	-0.0491916	-0.225616	0.0127349
PPIG	aliceblue	-0.210058	0.442297	0.313505
POLR2C	brown	-0.0133519	0.270775	0.113408
SLC25A11	blue	0.245661	-0.542623	-0.482297
TRIO	blue	0.130998	-0.14653	0.18736
PINK1	royalblue	-0.230673	-0.409279	-0.00725714
C20orf111	red	-0.126331	0.300014	0.00240533
STAG2	aquamarine	0.179517	0.788387	0.843642
PNRC1	orange	0.156617	0.41067	0.0827425
EHD1	aliceblue	0.333061	-0.200328	-0.51583
UBE2G2	red	0.0596849	0.302631	-0.454148
PAPSS1	red	-0.0460403	0.192993	0.413678
GABARAPL2	blue	0.286451	0.576885	0.549688
RALGDS	orange	-0.337863	-0.299351	-0.165723
WHSC1	aliceblue	-0.302532	-0.13511	-0.042075
EDF1	red	0.282746	-0.452531	0.0216458
UQCRB	aliceblue	0.476617	0.126842	-0.0818976
TXN2	blue	-0.144041	-0.199115	-0.317536
SH3GLB1	darkgreen	-0.0308767	0.40744	0.287362
DLD	blue	0.179643	0.564713	0.784847
CDKN1B	yellow	0.589553	0.842434	0.48405
UBE1C	yellow	0.762716	0.421349	0.766235
ADFP	orange	-0.150659	0.0727912	0.119098
QDPR	turquoise	0.100307	0.204004	-0.00195612
SART3	blue	0.167781	-0.113447	0.0419257
SNAP23	yellow	0.621173	0.720839	0.41267
ASPH	powderblue	0.558894	-0.171226	0.364923
USP10	red	0.0937711	0.210559	0.354116
UBE2G1	blue	0.565537	0.630055	0.60579
CLNS1A	aliceblue	0.718184	0.642565	0.52415
RXRB	red	-0.25972	-0.112321	-0.304846
DNAJA2	yellow	0.725712	0.829031	0.0554146
AATF	red	0.226301	-0.649369	-0.647109
DR1	blue	0.48962	0.820619	0.571722
PIM1	orange	-0.313486	-0.315884	-0.196813
CETN2	powderblue	0.377311	0.125777	0.345106
SYT11	darkgreen	0.127159	0.0368961	-0.0621153
CBR1	turquoise	0.291977	-0.275633	0.198367
EWSR1	yellow	0.481668	0.19671	-0.435253
SQLE	brown	0.316684	0.428701	0.528396
NFKB1	aliceblue	-0.520375	0.0624507	-0.059165
GHITM	aquamarine	0.00821434	0.843726	0.820841
NAB1	sandybrown	0.379615	0.720606	-0.105035
GLRX	orange	-0.00792268	0.436824	0.151306
ATP2B1	black	0.028951	0.471617	0.193789
ID4	powderblue	0.471228	-0.0558824	-0.0940815
CA2	turquoise	0.250469	0.321123	-0.0810926
POLR2H	yellow	-0.738449	0.0661217	0.153152
NDUFS4	orange	0.337809	0.204987	0.74121
SWAP70	blue	0.13331	0.617146	0.283055
HBS1L	aliceblue	-0.389541	0.20713	0.155667
ADCY3	blue	0.0668347	-0.00059531	-0.269121
SLC35A2	red	0.176261	-0.195231	-0.0229643
MAX	blue	-0.0770002	-0.251558	-0.0433333
ULK1	turquoise	-0.3984	-0.0906601	-0.516345
UAP1	orange	0.190711	0.37341	0.214554
MAF	yellow	0.626075	-0.0385251	-0.000174864
EFEMP2	blue	-0.0664104	-0.188977	-0.326477
PCBP4	turquoise	0.0836436	-0.129038	-0.281615
ANXA3	aliceblue	-0.422202	0.244309	-0.0417856
KIAA1128	yellow	0.591796	0.663437	0.515726
DBI	red	0.146607	0.316041	0.561175
TSC1	blue	-0.334663	0.15762	0.274723
ENPP2	turquoise	0.112605	0.203562	0.162694
HIST1H1C	blue	-0.229194	-0.237279	-0.0953137
DEAF1	aliceblue	-0.612439	-0.331032	-0.472729
TMEM1	yellow	0.71357	-0.214562	0.370009
BTAF1	blue	0.115931	0.828649	0.614279
ARHGEF2	yellow	0.352035	-0.360909	-0.401268
SPON1	brown	0.370528	0.171718	0.159559
RHOBTB2	salmon	-0.253581	0.0352986	-0.191912
RAP1GDS1	orange	0.0739147	0.459393	0.340515
SYNE1	turquoise	-0.285904	-0.015345	0.226682
TANK	yellow	0.750159	0.703547	0.646331
VTI1B	blue	0.0330677	-0.240855	0.274885
ABAT	brown	0.091313	0.0612636	-0.0127729
APLP1	turquoise	-0.170214	0.0195369	-0.0373989
GPM6A	aquamarine	0.357139	-0.107389	-0.0744053
FNTA	turquoise	0.609537	0.821434	0.414377
CUGBP1	turquoise	-0.0573692	0.39083	0.182499
POLR2F	red	0.0313625	-0.123739	0.190107
RAB27A	red	-0.187956	0.485151	0.56582
CRAT	blue	-0.344223	-0.464214	-0.538759
HDGFRP3	yellow	0.590607	0.201224	0.229964
EXTL2	blue	-0.0908117	0.316351	0.318685
IGF1	brown	0.0157395	-0.105104	-0.00413576
NCDN	yellow	-0.427093	-0.522035	-0.0802646
INSIG2	aliceblue	0.28928	0.769076	0.683671
RGL1	blue	-0.242539	0.434762	0.0630215
D4S234E	blue	-0.0243729	0.143332	0.0503001
PCYT2	red	-0.0833581	-0.35238	-0.257744
MBD4	blue	-0.00754304	-0.232491	0.510789
HRASLS3	turquoise	0.150736	-0.160026	0.0608895
ACAT2	turquoise	0.0641487	0.25258	0.327765
AP1S1	aquamarine	-0.108514	-0.0678506	0.160846
SOCS5	yellow	0.764427	0.191435	0.380706
CHUK	yellow	0.691435	0.677884	0.690921
HNRPUL1	red	0.138722	-0.245195	-0.446501
SLC19A2	blue	-0.129751	-0.162754	0.165909
CBLB	salmon	0.450203	-0.000326495	-0.230599
RIN2	blue	0.246259	0.586586	0.223624
PRKCB1	salmon	-0.177186	0.31228	-0.0517059
PTP4A3	aliceblue	-0.295823	-0.512246	-0.438511
MOXD1	brown	0.248987	0.133212	0.0902503
GATA2	aliceblue	-0.328993	0.090162	0.0118316
SLC35D1	blue	-0.0427853	-0.000689052	0.150635
EVI5	yellow	0.7213	-0.342194	-0.440254
ZFP161	seashell	0.0081064	0.689839	0.433451
ABCG2	orange	-0.0344331	-0.0619323	-0.0125964
COQ7	red	-0.328879	0.115831	0.220751
TGFB3	aliceblue	-0.543659	-0.113075	-0.262326
SP110	aliceblue	-0.338889	-0.0343291	0.112893
ADAM19	red	-0.408838	0.0834852	-0.227639
CD24	powderblue	0.450691	0.32817	0.105859
PHTF2	blue	0.0908508	0.16689	0.104044
PLA2G4C	turquoise	-0.230666	-0.0519702	0.0175297
HMGN4	yellow	0.742255	0.812529	0.569562
IL16	red	-0.269525	-0.206109	0.106213
C6orf32	yellow	0.653165	0.205082	0.0480019
CRADD	orange	0.103351	0.435098	0.475053
LRRN3	blue	-0.469402	0.31332	0.278148
MKRN1	seashell	0.441909	-0.0601984	-0.154452
RAD51C	aliceblue	0.416713	0.0940166	0.614797
PSME3	blue	-0.123485	-0.309735	-0.142404
LPHN3	red	0.185169	-0.0530318	-0.148468
PTPN11	turquoise	0.270926	0.844805	0.678432
SLIT2	blue	-0.304398	0.0734526	-0.0788561
ATR	yellow	0.643786	0.0290241	0.373515
ITSN2	yellow	-0.699087	0.101116	0.0751767
TGFB2	aliceblue	-0.494408	-0.0409671	-0.110246
DHTKD1	seashell	-0.205769	-0.0453728	0.0226289
SLC7A11	brown	0.253624	-0.049915	-0.353696
FBXL4	red	0.316333	-0.0558266	0.312237
GSK3B	black	-0.316431	-0.381447	0.0425481
MAP2K7	blue	-0.0219781	-0.499212	0.0963608
NRXN2	palevioletred	0.0829581	-0.0586655	-0.0761625
SLC25A1	mistyrose	-0.286736	-0.697044	-0.387064
IDH3B	blue	-0.320462	-0.485515	-0.248849
SPAG6	powderblue	0.400622	0.0787965	0.0319804
KCNH2	red	-0.384689	-0.390671	-0.00628763
PRKCQ	red	-0.224714	0.371612	0.199215
MAPK13	aliceblue	-0.299323	-0.104659	-0.141565
FYN	aquamarine	-0.0770929	-0.415242	0.0648111
KIAA0265	blue	0.322503	0.220407	0.293588
BANF1	aliceblue	0.203117	-0.216348	-0.419591
PMP22	turquoise	0.169581	0.0220961	0.0157585
FLOT1	brown	-0.197862	-0.294765	-0.447016
CACNB1	yellow	-0.532122	-0.124088	0.0305661
PHTF1	aliceblue	0.171672	0.298294	0.28866
PLP1	turquoise	-0.0209202	-0.0532754	-0.0937821
WWP2	red	-0.10718	-0.38523	-0.00645521
BIN1	turquoise	0.226795	-0.324333	-0.354114
BMPR2	blue	-0.206377	0.719264	0.14886
RTN1	seashell	0.411323	0.0245821	0.0488929
GRM4	red	-0.436263	-0.0238727	-0.168066
CDKN2D	blue	-0.00347736	-0.0199215	-0.483875
NCOA1	aliceblue	-0.529281	0.149261	-0.187477
HTATIP2	red	0.0962416	0.464713	-0.0536226
TRIM33	seashell	-0.446868	0.90738	-0.0523882
PCDH7	aliceblue	-0.608256	-0.0774474	-0.0729419
SEC23B	yellow	0.852893	0.431774	0.366339
PXMP3	aliceblue	0.620211	0.654692	0.706061
L3MBTL	turquoise	0.360949	0.111555	0.106616
SYN2	blue	0.289897	-0.0829323	-0.0329424
ACLY	blue	0.190981	0.296954	0.345319
HSPA8	blue	0.348915	0.457289	0.613931
CAMK4	blue	-0.17744	0.312466	0.320041
SMOX	brown	-0.00448805	-0.418681	-0.305512
MTSS1	red	-0.45797	0.674957	0.218706
PTGES	blue	-0.178846	-0.0833935	-0.0308912
TUBD1	aliceblue	-0.24975	0.342447	0.341454
JTB	red	-0.376904	0.265172	0.0518884
SNAPC3	blue	0.417562	0.569777	0.374276
KCNAB1	blue	-0.0131213	0.0494496	-0.00177957
GPR125	brown	0.0635858	-0.156561	0.0976632
RORA	blue	-0.255057	0.00673053	-0.0591262
MSH4	red	-0.0412613	-0.108424	-0.10974
EPPB9	blue	-0.0486495	0.00797493	-0.0224275
PRKDC	blue	0.181605	0.252975	0.362259
NFATC3	darkgreen	0.266039	-0.545138	-0.414937
LIMK2	orange	-0.0228285	0.070731	-0.329511
DTNA	orange	-0.150462	-0.149766	-0.109107
KRT10	red	0.261411	0.138382	0.123784
FBXO9	salmon	-0.240466	-0.00601707	0.617538
SNX3	blue	0.368935	0.589375	0.616512
WWOX	red	-0.374732	-0.162	-0.117298
PSMA1	sandybrown	-0.41468	0.53031	0.760252
DLC1	salmon	-0.465623	-0.182091	-0.231204
CASP9	blue	0.0372455	-0.110764	-0.102764
SIGLEC6	red	-0.158801	-0.404674	-0.111626
TXNRD2	blue	-0.264924	-0.493089	-0.0912073
RAD17	red	-0.46285	0.332257	0.198474
TRO	turquoise	0.199943	0.0328597	0.144652
GTF2I	blue	0.340414	0.0998008	0.350823
AQP4	brown	0.189804	-0.0554407	-0.103878
PDCD10	yellow	0.519758	0.663351	0.772524
SLC1A7	red	-0.315681	-0.120837	-0.129629
FSCN1	blue	0.241832	-0.34765	-0.0416442
CAPN3	turquoise	-0.011778	-0.47275	-0.298305
FDFT1	red	-0.420923	0.155503	0.262756
SRD5A1	blue	0.160812	0.110438	0.141907
PFKM	yellow	-0.612483	0.0785046	-0.0200862
TPM1	grey	-0.309388	-0.107691	-0.065424
RIMS3	red	-0.135514	-0.270603	-0.162237
IL6ST	black	-0.101376	0.129281	0.283251
ALDH3B1	red	-0.10391	-0.516464	-0.443215
PDHB	aliceblue	-0.0346124	0.515558	0.581561
PEX7	blue	0.0207799	0.259391	0.304196
ANAPC5	orange	0.235593	-0.237821	-0.0369408
AP2S1	aquamarine	-0.205177	-0.48505	-0.546007
PFKL	turquoise	0.249377	-0.530881	-0.449592
ABCG1	powderblue	-0.47848	-0.214754	-0.000995942
SIP1	purple	0.0565768	-0.0883715	0.543855
GRIN1	salmon	-0.421555	-0.510433	0.0537104
CLPTM1	blue	-0.18194	-0.708122	-0.543052
ORC5L	blue	0.237029	0.496135	0.185464
PIK3CD	blue	-0.065201	-0.323782	-0.402054
PTBP1	orange	0.157108	0.117221	-0.454495
UBE3A	red	0.28532	0.817399	0.27697
ITK	blue	-0.220035	0.644353	0.277652
CIZ1	red	0.525908	-0.321103	-0.0405689
CASP1	purple	-0.110606	0.397877	0.099453
MAP2K5	aliceblue	-0.479203	-0.355107	-0.381153
SERPINA1	purple	-0.0250885	-0.170727	-0.242259
RAB36	red	-0.313973	-0.0458996	-0.0676817
BAG1	orange	0.0460818	-0.0711179	-0.525159
CAMK2B	salmon	-0.243365	-0.339046	0.0379654
RAB14	black	0.117908	0.106789	0.0582876
RTN4	blue	0.342876	0.754119	0.342815
KIF2C	red	-0.388222	-0.0196656	-0.0302294
PTPRN2	red	-0.217778	0.202378	0.226165
MAP3K7	blue	0.149396	0.849692	0.408029
CCNG2	blue	-0.0666671	0.773888	0.474223
MAPK14	red	-0.125973	0.249407	0.28375
LRIG1	orange	-0.0147175	0.484714	0.195982
ARPC4	blue	0.0697503	-0.348081	-0.585996
ZNF313	yellow	0.686138	0.413018	-0.092104
NCALD	turquoise	0.28197	-0.109473	-0.0527727
BID	blue	-0.0351042	0.579933	0.340728
COX11	turquoise	0.400887	0.306467	0.147518
POLR2L	red	0.528627	-0.314111	-0.00647506
SCP2	yellow	0.701609	-0.182519	0.840768
EVI2B	blue	0.235587	0.5993	0.548544
LSM5	yellow	0.684766	0.188447	0.688117
VAMP3	turquoise	0.0857581	0.0539963	0.38521
NDUFS7	aliceblue	-0.045212	-0.625404	-0.604964
ATP5F1	blue	0.333505	0.65489	0.53973
KCNAB2	blue	0.0198745	-0.263545	0.0495657
CCNE2	turquoise	0.233476	0.0475144	0.315955
SLC25A14	blue	0.410571	0.379705	-0.308708
HSPA5	blue	0.382393	0.334119	-0.154296
NOLC1	aliceblue	0.36734	0.238428	0.357353
ZFP36L1	brown	0.466301	0.431905	0.0641377
ARPC5	blue	0.253127	0.668699	0.387728
LRPPRC	aliceblue	0.521455	-0.0595386	0.25147
COL4A1	orange	-0.254932	-0.0535053	0.0782276
XPO6	yellow	-0.572334	-0.206324	-0.387378
CALM1	blue	-0.101674	0.171711	0.158569
TOP2B	yellow	0.674873	0.576383	0.585535
SMARCE1	aliceblue	0.548201	0.577311	0.16661
HLA-DPA1	purple	0.19284	0.0258463	0.312884
H3F3B	orange	-0.0252788	0.553647	0.0403379
PTOV1	aliceblue	0.112089	-0.531352	-0.571598
TGOLN2	aliceblue	0.593817	0.306578	0.019295
ATP6V0D1	brown	0.0200582	-0.476893	-0.514777
KIAA0251	red	-0.417975	0.308845	0.248202
SR140	brown	-0.0353546	0.189182	0.439612
TRPC4AP	turquoise	0.112909	-0.416262	-0.515191
CD44	orange	0.284832	0.787673	0.0727309
MAZ	aliceblue	-0.356922	-0.388588	-0.0481981
USP34	blue	-0.104443	0.405983	0.484808
GPR56	orange	-0.193745	-0.0766228	-0.103287
CSNK2A1	red	0.355224	0.169398	0.377282
MYL6	salmon	0.275033	0.0464933	0.161582
LMNA	orange	-0.29751	-0.480868	-0.150151
ERAL1	red	-0.36427	-0.546107	-0.39725
PMPCA	yellow	-0.440617	-0.451875	-0.685086
GRINA	red	-0.274826	-0.450529	-0.0969779
PEG10	aquamarine	0.0616411	-0.0563584	0.128647
KPNA6	yellow	-0.240685	-0.674905	-0.593553
DHX9	blue	0.0158628	0.286283	0.167968
RANGAP1	blue	0.113284	-0.484213	-0.573612
PHLDB1	yellow	-0.582846	-0.474213	-0.00194528
GCN1L1	red	-0.19205	-0.227473	-0.556062
UNC84B	turquoise	0.0588985	0.000628291	-0.127552
AP2A2	red	0.0549336	-0.518105	-0.35169
KIDINS220	aliceblue	0.552408	0.764815	0.693656
RBM12	aliceblue	0.657053	0.57894	0.34795
CRKL	blue	0.0356773	0.282637	0.271837
NUDT4	grey	0.178074	-0.0102542	0.459371
MAP3K7IP2	yellow	0.605841	0.0992267	0.327199
ACACA	red	0.0507773	-0.229507	-0.245849
KCTD12	purple	0.455348	0.0973385	0.352023
TM9SF4	blue	-0.126387	-0.0360579	0.107167
OPA1	salmon	-0.204951	0.598359	0.611563
IDS	blue	-0.335932	0.228693	-0.064625
PPAP2B	brown	-0.246074	0.0545212	-0.0833331
ASXL1	aliceblue	-0.619944	-0.131728	-0.338182
PIK3R1	black	-0.131803	0.503113	0.105678
MCFD2	yellow	0.576009	0.4876	0.593504
CAMKK2	salmon	-0.179239	-0.415529	-0.285186
ATP2C1	yellow	0.82753	0.680388	0.694714
TNRC15	aliceblue	-0.390919	-0.130369	0.180134
MCM3AP	red	0.117881	-0.259423	-0.39184
MAPK1	blue	0.289843	0.284148	0.396912
FNBP1	powderblue	-0.275932	0.324846	-0.0909854
ANKRD12	aliceblue	0.159312	0.861236	0.41808
CLASP2	turquoise	0.29267	0.661971	0.631711
TNPO3	aliceblue	-0.571844	-0.677822	0.152805
VPS13D	purple	-0.0150482	-0.314221	-0.136175
SCAP	yellow	-0.523856	-0.426786	-0.516518
RBL2	yellow	0.89995	0.759653	0.516582
EPB41L1	yellow	-0.772036	-0.0339401	-0.194088
TBC1D1	blue	-0.29002	0.0599484	-0.59949
KIAA0280	yellow	-0.596053	0.064758	-0.00355775
ATP2A2	blue	-0.282589	0.282838	0.186522
MYO1B	turquoise	-0.0552409	-0.0573129	0.0164413
FEM1B	yellow	0.518847	0.353616	-0.000204048
ZNF384	red	-0.429674	-0.043837	-0.434716
MYH10	salmon	-0.348991	0.070819	0.0598154
RDX	turquoise	0.270159	0.542432	0.586749
UBE3B	blue	0.200161	-0.0410683	-0.203876
SCAMP1	yellow	-0.618131	0.869162	0.446206
GRPEL1	red	0.547795	0.411137	0.207813
CENPB	orange	-0.179626	-0.309602	-0.471814
RY1	black	0.387208	0.630667	0.612352
IHPK1	red	-0.492639	-0.630468	-0.207073
NEDD4L	blue	-0.0659831	-0.334199	0.00310523
KBTBD2	seashell	-0.306793	0.573145	0.37722
LYPLA1	yellow	0.620685	0.50215	0.522356
KIAA0256	black	0.196173	0.667355	0.390397
SUCLG2	powderblue	0.505207	0.660803	0.655476
MYST4	purple	0.235819	-0.175655	-0.0155291
SPAG9	yellow	0.445341	0.646221	0.532792
CENTB2	yellow	0.58447	0.854299	0.141201
DNAJC8	yellow	-0.672916	0.451362	0.458176
CEBPB	orange	-0.0597206	0.375812	-0.19821
MOAP1	brown	0.0111689	0.533632	0.0522507
CARM1	aliceblue	-0.423014	-0.43482	-0.723055
PDE8A	turquoise	-0.340263	-0.147132	0.184901
SPG20	yellow	0.504161	0.26952	0.247167
DOCK9	turquoise	0.355383	0.479357	0.34234
CHD1L	red	-0.0548301	0.0972634	0.148919
CDC34	red	0.0563672	-0.459249	-0.472749
PHIP	blue	0.191078	0.385015	0.42181
STAT5B	aquamarine	0.251557	-0.0337049	0.00445581
HPCAL1	chartreuse	0.103545	-0.109003	-0.547194
KIAA0460	aquamarine	0.0460911	-0.445029	-0.383777
ZNF451	blue	-0.137245	0.573037	0.395363
SPRY1	red	-0.189924	0.286896	-0.0508394
RAB6IP1	turquoise	0.14773	0.595813	0.24268
MAP4	blue	-0.0304194	-0.12567	-0.0388617
STK38L	powderblue	0.740431	0.406388	0.46291
CAST	powderblue	0.244063	0.195787	0.240199
PTPRC	purple	0.335935	0.413068	0.486703
DAZAP2	turquoise	-0.122794	0.711009	0.541732
HMG2L1	seashell	-0.321569	-0.366138	0.0887153
WDFY3	red	0.0884858	0.176254	0.184656
STX7	aliceblue	0.353717	0.59424	0.544621
KIAA0776	yellow	0.686747	0.353096	0.701401
WWP1	yellow	0.663087	0.778438	-0.0246418
HIVEP2	blue	-0.0259589	-0.0629001	0.142665
DHX29	yellow	0.56722	0.490458	0.755754
TIPARP	orange	-0.109785	0.748001	0.139146
SPARC	darkgreen	0.240116	-0.036304	-0.226946
TBL2	aliceblue	0.394796	-0.000858347	-0.153644
LRBA	brown	0.0342663	-0.131879	0.0296548
PCCB	turquoise	-0.1862	-0.199901	0.296557
NUP160	yellow	0.574224	0.770378	0.6469
CAMSAP1	darkgreen	-0.174206	0.578302	0.101608
PAPOLA	red	0.521422	0.839273	0.480295
PHF2	royalblue	0.466992	0.35709	-0.0449165
RPL13	seashell	-0.218438	-0.0272249	-0.107414
KIAA0226	mistyrose	-0.475012	-0.490668	-0.553609
NME4	blue	-0.348426	-0.494131	-0.00279532
PIK3R4	orange	-0.000221881	0.414806	0.294054
UBE2N	blue	0.340341	0.833007	0.586861
TCF7L2	brown	0.154767	-0.0296752	-0.0633699
ABCA2	red	-0.553512	-0.220424	-0.330873
FTL	blue	-0.312289	-0.185495	-0.23422
ANKMY2	blue	0.00663958	0.651699	0.504673
CIT	yellow	-0.72697	0.0606074	-0.125222
SORT1	turquoise	-0.256365	-0.405404	-0.0625716
SLC1A4	seashell	-0.174179	-0.132722	-0.189005
JAM3	turquoise	0.095723	-0.292318	-0.238662
ASB1	blue	0.420427	-0.177648	-0.376995
FUBP3	yellow	0.574185	0.832665	0.638499
SYNJ2	turquoise	0.101267	-0.0944004	0.328901
KIAA0157	darkgreen	-0.0284286	0.577589	0.465929
CDS2	aliceblue	0.55364	0.035996	0.0353099
SEC23A	yellow	0.709019	0.405789	0.397562
ZZZ3	yellow	0.659017	0.85873	0.717025
SF3A3	red	-0.448286	-0.00297731	-0.22846
C6orf145	orange	-0.288711	-0.172694	-0.0409647
TSPYL4	seashell	0.211387	0.31348	0.331199
TCF20	red	0.0870805	0.017248	-0.330477
KIAA0528	red	0.37239	0.861761	0.472631
PAM	blue	0.0222436	0.386753	0.14054
HIC2	blue	-0.293198	-0.305528	-0.139954
HRAS	salmon	-0.299782	-0.0258422	-0.546889
ATF2	yellow	0.718171	0.440341	0.459271
TLK2	aliceblue	-0.362232	0.156067	0.413201
SYNJ1	brown	0.217847	0.656076	0.112776
ABHD3	seashell	0.327859	0.800979	0.673613
RANBP6	red	0.582356	0.389955	0.822303
UTRN	blue	0.136917	0.188099	0.339061
NFIB	red	-0.266723	-0.117696	-0.217616
ARHGEF18	turquoise	0.310348	0.079272	-0.332809
ATP5D	brown	-0.166587	-0.543903	-0.5213
SET	blue	0.240549	0.690546	0.609439
PIK3C2A	brown	0.0743735	0.36307	0.484673
RPL5	blue	-0.120806	0.295017	0.642006
CSNK1A1	red	0.391632	0.789519	0.519235
TAF4	salmon	0.249299	0.723861	0.26924
PRKCA	aquamarine	-0.00253953	0.338117	-0.0920079
ACTR3	red	0.521515	0.471305	0.629762
PIP5K3	red	0.441339	0.0763018	0.095833
NEK3	turquoise	0.194186	0.124016	0.125022
GALNT10	red	0.389435	-0.0570633	0.158477
MED8	aliceblue	-0.66809	-0.135317	-0.0327453
BTG3	brown	-0.0597961	0.550116	0.177003
SS18L1	royalblue	0.406575	0.275118	-0.0320503
DLAT	red	0.354255	0.615268	0.393252
SLC5A3	blue	0.278638	-0.223808	-0.308865
MAPK8IP3	seashell	-0.479501	-0.292421	-0.469717
GOSR2	red	-0.127278	-0.0433078	0.221641
KIAA0556	red	-0.361889	0.0078426	-0.411953
MINA	yellow	0.753375	0.18879	0.588671
ROBO1	purple	0.237545	-0.0136189	-0.0946893
ACVR1B	aliceblue	-0.43239	0.0966772	0.028482
TAF6L	blue	0.0590375	-0.50965	-0.6254
ADCY2	brown	0.0179474	-0.146109	-0.0180702
PLCB1	salmon	0.0212218	0.19958	0.314221
PPM1B	brown	0.347569	0.720266	0.375716
DICER1	blue	-0.190895	0.744959	0.613914
ATP10D	royalblue	0.185427	0.0154265	0.443984
SMARCA5	yellow	0.664013	0.606945	0.522522
CAMTA1	salmon	-0.277434	0.250382	0.136829
MPP2	red	-0.378513	-0.129244	-0.0155368
MTMR9	turquoise	0.180778	0.833786	0.0916554
PLCL2	seashell	-0.312818	0.314946	0.123174
BAT3	yellow	-0.729019	-0.658611	-0.558403
C6orf130	grey	0.03832	0.393587	0.512983
VAMP1	yellow	0.549642	0.189019	0.0807647
NEK1	powderblue	0.558257	0.411807	0.47179
MDH2	red	-0.191522	0.0813499	-0.255081
FEM1C	orange	-0.197245	0.720397	0.133168
CDKN1C	turquoise	0.0359906	-0.155871	-0.189791
SNX1	yellow	0.368622	0.561799	0.0480421
ATP5C1	salmon	-0.608717	0.379706	0.753636
HIBCH	yellow	0.69359	0.504062	0.375495
MLC1	brown	-0.00676332	-0.164168	-0.0892217
RNASE4	powderblue	0.223944	0.0825227	0.173356
RPN2	aliceblue	0.261198	0.0605743	-0.10105
RHEB	yellow	0.678138	0.700402	0.618042
RPS19	blue	-0.290905	-0.0668477	0.0592564
COL6A1	red	-0.187291	-0.107568	-0.0190747
CNR1	salmon	0.309501	-0.0851646	0.0629695
MTX1	yellow	-0.630783	-0.423232	-0.450858
PPP1R7	blue	0.0616571	-0.558716	-0.20059
NPHP4	yellow	-0.510769	0.0932673	-0.105329
KCTD7	aliceblue	0.20032	-0.318918	0.12424
DOCK3	salmon	-0.0914205	0.0266136	-0.0195342
ABCC10	blue	-0.0098834	-0.16654	-0.254388
C14orf147	brown	0.1296	0.628663	0.428695
DKFZp586I1420	orange	0.20727	-0.216174	-0.219538
EP300	turquoise	-0.0999204	-0.0808283	-0.017901
PDCD2	red	0.118469	0.589575	0.471346
CASP4	aliceblue	-0.550557	0.297132	0.557404
ARHGDIA	mintcream	0.279771	-0.686558	-0.603923
C18orf10	blue	0.210913	-0.25065	0.136768
CENTD1	orange	0.259806	0.0329946	0.519574
KIF3A	turquoise	-0.10348	0.0449683	-0.0436441
SMPDL3A	red	0.392966	0.506131	0.352014
KIAA0363	turquoise	0.116365	0.0323828	-0.104928
RABGGTB	yellow	0.646069	0.734902	0.34253
SMARCA4	seashell	-0.348167	-0.100138	-0.301284
HSF1	blue	0.10938	-0.145648	-0.394517
MDM1	powderblue	0.458629	0.284125	0.567799
ABHD5	yellow	0.519676	0.185722	0.317778
SNX26	royalblue	-0.377364	-0.457541	-0.374105
PPP2R2B	salmon	0.512019	-0.232171	-0.262961
SFRS2IP	black	-0.0700384	0.468038	0.346686
NAP1L1	grey	0.287086	0.808359	0.552599
C6orf62	seashell	0.337974	0.808076	0.524689
RPS16	blue	-0.311045	0.0808311	0.451724
C9orf61	orange	-0.0848852	-0.0641506	-0.0761201
H2AFZ	seashell	0.455841	0.6266	0.682128
KIAA0888	yellow	0.570313	-0.0989962	0.153698
C19orf6	turquoise	-0.0708115	-0.26675	-0.434438
HSPC111	orange	-0.0182911	0.081283	0.0951967
LAPTM4B	royalblue	0.514665	0.0818459	0.17993
MYCL1	red	-0.0169443	-0.193354	-0.00178383
IFI44	orange	-0.0328239	0.179759	0.149642
CYorf15B	palegreen	-0.0279607	0.132314	0.0389322
POLR2D	seashell	0.232701	-0.000557716	-0.0847273
PBXIP1	brown	0.123995	-0.388618	-0.159476
FTH1	blue	-0.189952	0.30777	0.0204111
NUMA1	mintcream	-0.0436645	-0.409619	-0.000686623
MAPRE3	blue	0.019721	-0.173536	-0.24645
C16orf35	red	-0.326512	-0.441604	-0.34806
CALR	blue	0.284489	-0.44581	-0.331405
UPF3A	yellow	0.467547	0.298419	-0.0343385
TPM3	red	-0.0362105	0.298465	-0.0423814
CTRL	blue	-0.0128743	-0.27833	-0.350389
MBD2	red	-0.396503	0.542564	-0.0929837
HBA2	grey	0.0925494	-0.177522	-0.215982
MTMR6	yellow	0.750119	0.73786	0.425742
RALA	red	0.281586	0.708774	0.308942
BCAT1	blue	-0.133664	0.176581	0.303044
MLH3	yellow	-0.626415	-0.304452	0.0761316
TNFRSF21	blue	0.421646	0.0487463	-0.0221578
FGF12	blue	0.322755	-0.0831188	-0.0524835
KLHL4	blue	0.166062	-0.0831895	0.0441393
C13orf1	blue	0.218758	0.307673	0.384127
CLK1	royalblue	0.28024	0.878937	0.395682
MEF2A	yellow	0.425508	0.222	0.281372
DIXDC1	yellow	0.682124	-0.265034	0.0850566
ADD1	seashell	-0.390217	-0.125784	-0.476461
ATP6V1G2	brown	-0.0434383	0.0211921	0.146233
M-RIP	darkgreen	0.000817684	-0.232508	-0.385121
MYO9B	turquoise	-0.243767	-0.597055	-0.68961
PCTK3	turquoise	0.203115	-0.0624112	-0.0451666
ZNF75	red	-0.221476	0.600094	0.337214
SHC1	orange	-0.172747	-0.272033	-0.456885
SFRS2	red	0.136796	0.786954	0.312153
DDAH2	red	0.163353	-0.444778	-0.282259
PCM1	aliceblue	0.641221	0.527964	0.422251
TMF1	blue	-0.298556	0.62713	0.619129
NCAM1	turquoise	-0.0189624	-0.488667	0.0472587
APP	mintcream	0.190209	0.245214	-0.0606659
API5	salmon	-0.184923	0.784983	0.560909
MAP3K9	royalblue	-0.325141	-0.155966	-0.0184421
SON	seashell	0.220013	0.809114	-0.312677
FEZ2	turquoise	0.324413	0.714046	0.302532
GLUL	brown	0.0142649	-0.106378	-0.0111099
PEX1	blue	0.335442	0.496468	0.713509
CD163	purple	-0.194213	-0.0420597	0.207099
DEDD	aliceblue	-0.31799	-0.568273	-0.0988067
SLC35E2	blue	-0.236919	-0.0912869	0.108165
EXT1	aliceblue	-0.493965	-0.427072	-0.209754
NHLH2	turquoise	0.427544	-0.0594514	-0.0697754
PICALM	turquoise	0.00221966	0.609892	0.483256
FMR1	seashell	0.500818	-0.0368747	0.677037
TADA3L	red	0.290352	-0.675267	-0.237764
POLDIP3	blue	0.239497	-0.541982	-0.415318
SNX13	red	-0.501703	0.691476	0.522036
FTO	blue	0.00562152	-0.289108	0.0479175
EIF2B4	darkgreen	-0.16049	-0.366704	-0.457468
PTCRA	red	-0.214045	-0.462067	-0.110156
PHC3	red	-0.0870041	0.470994	0.302396
LARGE	salmon	-0.191123	0.102368	-0.154334
ZNF294	turquoise	0.432836	0.787682	0.62617
NCOA2	aliceblue	-0.280254	0.470553	0.327047
PHF7	red	-0.0371122	-0.0607183	-0.116439
GORASP1	seashell	0.246613	-0.610864	-0.0817415
THBS1	red	-0.267184	0.315054	0.048664
UBQLN2	yellow	0.629347	0.665018	0.173936
MAST2	red	-0.0815127	-0.185648	-0.268677
ABLIM2	palevioletred	-0.139012	-0.0246865	0.0226443
TRIM2	turquoise	0.596973	0.190531	0.338491
OAZ1	yellow	0.633733	-0.0987116	-0.390007
WDTC1	blue	-0.0151133	-0.237937	-0.620891
BTRC	royalblue	-0.293223	0.110798	0.267463
MTMR1	brown	-0.146727	0.100099	0.0989009
MAP3K4	blue	-0.0285046	0.149741	-0.209787
SPTLC2	red	-0.0195834	0.00231585	0.428279
MFN2	blue	-0.294744	-0.479728	-0.467123
RPL41	red	-0.450753	0.215575	0.464825
B2M	purple	-0.0165429	0.491301	0.395195
TCEA1	blue	-0.104805	0.774059	0.486731
LPXN	red	-0.16607	0.422616	0.484364
PARVB	turquoise	-0.2537	-0.464254	-0.290261
GNRHR	red	-0.143969	-0.0639891	-0.227565
TRPM3	turquoise	-0.188085	-0.0544763	-0.0702517
C19orf10	palevioletred	-0.173995	-0.157496	-0.303391
OR2B6	aliceblue	-0.415936	-0.0245852	-0.0455663
CYP51A1	turquoise	0.28591	0.0873905	-0.0106814
MAG	turquoise	0.188328	-0.164516	0.0913488
PRLR	red	-0.58049	-0.0462714	-0.0112247
ARHGAP1	blue	-0.215646	-0.331121	-0.325384
KLK1	red	-0.324697	-0.0711862	-0.113295
RGS1	turquoise	-0.182999	0.171652	0.15736
SOD2	orange	-0.214136	0.142296	0.0702884
CBARA1	red	-0.544357	-0.588079	-0.00680411
IVD	aliceblue	0.116837	-0.484162	0.230753
ZNF133	red	-0.403715	-0.0676025	-0.211021
SPAM1	brown	-0.247145	-0.0479475	-0.117072
COL11A2	red	-0.500647	-0.155127	-0.131294
MUC3B	red	-0.554238	-0.0585574	-0.246948
TNK1	red	-0.392284	-0.0882813	0.109343
RBBP4	blue	-0.00577471	-0.35398	0.519588
PGK1	lavenderblush	0.00287415	0.660659	0.377742
FUS	blue	0.134245	-0.136327	-0.179064
HIRA	mintcream	0.194424	-0.119865	0.013845
B3GALT2	chartreuse	0.430166	-0.104025	0.0879311
HLA-DMA	purple	0.107969	-0.110695	-0.256798
COX7C	yellow	0.596946	0.291565	0.414463
IDE	red	-0.125786	0.356578	0.47481
ATF6	brown	0.0581615	-0.107369	0.13271
CYP2C9	red	-0.501711	0.00531255	-0.0850189
GNGT2	red	-0.00873093	-0.394357	0.00386892
C14orf112	blue	-0.130646	0.12632	0.565949
RFX3	aquamarine	0.107113	0.118765	0.0724014
S100A6	orange	-0.143889	-0.0426032	0.0266351
ITM2B	seashell	0.368012	0.505607	0.443356
WDR6	blue	0.108396	-0.354146	-0.588585
C20orf43	aliceblue	-0.113968	0.0561331	-0.267312
WAC	seashell	0.472908	0.676242	0.361267
DDX56	aliceblue	-0.662423	-0.525263	-0.513849
TRIM44	grey	0.107394	-0.144163	-0.579983
RAB31	brown	-0.156356	0.637108	0.104597
C14orf166	aliceblue	0.451935	0.281664	0.606911
MTCH2	blue	0.12542	0.0771436	0.0537457
NDUFA4	aquamarine	-0.0831294	0.379275	0.723103
RDH11	red	0.58228	0.278449	-0.282848
YKT6	brown	0.1502	-0.120533	-0.467795
GALNT2	orange	0.175686	-0.145663	0.0328324
RAB11B	aliceblue	-0.656833	-0.123245	0.0970651
NDFIP1	seashell	0.478319	0.75633	0.449996
ILF3	aliceblue	-0.523411	-0.285596	-0.248961
SELT	blue	-0.0777151	0.761088	0.754027
SUPT16H	blue	-0.163944	0.139636	0.295652
GOLGA7	turquoise	0.134694	0.886337	0.553601
UBE2J1	maroon	-0.019071	0.473689	0.0789383
SYNCRIP	aliceblue	-0.0015697	0.435951	0.455462
C20orf24	aquamarine	0.0789911	0.468307	0.368917
VPS24	blue	0.173661	0.288912	0.288759
LUC7L2	red	0.391142	-0.255505	0.0090197
C20orf45	yellow	0.495987	0.700936	0.410836
NDUFA10	turquoise	-0.149729	-0.440613	-0.404372
PREB	red	-0.63145	-0.322306	-0.521701
RNF130	turquoise	0.0885068	0.185611	0.122695
HSD17B12	turquoise	0.0932416	0.620701	0.0832474
SUCLG1	aliceblue	0.457191	0.176441	0.414259
FLJ20254	yellow	-0.770207	-0.522402	-0.470359
BAG3	orange	-0.0226297	0.130444	-0.018799
C15orf15	blue	0.335134	0.607373	0.548299
LAP3	red	0.294583	0.0811583	0.253486
ERBB2IP	royalblue	0.330986	0.409708	0.754196
MRPS35	blue	-0.288346	0.634434	0.574805
BTBD1	yellow	0.773333	0.721518	0.668492
PHF3	yellow	0.56359	0.736685	0.436976
NOLA3	aquamarine	-0.0375152	0.228033	0.396063
C1orf24	orange	-0.0542617	0.0480492	0.153764
MAP2K1IP1	yellow	0.607394	0.776307	0.711758
MORF4L1	yellow	0.576785	0.598941	0.662751
RNASET2	purple	-0.0477031	-0.0329849	-0.299702
DHRS8	yellow	0.57141	-0.130461	0.53154
CXCL14	blue	-0.145474	-0.532845	-0.497542
DCTN4	seashell	0.222318	0.580632	0.278354
BRP44L	black	0.0481445	0.659706	0.347575
PECI	brown	-0.13958	0.163108	0.482013
SNN	salmon	-0.552653	-0.00103411	-0.172572
NUSAP1	yellow	-0.44321	0.262267	0.176853
COPS4	yellow	0.555419	0.559833	0.753159
MRPL13	aliceblue	0.455727	0.363755	0.601932
BFAR	red	0.25865	-0.130545	0.313179
CDC42EP4	aliceblue	-0.323879	-0.542405	-0.335135
AKAP8L	blue	-0.430732	-0.698237	-0.656077
SLC12A7	red	-0.406671	-0.0234282	-0.312958
COMMD9	aquamarine	-0.0264394	-0.410594	0.0943354
UBP1	aliceblue	0.481961	0.766363	0.204238
FXYD5	red	-0.46532	-0.313063	-0.577568
NPDC1	blue	0.0311323	-0.10705	0.0169863
RRAGC	blue	-0.150079	-0.512818	-0.454098
NDUFC2	aquamarine	0.367593	0.147519	-0.363265
TEX10	red	-0.329995	-0.128896	0.0158162
CMAS	red	0.264815	0.684778	0.521265
SENP2	blue	-0.188444	0.451218	0.372952
C21orf59	aliceblue	0.232627	-0.199295	0.160181
NFYB	red	0.00645065	-0.335269	0.520046
HMG20A	yellow	0.531601	0.316066	0.347551
MAP4K4	turquoise	0.239601	-0.0212754	-0.377025
TULP4	yellow	-0.612372	0.387507	-0.0458925
NANS	red	0.238508	-0.257965	-0.0218091
IHPK2	mistyrose	-0.406325	0.549858	0.119829
C6orf211	yellow	0.649705	0.639572	0.538389
DHX32	red	-0.418407	0.166495	0.294163
NDUFB2	aquamarine	-0.114902	0.214113	0.437735
MKNK2	blue	-0.348703	-0.500331	-0.516967
P15RS	yellow	0.620406	0.749078	0.033915
FN3KRP	turquoise	0.407447	0.0693101	-0.224327
C11orf10	turquoise	0.352156	-0.0462788	0.372029
PNMA1	blue	0.459208	0.39725	0.0276363
TNKS2	mintcream	0.137599	-0.117529	-0.176417
C1QA	purple	0.0689751	-0.112185	-0.184386
SLC38A1	blue	-0.209645	0.00214236	0.322615
GTPBP4	yellow	0.561523	0.565181	0.361057
RUFY1	salmon	-0.215714	-0.451953	-0.0736935
FBS1	palevioletred	-0.369796	-0.432442	-0.36027
CINP	turquoise	0.302566	0.0260985	-0.240269
SAV1	aliceblue	0.399372	0.206064	0.37481
MRPL48	brown	-0.049723	0.138434	0.585843
EIF2C1	blue	-0.124273	-0.466493	-0.201219
UBE1DC1	aliceblue	0.466524	0.432548	0.647995
PRKAG2	red	-0.244747	0.534065	0.387693
OSBPL11	brown	0.0941468	0.712185	0.486364
HERC1	grey	-0.196778	0.282635	0.233319
RABGEF1	blue	0.0352091	0.404729	0.220426
TIMM9	aliceblue	-0.55103	0.182763	0.441991
SNAP29	aliceblue	-0.226919	0.154786	0.247433
NAV2	brown	0.0537336	-0.158699	0.00389661
PFDN2	turquoise	-0.110122	-0.00372116	0.451347
GTF3C3	blue	0.572452	0.635747	0.546599
GMNN	brown	-0.0737947	0.179068	0.3748
COMMD8	yellow	0.651266	0.682221	0.822323
RCBTB1	yellow	0.690942	0.300277	0.228505
RGS5	aliceblue	-0.500025	-0.0983827	0.0200286
C12orf4	red	-0.609064	0.404608	0.371184
U2AF2	turquoise	-0.0601592	0.0537118	0.135977
PGLS	seashell	0.057646	-0.511435	-0.519165
ACTR6	yellow	0.805481	0.680043	0.635067
FANCL	yellow	0.788991	0.240043	0.392861
ZNF281	turquoise	0.102748	0.399817	0.441842
NDE1	turquoise	-0.00734837	-0.338867	-0.594567
FBXO3	yellow	0.666696	0.354247	0.543968
LZTFL1	yellow	0.316759	0.578964	0.476155
BBS1	darkgreen	-0.0696827	-0.00214713	0.00452236
KCTD5	red	0.44161	0.425011	-0.105512
TMEM14A	aliceblue	0.0642356	0.563104	0.604767
ZCCHC8	blue	0.0950791	0.566086	0.524988
XPO4	red	-0.162998	0.416254	0.446014
LPPR2	aliceblue	-0.571314	-0.472483	-0.449159
C21orf66	turquoise	-0.00834107	0.798792	0.302352
SLC35A5	aliceblue	0.462142	0.79141	0.474931
LHPP	turquoise	0.196094	-0.460801	-0.40994
ASH1L	red	-0.565998	-0.0489126	0.350348
MRPL39	red	-0.142291	0.237728	0.739585
NDUFA3	blue	-0.116025	-0.396746	0.0505934
CHORDC1	yellow	0.643741	0.581902	0.713755
C20orf20	blue	-0.253908	0.447188	-0.589816
CECR5	blue	-0.327307	0.135299	0.0214414
URG4	blue	-0.36098	-0.402181	-0.400704
TFB2M	yellow	0.477891	0.791596	0.702025
ZDHHC7	aliceblue	-0.527922	-0.238613	-0.180988
SPON2	red	-0.253018	-0.225446	-0.251117
PLEKHF2	brown	0.0208097	0.52674	0.746778
CRIPT	aliceblue	0.306314	0.598134	0.37533
SDCCAG1	aliceblue	0.658787	0.116568	0.531651
RAP2C	darkgreen	0.0990231	0.659288	0.206805
ATPIF1	aquamarine	0.322743	0.0294137	0.342891
VPS28	aliceblue	-0.0427577	-0.633862	-0.512036
PTBP2	turquoise	0.485434	0.75621	0.489599
EIF2AK3	turquoise	0.468935	0.446953	0.32321
LACTB2	aliceblue	0.60831	0.654873	0.519202
MGC4172	black	0.0664844	-0.322177	0.0202296
STX18	yellow	-0.532767	-0.0808716	0.220417
PRKCH	darkgreen	-0.10865	0.4606	0.252933
ANKRA2	yellow	0.66938	0.547676	0.632928
UGCGL2	red	0.178929	-0.0558046	0.198989
VAV3	red	0.0951948	0.31841	0.143008
LIMD1	aliceblue	-0.0864513	0.0415158	0.170321
MOSPD1	red	0.162868	0.129954	0.409498
DEPDC6	red	-0.112149	0.116929	0.05441
BAALC	brown	-0.0858563	-0.154172	0.00356129
KLC2	red	-0.298408	-0.0821702	-0.585055
ARID1A	red	-0.459033	0.565297	-0.0341013
CTBS	salmon	-0.169036	0.340919	0.188567
C14orf138	red	0.158434	0.827003	0.253561
FBXW2	yellow	-0.704002	0.0855356	-0.268551
QRSL1	salmon	-0.352057	0.0971925	0.22937
HOXC10	red	-0.061227	-0.338285	-0.0968381
C1RL	orange	-0.0901651	0.172697	0.0328889
SLC35E3	aliceblue	0.097	0.460076	0.286761
SLC30A5	yellow	0.647499	0.748291	0.12359
NUP43	yellow	0.562684	0.400449	-0.229251
PLAC8	purple	-0.136964	0.144745	0.557983
PLEKHA1	aquamarine	-0.0961061	0.170523	-0.19634
OSBPL10	lavenderblush	0.0521251	0.215369	0.203344
C14orf131	red	-0.276206	0.106196	-0.0970651
ZNF576	red	-0.253892	0.110991	-0.00208877
MYBBP1A	aliceblue	0.327422	-0.104743	-0.301321
FKBP11	blue	-0.21894	-0.0788308	-0.196558
PITPNC1	orange	-0.17452	-0.402702	-0.0147363
C14orf104	red	0.413051	0.484452	0.545953
SLC41A3	blue	-0.190382	-0.0163541	-0.13213
PSCD4	red	-0.194509	-0.323311	-0.562118
SLCO3A1	turquoise	-0.0686609	-0.236646	-0.499018
PAQR6	turquoise	0.0569008	-0.138465	0.00529475
MRPL46	red	-0.0704628	-0.0390737	0.350908
DOCK10	turquoise	0.378115	0.722101	0.622071
CNTNAP2	aliceblue	0.600307	0.270046	0.0737157
NAP1L2	yellow	0.741114	-0.156307	0.212858
CNTNAP1	yellow	-0.417613	0.115973	-0.0890164
SCARA3	yellow	-0.468443	-0.0618655	-0.141296
EIF2C3	black	-0.247421	0.281667	0.183503
PXMP4	red	-0.198978	-0.392411	-0.00518758
FLJ20125	grey	0.268686	0.367693	0.618667
CHIC2	aquamarine	0.27298	0.456243	0.44515
SEC61A2	lavenderblush	0.087942	0.204332	0.0765798
MYOZ1	red	-0.36984	-0.0131055	0.0301057
PRDM10	turquoise	0.258504	0.723024	0.245442
WDR5B	red	-0.0655166	0.261244	0.180367
RWDD1	aliceblue	0.659468	0.38207	0.58679
PLXDC1	blue	0.160939	-0.013793	-0.0321528
CACNA2D3	salmon	0.211522	-0.0828036	0.177729
DPF3	aliceblue	-0.235293	-0.101633	-0.0739218
MGAT4A	red	-0.261457	0.705964	0.24937
MRPS28	red	0.392909	0.411611	0.562252
ZNF432	powderblue	0.381631	-0.10558	0.111264
NARF	seashell	-0.608181	-0.252432	-0.401523
LHX6	red	-0.296257	-0.47525	-0.0648843
FRAT1	red	-0.0649197	-0.129689	-0.0203884
TM6SF1	purple	0.210489	0.621842	0.433643
CRNKL1	aliceblue	0.245409	0.590423	0.250582
TRIM45	red	-0.634483	-0.038386	-0.106324
ZFYVE21	yellow	0.431144	0.235631	-0.186262
ADAMTS5	aliceblue	-0.41081	0.0123792	0.0844161
TMEM19	purple	-0.162784	0.00190614	-0.423319
C20orf19	darkgreen	0.125933	0.17977	0.148027
C14orf135	yellow	0.772634	0.864493	0.701326
CLCA4	turquoise	0.294396	-0.118344	-0.0906105
FLJ21986	red	-0.293865	0.424545	0.214427
CCNL1	brown	-0.327541	0.763235	0.302382
EDAR	red	-0.380515	0.310656	0.0988114
KCNN2	red	0.23777	-0.0758386	0.0839212
FBXL12	aliceblue	-0.424585	0.238258	0.121937
ALDH8A1	aliceblue	-0.381734	-0.347029	0.0361765
BRD9	blue	-0.223772	-0.242629	-0.671402
CASC1	powderblue	0.302503	0.141227	0.0349197
TMPRSS3	salmon	-0.351301	-0.165723	0.0330338
JPH3	blue	-0.0890217	-0.0356856	-0.0321634
MBD5	red	-0.270564	0.113476	0.0422012
CDH4	aliceblue	-0.13502	-0.156502	-0.0473104
NSFL1C	yellow	-0.413479	-0.173687	-0.363077
EML4	blue	0.237724	0.599436	0.337153
HHLA3	red	0.238487	-0.138383	0.0877784
USP25	grey	-0.228587	0.292731	0.433861
C20orf30	blue	0.100885	0.84643	0.576502
BCAS3	powderblue	-0.371544	-0.0359686	-0.0291089
HAMP	orange	0.0801102	0.0748702	-0.0702347
AUP1	mistyrose	-0.276441	-0.362582	-0.111828
SIRT2	turquoise	-0.149692	-0.212213	-0.00313456
MLSTD1	brown	-0.000721663	0.0328245	0.341363
CCRN4L	aliceblue	-0.532703	0.0772371	-0.167979
ADAMTS8	brown	-0.0437028	-0.0193413	-0.0328625
CNNM3	red	-0.428359	-0.681493	-0.580452
SLC12A6	red	-0.364334	0.313223	0.109525
CRYL1	blue	-0.123417	-0.0785471	0.0667642
CSNK1G3	blue	0.431225	0.736019	0.577889
LOC63920	aliceblue	0.286143	0.148028	-0.00553948
KCNJ14	red	-0.0654262	-0.103467	-0.0709294
PRG2	purple	-0.193394	-0.0736985	-0.118849
DDX47	red	0.0534349	0.56712	0.500072
PSAT1	turquoise	0.24091	0.288917	-0.191646
ATP1A1	salmon	-0.434158	-0.201859	-0.257512
RAB33B	yellow	0.571486	0.686595	0.162888
CLMN	turquoise	-0.156556	-0.0283119	-0.0845323
PER3	blue	-0.210652	0.0749909	0.103241
COTL1	orange	0.269493	-0.364664	-0.263975
TLR4	aliceblue	-0.479265	0.481532	0.457933
NDRG3	blue	0.0547359	-0.191746	-0.0584514
CIDEB	red	-0.206141	-0.284871	-0.0531168
NBEA	blue	0.268463	0.0710575	0.0973856
SCMH1	red	-0.346578	-0.00183731	-0.0641997
A2BP1	red	-0.474751	-0.154723	-0.0619618
KLHL3	turquoise	-0.395397	0.265753	-0.0543924
ARID4B	blue	0.241724	0.201377	0.490595
SF3B5	red	-0.178507	-0.346177	0.0603754
SGPP1	blue	0.313193	0.349298	0.342866
GPR27	palevioletred	-0.0749668	0.288553	0.0788002
GDF9	red	-0.342771	-0.00129416	0.0186713
KCNIP2	blue	0.181427	0.00843975	-0.108591
TAS2R14	maroon	-0.101436	0.129606	0.0440711
OR1D2	red	-0.110248	-0.00208428	0.0145145
P2RY4	red	-0.310797	-0.0359933	-0.0668998
ARPP-19	seashell	0.521252	0.447703	0.541865
TNPO2	blue	-0.185009	-0.343086	0.0837276
CRSP6	red	0.398967	0.201882	0.234224
USP47	blue	-0.258862	0.427178	-0.0472783
ANKRD27	blue	-0.045796	0.36354	0.135295
ABHD6	turquoise	0.0558366	-0.250805	0.330461
CDC14B	blue	-0.250306	0.281406	-0.189041
LIN7C	blue	0.298735	0.282351	0.653678
ALDH6A1	brown	-0.113657	-0.165993	0.123089
RPL31	blue	-0.135714	0.306446	0.515341
DKFZP564O0523	yellow	0.604559	0.34365	-0.0794093
N-PAC	mintcream	-0.119589	-0.196949	0.330954
CACNA1I	red	-0.342065	-0.285132	-0.014937
CHPT1	brown	0.0497973	0.0506169	0.282691
DONSON	purple	0.0830292	0.439778	0.32821
ETV7	palevioletred	-0.0544091	-0.14652	-0.0250947
HMGCS1	red	0.565528	0.700849	0.241688
SSH1	turquoise	-0.248715	-0.650803	-0.0484496
KIAA1598	turquoise	0.405209	0.544587	0.100445
NEFL	blue	0.366539	-0.0151947	-0.0878372
RAB35	mistyrose	-0.506453	-0.116406	-0.36942
TNPO1	blue	-0.0060522	0.41034	0.0136885
RAP2A	blue	-0.192835	0.71413	0.533866
C9orf91	turquoise	0.141218	-0.202882	0.127075
TRIM52	turquoise	-0.00922517	0.189235	0.1676
PCTK2	aliceblue	0.198484	0.0777353	0.450871
NPM1	turquoise	-0.31948	0.0671106	0.634875
GUCY1A3	yellow	-0.385307	-0.344995	-0.166877
PDK3	blue	-0.0701336	-0.0764963	0.328836
MPHOSPH9	red	-0.432045	0.335749	0.509508
VRK3	red	-0.593863	-0.381003	-0.659604
HNT	darkgreen	-0.232503	-0.112224	-0.0502949
AKAP13	seashell	-0.369846	-0.147555	-0.130156
SIVA	red	-0.313419	-0.104432	0.250315
FLT1	purple	0.362547	0.0895809	0.0695375
EPS15L1	red	-0.446121	-0.519494	-0.314502
PH-4	aliceblue	-0.592025	-0.28316	-0.418256
WDR13	aliceblue	-0.181247	-0.626057	-0.626601
SPATA5L1	darkgreen	0.0665325	0.405066	0.481233
CNOT2	royalblue	0.334551	-0.416462	-0.274571
RDH14	yellow	0.432478	0.844024	0.601028
RRN3	yellow	0.615872	0.240695	0.374354
LASS2	turquoise	0.142402	-0.177302	0.0699372
SH3BP4	turquoise	0.0290826	0.2357	0.0637233
C19orf2	blue	0.328642	0.773131	0.308657
ADNP	seashell	-0.31954	0.690282	0.595822
PIAS1	royalblue	0.245678	-0.125693	0.174706
CHST3	orange	-0.392527	-0.264726	-0.0604462
SAFB2	brown	0.360394	-0.280289	-0.267282
AGPAT1	royalblue	-0.416731	-0.537433	-0.395343
AGPAT2	red	-0.341255	-0.481815	-0.621855
[truncated: 64 more rows]
