# Supplementary material for: Is human blood a good surrogate for brain tissue in transcriptional studies?
Source: BMC Genomics. 2010 Oct 20;11:589. doi: 10.1186/1471-2164-11-589 (PMC3091510; doi:10.1186/1471-2164-11-589)
Supplement: Additional file 9 — Module membership for preserved CB module. This table reports the membership value for the preserved CB module (blue/CB) in the CB, Dutch and SAFHS datasets. The module membership (kME) reports the correlation between a gene expression profile and the module eigengene. [file 1471-2164-11-589-S9.XLS]

## Sheet: Supplementary_Table_4_kME_CB_bl
	color.CB	kME.CB.kMEblue	kME.Dutch.kMEblue	kME.SAFHS.kMEblue
DDR1	turquoise	-0.372727	-0.451725	-0.0457709
RFC2	red	0.158559	0.14792	0.139627
PAX8	red	0.536351	-0.0747942	-0.0292968
MMP14	red	0.0192571	-0.0132908	-0.0915639
CAPNS1	blue	-0.286536	-0.658565	-0.367934
GDI2	blue	0.716924	0.605249	0.415303
RPL11	blue	0.620852	0.307829	0.704592
TARDBP	blue	0.550109	0.236571	0.10858
NARS	violetred	-0.161281	0.641377	0.346305
SLC25A3	violetred	0.346781	-0.0287456	0.293919
DULLARD	chocolate	-0.287258	-0.553465	-0.601188
KHDRBS1	green	0.302717	0.740662	0.531188
JTB	darkgoldenrod	0.440005	0.238771	0.0480181
TAF10	blue	-0.533284	-0.299633	-0.385328
C1D	blue	0.534488	0.336574	0.477841
ARF1	blue	-0.370054	0.12491	-0.382608
GUK1	violetred	-0.0893747	-0.318473	-0.147983
OAZ1	blue	0.38864	-0.0903152	-0.482526
ATP6V0B	violetred	0.345766	0.039043	-0.471007
KARS	chocolate	0.441408	-0.523794	0.312053
RPS7	blue	0.670218	0.179268	0.658727
FNTA	turquoise	-0.402063	0.790574	0.41867
HNRPK	brown	0.566716	0.833758	0.396806
MSN	darkblue	-0.406266	-0.333197	-0.32743
ACTN4	blue	-0.678221	-0.590672	-0.54279
PRKAR1A	blue	0.328623	0.858367	0.48253
DSP	darkblue	-0.425993	-0.15439	-0.099018
RAD21	blue	0.815382	0.332304	0.715377
AP2M1	violetred	0.123666	-0.623373	-0.654041
CLTC	brown	0.358497	0.267343	0.425611
AP2B1	blue	0.495056	-0.63958	-0.22416
KIAA0152	yellow	-0.0730127	-0.566156	-0.171084
SF3B2	blue	-0.712955	-0.544241	-0.308767
CSRP1	turquoise	-0.59268	-0.740356	-0.590726
CALM3	pink	0.330857	-0.127766	-0.119126
CAP1	darkblue	-0.225367	0.345793	0.155807
NDRG1	turquoise	-0.29328	-0.128551	-0.46638
YWHAZ	blue	0.693115	0.492759	0.360629
SOD1	turquoise	-0.0786699	0.0854395	0.66818
NUCB1	black	0.265963	-0.42771	-0.574645
P4HB	yellow	-0.0036814	-0.385519	-0.384145
SLC25A5	violetred	0.223222	0.203951	0.272343
CD63	darkblue	-0.346707	-0.265468	-0.465417
SPARC	brown	-0.157351	-0.0451823	-0.231648
DNAJB1	tan	-0.335614	-0.24205	0.114834
UBE2D3	blue	0.67353	0.743955	0.374912
SPTBN1	blue	0.770925	-0.322866	0.296447
CD81	brown	-0.440767	-0.0372342	-0.166997
GLO1	darksalmon	-0.173806	0.443361	0.569774
UBE2L3	blue	0.63036	-0.696103	-0.23568
SFRS11	violetred	-0.137786	0.585941	-0.123354
YWHAQ	blue	0.474003	0.732323	0.334842
DDX24	chocolate	-0.16794	-0.43389	-0.137238
PPP2R1A	chocolate	0.20199	-0.499015	-0.738421
GSN	turquoise	-0.371405	-0.443416	-0.379567
KDELR2	blue	0.450517	0.176048	0.127609
NPC2	darkblue	-0.373905	0.0243587	-0.0533496
SKP1A	khaki	0.368093	0.796836	0.597842
ACTR1A	blue	0.617836	-0.48692	-0.343783
ACTR2	violetred	0.384497	0.795917	0.580729
PTP4A1	wheat	0.504972	0.576418	0.407206
ARF3	blue	0.566393	-0.499121	-0.0380318
GPX1	darkblue	-0.341533	-0.361662	-0.237667
PGK1	violetred	0.277133	0.667094	0.316502
GNB1	brown	0.405166	0.570572	-0.248418
CTNNA1	turquoise	-0.445075	-0.0243886	0.27999
MAT2A	blue	0.877695	0.285246	-0.290969
LAMC1	chocolate	-0.596293	0.266261	0.018984
ANXA5	darkblue	-0.603016	-0.0773125	0.0139808
LRP1	blue	0.450165	-0.123313	-0.391634
PSMB7	lemonchiffon	-0.0202201	-0.129693	-0.0816014
PEA15	brown	-0.570523	0.245425	-0.218863
ACO2	black	0.106464	-0.446618	-0.534162
MCL1	brown	-0.462286	0.687386	0.193217
HSPA1A	tan	-0.334318	0.0812269	-0.273221
TEGT	blue	0.820548	-0.329186	-0.186489
HSPD1	tan	-0.416615	0.758417	0.651179
ZYX	yellow	-0.244961	-0.330646	-0.406394
PAFAH1B1	red	0.465122	0.463112	0.180015
RPS15	violetred	-0.483312	-0.235942	0.119746
LAMP2	turquoise	-0.275812	0.705931	0.500749
SNRPD2	darkblue	-0.266573	0.115844	0.220975
PSMD2	blue	-0.74416	-0.529393	0.0508567
BCAP31	blue	-0.564785	-0.357071	-0.462321
EPRS	darkgoldenrod	-0.135494	0.304791	0.665362
PRDX6	brown	-0.443233	0.49595	-0.00679009
AHCYL1	brown	-0.438496	-0.515778	-0.0880147
H2AFZ	chocolate	0.374637	0.627953	0.612291
NCOR1	blue	0.433918	-0.172349	-0.204802
FLNA	blue	-0.46461	-0.478348	-0.49117
DHCR24	turquoise	-0.328058	-0.0272952	-0.245414
RAB11A	yellow	0.104015	0.816981	0.18699
DNAJA1	violetred	0.0786027	0.497466	0.458816
UQCRC2	blue	0.710891	0.128704	0.515289
STAT1	red	-0.334931	0.0830246	-0.0748625
SSR1	lemonchiffon	-0.237965	0.850702	0.574865
SFRS10	blue	0.635372	0.61377	0.293492
FKBP4	blue	0.581285	-0.276285	-0.277007
MGEA5	blue	0.865895	0.785467	0.0685034
KDELR1	blue	0.447688	-0.435733	-0.529555
COX6A1	blue	-0.475896	-0.100346	0.554718
VCL	yellow	-0.21333	0.0555216	-0.0168721
DCTN2	blue	-0.629249	-0.190504	-0.361883
RPL8	cornflowerblue	-0.0937726	0.0131557	0.22666
RPL5	blue	0.451057	0.335279	0.644326
RERE	violetred	-0.0159621	-0.0981416	-0.229185
HSBP1	violetred	0.0133053	0.116253	0.439778
GLUD1	brown	-0.415228	0.513073	0.296711
SSRP1	blue	0.560664	-0.155953	-0.512989
UBE1	green	-0.23032	-0.66832	-0.586163
PPIB	darkblue	-0.566284	-0.0085969	0.00788315
SERP1	grey	-0.121699	0.730577	0.675097
ACTA2	darkblue	-0.219801	-0.255061	-0.173088
PPT1	violetred	0.436498	0.447787	0.289478
TAX1BP1	red	0.134302	0.696227	0.693929
MDH1	brown	0.488891	0.469397	0.798694
HIF1A	violetred	-0.289743	0.724847	0.223645
IPO7	darkgoldenrod	0.0821946	0.219904	0.701553
HADHB	brown	-0.397093	0.123896	0.485984
TXNIP	violetred	-0.258505	0.295593	0.263138
ANXA1	violetred	-0.1029	0.383462	0.574446
YWHAH	darkolivegreen	0.362102	0.328891	-0.262898
DSTN	chocolate	0.39279	0.563461	0.343317
CD99	blue	-0.615129	-0.311953	-0.136855
ADD3	brown	-0.448963	0.539254	-0.134338
PFKP	brown	-0.230147	-0.334484	-0.238913
GNAI2	brown	-0.0725646	-0.383383	-0.191799
DUSP1	darkblue	-0.285934	0.540504	-0.00368536
ANP32A	blue	0.662487	0.160417	0.223003
PLD3	blue	-0.343417	-0.443253	-0.482865
PSMF1	red	-0.233151	0.00727239	-0.0831973
GOLGB1	yellow	-0.26905	-0.102586	0.145136
STOM	brown	-0.398955	0.0996878	0.0746532
RCN1	red	0.186833	0.384561	0.287471
PABPC4	chocolate	0.294011	-0.165217	0.0932784
CYC1	violetred	-0.0532774	-0.400869	-0.123914
SF3B1	violetred	-0.0683339	0.864176	0.794336
SMARCC1	violetred	-0.42524	0.233462	0.302553
NHP2L1	blue	0.715713	-0.155841	-0.295792
TM9SF2	red	0.240312	0.673517	0.610017
PIP5K2B	blue	0.657763	-0.195977	-0.498606
ARF4	blue	0.474239	0.729401	0.614527
USP9X	violetred	-0.15948	0.770053	-0.0513874
LGALS1	darkblue	-0.544164	-0.3117	0.00526871
CSE1L	red	0.11355	0.481963	0.482168
TUFM	lemonchiffon	-0.417947	-0.364885	-0.47245
CPE	chocolate	0.598906	-0.00508896	-0.0233395
PGRMC1	blue	0.610331	0.617578	-0.0563656
ITGB5	violetred	-0.135749	-0.333374	-0.249948
COX7C	chocolate	-0.274439	0.274228	0.498713
SSB	chocolate	-0.187055	0.531722	0.518555
RAB5C	blue	-0.563296	0.0772866	-0.0468274
NFE2L2	chocolate	-0.109344	0.74371	0.584322
MBNL1	chocolate	-0.29031	0.790091	0.563137
MFN2	blue	-0.48998	-0.501319	-0.43721
CSDA	yellow	-0.209684	-0.100449	0.00976829
IGFBP7	darkblue	-0.164495	0.0883134	0.136811
PUM1	violetred	-0.0829624	0.12297	0.470146
ARHGDIA	black	0.448765	-0.72085	-0.606541
BHLHB2	darkblue	-0.376324	0.332983	-0.16489
FBXO7	brown	-0.321804	-0.197317	-0.181637
LRPAP1	blue	-0.404719	-0.24314	-0.303671
SEPW1	violetred	0.153757	-0.291542	-0.0547738
SLC7A5	blue	-0.487199	-0.339932	-0.0476577
PSMD1	khaki	0.45695	-0.495894	0.234013
DDX3X	palegreen	-0.162704	0.87573	0.450368
PPP1R7	blue	-0.520391	-0.58703	-0.266995
NDUFB8	blue	-0.641596	-0.105348	0.495016
ARIH2	red	0.23339	0.148973	-0.256086
CAPZA2	blue	0.616054	0.732648	0.621048
DDX1	red	0.0158962	0.665813	0.606529
RAF1	violetred	-0.143668	0.333438	-0.188643
OTUB1	pink	0.283215	-0.681024	-0.698014
PSMC3	green	0.0468961	-0.520899	-0.237428
RALY	blue	-0.356227	-0.745227	-0.69974
SRP9	yellow	0.0908977	0.887697	0.673999
RAB5B	violetred	-0.21715	-0.21867	-0.473481
DAB2	blue	-0.380359	-0.412622	-0.228794
OGDH	red	0.148698	-0.684577	-0.554768
WSB1	red	-0.235913	0.495732	0.280381
C5orf13	violetred	0.372871	0.00434643	-0.124743
SH3BGRL	darkblue	-0.44424	0.822174	0.618671
ENO2	turquoise	0.185354	-0.495123	-0.380611
SMARCC2	violetred	-0.468285	-0.497528	-0.214919
ATP5B	violetred	0.404343	-0.12093	-0.0104818
ARHGEF12	grey	-0.201601	0.0626881	-0.0696227
VAMP3	turquoise	-0.439797	0.0823196	0.288967
SCP2	violetred	0.284083	-0.155052	0.78721
ADIPOR2	brown	-0.425366	-0.180636	-0.101889
FLOT2	blue	-0.744106	-0.117588	-0.635758
BAZ2A	blue	-0.620544	-0.495782	-0.0373941
CST3	brown	-0.424629	-0.277726	-0.274051
ZFP36L2	darkblue	-0.534357	0.609574	0.319318
CUL3	green	0.224795	0.185504	0.0425116
TPD52L2	blue	-0.499818	0.1317	-0.431636
CRTAP	brown	0.520734	0.330072	0.137493
DHX15	brown	-0.345759	0.879194	0.723778
TRAP1	tan	-0.273197	-0.487242	-0.321316
IGF2R	red	-0.28655	0.25597	-0.00168013
RBM5	darkgoldenrod	0.0322757	0.538274	-0.0806103
PHGDH	brown	-0.606272	-0.334063	-0.0969677
TRAM1	black	0.0339632	0.815516	0.557017
PPP1CB	blue	0.513355	0.755911	0.623246
HSD17B4	lemonchiffon	-0.306098	0.181593	0.565783
CUL4A	red	-0.446895	0.651442	0.0276711
ALDH2	brown	-0.380503	-0.086845	-0.0609807
VIM	darkblue	-0.176343	-0.00254315	0.353345
CAT	brown	-0.311512	0.373476	0.40582
ATP6AP2	blue	0.412679	0.787628	0.553636
TIA1	brown	0.370884	0.821003	0.59859
RHEB	violetred	0.232467	0.702956	0.548902
NPEPPS	blue	0.506186	0.515652	0.357663
BUB3	yellow	0.141013	0.693007	0.289231
TALDO1	blue	-0.645219	-0.0851337	-0.269207
JUN	tan	-0.344326	0.220126	0.00453073
GSTO1	blue	-0.493554	0.0276439	0.129833
VBP1	violetred	0.101795	0.845286	0.611577
RRM1	tan	-0.0714277	0.307442	0.246827
RCN2	red	-0.172471	0.699007	0.789674
PUM2	blue	0.796358	0.76187	0.548443
PRCP	brown	-0.356063	0.589132	0.288954
USP7	blue	0.540095	-0.632631	-0.212662
NFKBIA	violetred	-0.335943	-0.115109	0.0312048
TOMM70A	blue	0.878565	0.433207	0.399081
TSN	brown	-0.288123	0.0760467	0.145024
SRM	blue	-0.514859	-0.551294	-0.304768
ATP6V1F	grey	-0.238027	-0.359215	-0.0361887
RPA1	blue	0.638359	0.240754	-0.00517601
PSMA3	blue	0.737418	0.323497	0.705568
CTNNB1	blue	0.527662	0.4751	0.038581
DUSP3	blue	0.748099	-0.331638	-0.402933
LAMP1	blue	-0.735975	-0.149287	-0.491177
MCM3	khaki	0.31205	0.0783202	0.0621965
VAMP2	red	-0.00303145	-0.512058	-0.42186
RAE1	violetred	-0.383385	0.0169359	-0.246995
CLIC4	turquoise	-0.298288	0.684359	0.471315
CLSTN1	darkgoldenrod	-0.208812	-0.501169	-0.49735
ID2	darkolivegreen	-0.203053	0.171422	0.297207
SNW1	khaki	-0.407357	0.130055	0.56701
PODXL	chocolate	0.0369576	0.015959	-0.0530395
SFPQ	brown	0.220643	0.0399832	0.250418
NISCH	violetred	-0.0568307	-0.454387	-0.606535
LEREPO4	black	0.215917	-0.0910531	0.756998
COX7A2	violetred	-0.0395065	0.295676	0.632374
PPP1R12A	black	-0.321341	0.677439	0.621527
ICMT	darkolivegreen	-0.108867	-0.203663	-0.101761
ALDH9A1	darkblue	-0.412473	0.503134	0.241514
PRDX3	blue	0.660959	0.760958	0.566433
MBTPS1	red	-0.0883871	0.404283	0.150175
DARS	brown	-0.150452	0.272728	-0.0265581
INSIG1	brown	-0.156794	0.763903	0.230809
ACP1	black	0.204926	0.305304	0.689577
SCARB2	blue	0.773887	0.309194	0.0564871
PACSIN2	blue	-0.583304	0.256461	-0.473829
ARL1	blue	0.540306	0.0614844	0.457882
TIMP1	brown	-0.314865	-0.408257	-0.577767
USP14	pink	0.333973	0.28605	-0.246679
DLG5	chocolate	-0.237156	-0.0689228	-0.15567
API5	blue	0.885769	0.755086	0.568222
EGR1	tan	-0.337038	-0.0700764	-0.051141
DNMT1	darkolivegreen	-0.0955833	0.197099	0.0403628
SFRS9	violetred	0.143344	0.558686	0.114294
TUBG1	blue	-0.424661	-0.472697	-0.33586
MRPL49	chocolate	0.269472	-0.13888	0.223966
EPB41L2	turquoise	-0.412859	0.0021519	0.17893
LAPTM5	purple	0.148086	-0.388873	-0.40511
GALNT1	red	0.279231	0.586325	0.692063
CLCN3	turquoise	-0.13836	0.390896	0.340905
SGK	yellow	-0.205208	0.660336	0.124493
NDUFS3	darkblue	-0.13196	-0.240781	-0.0270008
SFRS1	blue	0.856135	0.712701	0.470602
CD14	purple	0.145344	-0.10767	-0.0438567
COX6C	violetred	-0.0185499	-0.331389	0.718427
RPA2	blue	0.475516	0.469795	0.411813
TSG101	yellow	-0.171323	0.35303	0.49142
WSB2	violetred	0.0522608	0.368958	0.134366
SCAMP3	blue	-0.731612	-0.502843	-0.520915
KIAA0494	turquoise	-0.509524	0.186019	0.253324
RNF13	turquoise	-0.212393	0.786957	0.622352
AIP	red	-0.172027	-0.543682	-0.595971
RELA	yellow	-0.376141	-0.335927	-0.242582
FER1L3	darkblue	-0.290605	-0.140765	-0.0325092
OSBP	blue	0.365506	0.241492	0.151452
SLC29A1	grey	0.0508105	-0.273028	-0.150435
SH3BP5	black	0.158699	0.0862521	0.246332
TBC1D5	blue	0.62584	-0.051051	0.274587
RNF14	blue	0.864298	0.600553	0.489922
SMARCD2	violetred	0.103703	-0.66	-0.668238
NET1	red	-0.344009	0.455088	0.262607
RYBP	turquoise	-0.310921	-0.243886	-0.220566
LIPA	turquoise	0.00364282	0.258742	0.403057
CDC25B	green	0.0999721	-0.367633	-0.276198
GDI1	chocolate	-0.233533	-0.438824	-0.442469
NR3C1	red	-0.0140575	-0.00668617	0.398518
ABCE1	blue	0.755511	0.78534	0.783447
PON2	brown	-0.425146	0.527649	0.241936
ARIH1	black	-0.0608991	0.409764	0.304112
WDR23	red	0.178854	-0.456453	-0.432532
FAM3C	blue	0.491029	0.5471	0.54007
B2M	darkblue	-0.0786878	0.549085	0.381307
IMPDH2	blue	-0.534107	-0.421469	-0.212434
YY1	black	-0.20069	-0.00165426	-0.0651447
UQCRC1	violetred	-0.268232	-0.647	-0.467618
CTDSPL	violetred	0.0682585	-0.432045	-0.088648
SLC20A1	darkolivegreen	-0.180205	0.139281	0.103197
PRDX4	chocolate	0.25774	-0.2407	0.213997
CCT2	blue	0.847473	0.425584	0.699616
CAPZB	blue	0.68759	-0.503423	-0.0699638
ALCAM	turquoise	-0.315627	0.538305	0.424239
CIB1	brown	-0.343441	-0.0773445	-0.459955
GNPAT	brown	-0.346693	0.604198	0.340475
RBM6	blue	-0.742262	-0.34794	-0.0798375
PGM1	red	-0.253601	-0.091562	-0.0952259
ATP6V1A	blue	0.635162	0.803699	0.403667
MYO10	turquoise	-0.506238	-0.0538314	0.0276048
KIAA0141	yellow	0.0947382	-0.259298	-0.331088
CREBL2	brown	0.32559	0.00213246	0.388961
KIF5B	blue	0.481455	0.677985	0.476825
HNRPDL	blue	0.433425	0.641595	0.487614
MORF4L2	chocolate	-0.420084	0.732078	0.621401
TJP1	turquoise	-0.505988	-0.0357107	-0.0321773
EPHX1	brown	-0.380295	-0.225863	-0.074653
LANCL1	blue	0.824237	0.802935	0.570703
ALDOC	darkolivegreen	0.0098275	-0.404967	-0.112593
ASNA1	violetred	-0.190017	-0.0249169	-0.250783
SDHD	turquoise	-0.299586	0.681298	0.677863
MAN2A2	pink	0.0339393	0.0317678	-0.169668
RB1CC1	tan	0.229038	0.846416	0.696902
UBE4A	violetred	-0.115921	0.47967	0.467702
JARID1A	black	-0.185991	-0.0679133	0.00455648
FIBP	blue	-0.270341	-0.671541	-0.601036
GRLF1	blue	0.619977	-0.0663065	-0.315573
CBX6	chocolate	-0.292521	-0.455267	-0.297823
KPNA1	blue	0.354175	-0.112423	0.0180343
PPFIA1	violetred	-0.163097	0.654041	0.247963
IDH3A	chocolate	0.394754	-0.527351	-0.324916
OPTN	blue	0.416344	0.553729	-0.0545301
NDUFAB1	violetred	0.31421	0.307644	0.422986
COPS3	red	0.270087	0.207683	0.462476
IER2	tan	-0.245866	-0.280494	-0.156658
SEC14L1	brown	-0.386055	-0.30175	-0.261134
TJP2	brown	-0.423151	0.0744416	0.0259555
SLC39A6	blue	0.909552	0.597625	0.634303
ARL2BP	red	0.510294	0.651623	0.386222
NUP153	chocolate	-0.015072	0.521145	0.519521
RALB	blue	0.540155	0.276102	0.246571
COX7B	blue	-0.55185	0.406358	0.676853
SNX2	blue	0.623937	0.702946	0.233939
CPNE3	brown	-0.251961	0.786649	0.719635
AP2S1	violetred	-0.0489078	-0.526489	-0.623979
ABL1	turquoise	-0.568817	-0.185955	0.012794
PRPF4B	violetred	0.126437	0.773907	0.535765
KIAA0317	red	0.107383	0.00353391	-0.107411
JTV1	violetred	0.24921	-0.168886	-0.0351896
CLK3	tan	-0.199298	-0.212415	-0.482215
COPS8	darkolivegreen	-0.0847204	0.703075	0.562393
CREBBP	violetred	0.187645	0.22264	0.0713944
NUP133	red	0.0370127	0.0302133	0.637198
GAS7	violetred	-0.27467	-0.306304	-0.312656
MTMR3	blue	-0.268817	-0.0914192	-0.0861157
SRPK1	blue	0.729986	0.592454	0.526449
CUL4B	darksalmon	-0.361451	0.681959	0.343366
FADS2	blue	-0.747829	-0.0263704	-0.087199
EP300	chocolate	-0.46013	-0.0942353	-0.0613533
CRK	pink	-0.0057389	-0.0460767	0.31404
CHERP	violetred	-0.40957	-0.091311	-0.395254
SLC16A1	chocolate	0.419969	0.0122154	-0.253409
PSMB4	yellow	-0.275875	-0.128462	0.216628
MTA1	grey	0.262764	-0.202093	-0.308333
PRPF3	red	-0.302182	-0.289768	-0.265044
RAB13	darkblue	-0.588138	-0.0974563	-0.343166
CYB5R1	blue	-0.43759	-0.144323	-0.542332
BMI1	red	-0.120025	0.817714	0.770973
CTSH	grey	-0.5787	-0.0278508	0.0333888
RER1	blue	0.546689	-0.275809	-0.00868147
NDUFA1	honeydew	0.016248	0.0958688	0.472283
POLR2G	chocolate	0.172449	-0.058577	0.33151
SREBF1	grey	-0.1046	-0.19483	-0.207421
CYP51A1	red	-0.577229	0.089903	-0.036774
SENP6	grey	0.239574	0.695495	0.725611
ACBD3	chocolate	-0.337908	0.844972	0.649804
PKD1	violetred	-0.368367	-0.600112	-0.441504
UNG	khaki	-0.472383	-0.00622764	0.221927
CSNK1E	chocolate	-0.222608	-0.50208	-0.380121
UBE2B	violetred	-0.242707	0.425071	-0.0328261
COX5B	darkblue	-0.351256	-0.093727	0.490362
HIP2	blue	0.702729	0.749942	0.446421
PSMD12	blue	0.555211	-0.253985	0.494617
GTF2F1	blue	0.505457	-0.59113	-0.525775
MAML1	violetred	-0.0310945	0.199886	-0.0136153
SEC24C	chocolate	-0.328357	-0.609927	-0.701039
RAP1A	yellow	0.233966	0.369094	0.698898
MXI1	violetred	-0.313279	0.00900092	-0.0421721
NKTR	black	-0.281646	0.756656	0.175918
TCOF1	chocolate	-0.498176	-0.157885	-0.59972
RGS2	tan	-0.333415	0.558402	0.299144
NSF	violetred	0.321781	0.630582	0.0800475
TCERG1	yellow	-0.148977	0.111803	0.444647
TIAL1	red	-0.204562	0.585188	0.376541
IFI27	darkblue	-0.0871487	-0.118177	-0.0187894
USP1	black	0.332444	0.726079	0.620199
ACSL4	red	-0.20071	0.795489	0.298873
DBI	brown	-0.41869	0.30373	0.590181
PPP3CB	brown	0.366623	0.762059	0.148127
CYP1B1	darkblue	-0.118253	0.669924	-0.0575433
NOTCH2	brown	-0.44626	0.503686	0.0558949
RXRA	violetred	-0.109894	-0.271158	-0.295648
GTF2H1	yellow	0.134376	0.192862	0.558269
ERBB3	turquoise	-0.317078	-0.119064	-0.0483565
PPP3CA	yellow	0.228253	0.679284	0.414623
DDX46	blue	0.623203	0.783353	0.637937
IDH3G	blue	-0.366682	-0.770165	-0.77234
RANBP1	blue	0.610144	0.0567482	0.582781
MBD2	darksalmon	0.158304	0.551935	-0.108096
AFG3L2	blue	0.308482	-0.168291	-0.54004
MAPRE2	blue	0.574026	0.290684	0.269402
SNRPB2	red	-0.184763	0.17614	0.751003
PPP2R5D	red	-0.238103	-0.501689	-0.267408
DLG1	darkblue	0.285792	0.0850761	0.346653
BCL7B	chocolate	-0.544251	0.00898469	-0.192231
PITPNB	blue	0.405475	-0.356146	0.14492
SPOCK2	blue	0.808183	-0.11933	-0.136355
MAPK14	violetred	0.0834957	0.255798	0.195399
HMGCR	blue	0.338546	0.665638	0.404748
GMFB	blue	0.78396	0.796378	0.619586
STCH	chocolate	-0.21143	0.114714	0.427117
DLGAP4	pink	0.153809	-0.664428	-0.625767
HMGN4	blue	0.513091	0.796877	0.581793
HSPA1B	tan	-0.280314	0.0854756	-0.0693292
RANBP9	chocolate	-0.374208	0.282436	0.577614
NFX1	chocolate	-0.419443	0.18828	-0.114805
SSBP1	red	0.00683883	0.299964	0.687712
LEPROTL1	darkgoldenrod	-0.102228	0.867623	0.625967
ENSA	green	-0.149562	0.321897	0.234861
NRIP1	chocolate	-0.142689	0.491777	0.623502
ADAM10	blue	0.730351	0.804078	0.585534
GUSB	blue	-0.554849	-0.44529	-0.511909
EPS8	brown	-0.322419	0.0843309	0.211782
SLC30A9	yellow	0.294073	0.763712	0.356482
PLOD2	brown	-0.494378	0.00359278	-0.00632858
IRF3	yellow	-0.0032554	-0.700957	-0.455211
APPBP2	chocolate	-0.357435	0.782623	0.475719
POLR2K	blue	0.439678	-0.181353	0.735055
RANBP3	blue	-0.379083	-0.580985	-0.371842
TNFAIP3	darkblue	-0.164842	0.486557	0.0469581
KIAA0195	violetred	-0.224821	-0.587326	-0.674952
APBB1	turquoise	-0.00581429	0.030641	-0.076591
EFNB2	yellow	-0.132345	-0.0979993	-0.0878309
PDXK	blue	-0.459445	-0.339934	-0.355391
RASA1	violetred	0.00806328	0.818281	0.433716
NPC1	turquoise	-0.393886	0.0618405	0.231284
UBTF	blue	-0.50596	-0.313621	-0.340471
STK17A	chocolate	0.115715	0.0857287	-0.0378126
TOB1	violetred	-0.317043	-0.184611	-0.0278421
BET1	cornflowerblue	0.174956	0.615743	0.53638
GFPT1	blue	0.690087	0.547233	0.362956
LSM4	violetred	0.222388	-0.357509	-0.273558
PRKACB	green	0.334464	0.282173	0.640862
PIK3R3	violetred	-0.111141	-0.150888	-0.00318225
ITM2A	darkblue	-0.15466	0.208516	0.477134
WRB	blue	0.540738	0.523556	0.339026
GPC1	cornflowerblue	-0.399847	-0.0382042	-0.0545982
ROCK2	violetred	-0.334847	-0.102862	0.414837
CCNG2	blue	0.40261	0.782322	0.420253
NNT	blue	0.594031	0.584944	0.527325
INPP1	yellow	-0.126383	0.0576002	0.113242
SLC1A3	brown	-0.14812	0.0719121	0.070798
DHPS	pink	0.305041	-0.731183	-0.445594
TARBP1	yellow	-0.0867596	0.469676	0.284236
SS18	pink	0.0835309	0.596289	0.384137
LPP	violetred	-0.38364	0.296056	0.3602
TCEB1	violetred	0.451638	0.355511	0.539901
SLC25A4	blue	0.615763	0.160642	0.337425
DNAJB9	grey	0.367789	0.717243	0.269648
HPRT1	brown	0.444906	0.744544	0.643265
PER1	chocolate	-0.403492	-0.104534	-0.19607
FAH	blue	-0.664111	-0.532405	-0.510247
DNAJB12	violetred	0.334372	-0.495978	-0.0275556
ATP6V1C1	blue	0.515558	0.482995	0.285518
PPP2R1B	violetred	-0.058263	0.0727216	0.170123
DDIT4	brown	-0.435236	-0.00776165	-0.139136
MSH6	khaki	-0.526434	0.525891	0.469065
ADM	tan	-0.421852	0.399876	-0.0645573
FAM20B	darkolivegreen	0.151486	0.00544943	0.175316
PREI3	blue	0.308098	0.704612	0.604608
GCLC	turquoise	-0.178675	0.33271	0.00729241
SUCLA2	blue	0.538998	0.705589	0.708641
BIN1	green	0.116029	-0.380535	-0.319342
YES1	brown	-0.436013	0.255349	0.280487
ZMPSTE24	darkblue	-0.297711	0.86393	0.597973
NAGA	red	0.244908	-0.405755	-0.163655
BTBD3	yellow	0.112308	0.23433	0.0571151
CRYZ	chocolate	0.168953	0.648204	0.609126
STK38	chocolate	-0.384817	0.166881	0.0109319
RFX5	green	-0.116887	0.313358	0.489871
FAM13A1	violetred	-0.204072	0.25066	0.257688
RHOBTB3	brown	-0.540405	-0.023879	0.00975058
SIAH1	violetred	0.164256	0.786721	0.133387
BAG5	red	-0.287935	0.164188	-0.279394
INPP5A	darkolivegreen	-0.0672842	-0.185923	-0.540374
ZBTB5	brown	-0.157338	0.0811087	0.0200573
PTPRN2	yellow	0.133706	0.207895	0.217169
PIAS3	blue	-0.566643	0.0456373	-0.317324
NDUFS1	yellow	0.123942	-0.0569337	0.209296
ARHGEF1	yellow	-0.192901	-0.550212	-0.257211
GALNAC4S-6ST	khaki	-0.470776	0.114848	-0.184004
CUL2	chocolate	-0.341393	0.570781	0.525623
BAZ2B	red	-0.256209	0.712829	0.236962
MTIF2	darkblue	-0.470502	0.249231	0.535137
CSF1R	purple	0.0801431	-0.273127	-0.204132
DNM1L	blue	0.731206	0.382459	0.566095
PTK2B	blue	0.346451	-0.347438	-0.276353
TP53BP2	brown	-0.536568	0.301366	0.188788
SLC11A2	black	0.0282439	0.522081	-0.220559
KIF5C	black	0.103108	0.0261688	-0.162803
RABAC1	violetred	0.00321817	-0.586821	-0.557512
BCL6	violetred	-0.142499	0.463559	-0.131316
GABBR1	violetred	0.0781553	-0.502329	-0.54544
MAP1A	blue	-0.673013	-0.492229	-0.129765
IFIT1	red	-0.173744	0.033208	0.144902
GLS	blue	0.591933	0.324965	0.26878
KATNB1	blue	-0.774278	-0.495598	-0.518255
CFDP1	blue	-0.565739	-0.128184	0.312026
TFAM	black	0.272096	0.787651	0.384771
SRPK2	blue	0.416895	0.0055765	0.362248
RASSF2	turquoise	-0.202776	0.39246	-0.0078281
NDUFS8	blue	-0.470413	-0.497169	-0.705309
NUP98	lemonchiffon	-0.048797	0.214424	0.284967
JMJD2A	violetred	0.104775	-0.192198	-0.204872
MYO6	blue	-0.530555	0.00601854	0.244032
MAPK9	blue	0.466067	0.627881	0.329613
TLE1	brown	-0.244591	0.0536358	0.00214627
DVL1	blue	-0.507386	-0.0465708	-0.125449
TUSC4	chocolate	-0.492116	-0.22033	-0.136141
NSMAF	yellow	0.0165232	0.825773	0.400727
IRF2	brown	-0.258217	0.196294	0.235242
EDEM1	red	0.211358	0.414467	0.362284
RNF44	chocolate	-0.18926	0.152623	-0.145361
CNOT4	chocolate	-0.238274	-0.0680589	-0.10422
JARID2	violetred	0.0762951	0.301038	-0.0638066
DMTF1	chocolate	-0.216719	0.753354	0.619528
F13A1	purple	-0.0430006	0.00164981	-0.0358097
SLC35A1	violetred	-0.453774	0.774961	0.503548
STXBP3	chocolate	-0.116185	0.796587	0.598038
ZNF148	blue	-0.521102	0.0514396	-0.0763483
PHYH	violetred	-0.137365	0.404925	0.308863
PPP2R5E	brown	-0.0474907	0.681121	0.576358
CEBPZ	chocolate	-0.369254	0.740934	0.372209
MBD1	violetred	-0.252723	-0.10458	0.242653
CAPN7	blue	0.571712	0.471789	0.647976
MYCBP	khaki	0.461303	0.362623	0.281691
KIAA0652	red	0.422805	-0.261216	-0.568913
DUSP14	tan	-0.149147	-0.253605	0.227811
TPP2	red	-0.109157	0.0497836	0.46708
PCF11	chocolate	-0.425248	0.72656	0.690448
SFRS5	violetred	-0.26077	0.507738	0.176247
GOLGA1	blue	-0.530746	-0.21238	-0.15505
HES1	blue	-0.538436	0.0309886	-0.0830949
RNF6	violetred	-0.062135	0.0675886	0.0602184
MFAP1	violetred	-0.0897557	0.260822	0.451883
SATB1	violetred	-0.435506	-0.108878	0.129099
PDCD6	yellow	0.184589	0.696957	0.30108
FAM8A1	brown	-0.111471	0.691498	0.45357
ASF1A	blue	0.767774	0.706226	0.680919
CTDSP2	violetred	-0.178079	0.264885	-0.109344
OCRL	violetred	-0.0608014	0.281066	0.00030758
VPS16	green	-0.172224	-0.397879	-0.458307
PSEN1	turquoise	-0.148907	0.365355	0.338232
SLCO2B1	purple	-0.0780856	-0.0996668	-0.153311
NDUFC1	violetred	0.00696137	0.037371	0.412017
C10orf6	blue	0.439207	-0.00801423	-0.419038
RTN1	darkblue	0.301093	-0.0217861	-0.0533926
LPHN1	turquoise	0.162604	-0.382246	-0.390932
PPARBP	violetred	-0.0289056	0.0249555	0.331358
DSCR1L1	violetred	0.169975	-0.149366	0.0944625
ABCA1	violetred	-0.39979	0.344932	0.130886
SORL1	turquoise	-0.115021	-0.374717	-0.318429
TRAPPC3	blue	0.694682	0.0390862	-0.122114
MAP3K3	violetred	-0.0312942	-0.335716	-0.828623
SNTA1	brown	-0.47719	-0.428018	-0.118118
MTX2	violetred	-0.305703	0.702453	0.552254
UPF2	grey	0.0069299	0.669981	0.151103
ZNF318	chocolate	-0.146837	0.425223	0.231512
IPO13	red	-0.0397242	-0.522178	-0.164018
LPL	darkolivegreen	0.204327	0.056446	0.0594424
MAP4K5	blue	0.828164	0.692928	0.423115
ZHX2	turquoise	-0.409394	-0.0319772	-0.0704098
FEZ1	turquoise	-0.222433	-0.46265	-0.0674967
AGL	darkgoldenrod	0.122053	0.560081	0.489721
OFD1	wheat	-0.441452	0.258964	0.324771
SLC7A6	yellow	-0.423337	0.0394834	0.0608299
RAB4A	blue	0.843485	0.631732	0.14283
RTCD1	blue	0.55271	0.667808	0.695729
TRIM38	red	0.0807492	-0.364451	-0.337184
TERF2	chocolate	0.116737	-0.563281	0.08851
NDUFB6	blue	0.421693	0.125892	0.639588
COG5	khaki	0.527765	0.355419	0.639056
GPRC5B	brown	-0.317732	-0.279624	0.0519613
MAP3K11	yellow	-0.349838	-0.624857	-0.711982
TMOD1	chocolate	0.597886	-0.128799	0.0582036
COX5A	violetred	0.307648	0.0869172	-0.0158204
TPMT	brown	0.0324658	0.0345178	-0.0822652
HELZ	darkolivegreen	0.0018774	-0.203984	-0.137936
VEGFB	green	-0.223625	-0.192449	-0.270897
BCL2	brown	-0.197888	0.429249	0.39994
PKD2	red	-0.092932	0.534013	0.266238
TUBGCP3	chocolate	-0.221439	0.0977704	0.375534
DFNA5	darkolivegreen	-0.0445269	0.167314	-0.0197321
PDE4B	brown	-0.236214	0.763096	0.186563
ITPR1	darkolivegreen	-0.130013	0.458144	0.471129
LLGL2	violetred	-0.145547	-0.189901	-0.308127
ZFP95	blue	0.394124	-0.00755286	0.0587809
TRIP4	black	-0.0298184	0.305239	0.420106
TDG	chocolate	-0.308346	-0.033768	0.51772
HCCS	violetred	-0.0844886	0.162093	0.320508
RARA	blue	-0.531174	-0.310939	-0.579225
TCF4	black	-0.238788	-0.240125	-0.0716861
GCA	grey	0.0561833	0.800304	0.360657
SLC25A13	red	-0.0406134	0.402462	0.0671718
SSBP2	chocolate	-0.432336	0.286687	0.0253816
PCYOX1	brown	0.188639	-0.341426	-0.292894
DNAJB4	blue	0.774729	-0.0463743	0.416899
GUCY1B3	violetred	0.0204146	0.0882385	0.0343393
SF3A3	darksalmon	-0.283023	-0.0533428	-0.190864
BRD3	violetred	-0.149993	-0.74174	-0.672022
MAP3K5	violetred	-0.451778	-0.0769483	-0.0995174
RPS6KA3	blue	0.679612	0.346418	0.730951
PCAF	brown	-0.243909	0.261933	0.345653
TRIM32	violetred	0.142317	0.189567	0.338026
COX10	red	0.158465	-0.211647	-0.147541
PCCA	red	-0.134374	-0.18128	0.404532
VCAM1	brown	-0.416486	0.0583918	0.0845626
USP46	blue	0.810131	0.118505	0.165916
COX17	honeydew	-0.0660972	0.135278	0.492516
DMD	red	0.0465035	-0.409289	-0.0203197
TUBG2	green	-0.357833	-0.321881	-0.257817
PLCB4	yellow	0.312471	-0.128993	-0.00396786
SLC4A4	brown	-0.2325	0.00765069	0.231282
CXADR	darkolivegreen	-0.153383	0.0326785	-0.154166
CHST2	darkolivegreen	0.0852641	-0.0529354	0.0601753
CYBB	purple	0.140354	0.335657	0.170411
ACVR1	violetred	0.0110093	0.677426	0.34974
KIF3B	violetred	0.303344	-0.222475	0.0386213
ARG2	brown	0.418896	-0.0466509	-0.0957113
CSTF3	wheat	0.208184	0.536316	0.320759
CLCN6	chocolate	0.486666	0.0634479	-0.339117
NEBL	blue	0.581832	0.0403573	0.0879596
USP20	blue	-0.26057	-0.0163155	-0.490858
PEX3	red	0.105879	-0.0262275	0.571258
CEBPD	yellow	-0.352575	0.0806231	-0.0601288
ABCD4	yellow	-0.147178	-0.0364225	0.104326
CASP9	tan	-0.240234	-0.129192	-0.187447
ZNF212	blue	-0.57065	-0.357735	-0.286925
UTX	palegreen	0.0386934	0.638114	0.237363
SH3YL1	blue	-0.479845	0.281422	0.354257
PURA	violetred	-0.0438223	0.769097	-0.318675
CELSR2	violetred	0.318454	-0.0114064	0.0210635
BCAR3	brown	-0.348298	0.0683782	0.109065
ME1	red	0.374087	0.203886	0.214988
ULK2	red	0.553806	0.113851	0.321555
CHST10	chocolate	-0.51358	-0.13154	-0.131834
CENTG2	black	0.387173	0.00494062	0.123294
TOPORS	violetred	0.0398491	0.651599	0.588989
C11orf9	turquoise	-0.172051	-0.206768	-0.12831
KIAA0562	chocolate	-0.2809	-0.403115	0.0254888
PBX3	brown	-0.229641	0.601141	0.400442
CLN5	cornflowerblue	0.356982	0.652659	0.413982
P2RX4	khaki	0.459039	-0.507787	-0.39195
MAP3K4	violetred	-0.28364	0.0938368	-0.171713
CCNH	violetred	-0.0392347	0.220432	0.469825
NRCAM	brown	-0.315251	-0.00184047	0.190605
TESK1	blue	-0.377833	-0.634703	-0.496088
TYROBP	purple	-0.0455552	0.0273859	0.0692243
RFC3	yellow	0.108427	0.414143	0.364385
BCL9	blue	-0.431246	-0.223382	0.193658
COL7A1	blue	-0.477615	-0.206662	-0.130693
CDKN2C	khaki	-0.205719	0.205818	0.247523
ENPP4	khaki	-0.230212	0.605628	0.396124
RPS6KB1	chocolate	-0.277182	0.863488	-0.288975
PPID	pink	0.230529	-0.0494103	0.503591
MNT	chocolate	-0.625345	-0.643529	-0.584513
RNGTT	blue	0.585969	0.739791	0.41098
FCER1G	purple	0.29306	-0.0991037	0.0791804
ZNF195	blue	0.286592	0.596565	0.49217
NNAT	violetred	-0.114944	-0.165496	-0.00448701
RLF	darkgoldenrod	-0.460783	0.379891	0.338724
RPP14	grey	0.430191	-0.0307697	0.187545
CDK5	blue	-0.554124	-0.462831	-0.319448
FADS3	blue	-0.507756	0.0232925	-0.302077
CHD1	black	-0.102827	0.778953	0.417863
EBAG9	red	-0.392993	0.713145	0.587667
PPP1R3C	brown	-0.48457	-0.0721075	-0.0747613
CREB1	blue	0.743293	-0.182778	-0.357553
NEO1	brown	-0.163586	-0.274178	0.0787675
AGA	blue	0.351313	0.65309	0.559718
ABCA3	blue	-0.522948	0.00222776	-0.283811
AK3L1	brown	0.195333	0.0297468	-0.0304464
PIK3CA	blue	0.669281	0.53021	0.773434
BCAS1	turquoise	-0.153101	0.0455879	0.102798
GRK5	violetred	-0.185252	0.14314	-0.164149
SLC12A2	red	0.130678	0.543549	0.391854
EIF1AY	palegreen	0.0335749	0.103465	0.107659
LCAT	brown	-0.310199	-0.219627	-0.205855
CD83	violetred	0.131487	0.24648	-0.0983567
FZD1	violetred	-0.272831	-0.205779	0.166572
SNCA	khaki	0.505979	0.0335085	-0.100546
PTPRZ1	brown	-0.467888	-0.109466	-0.0680065
ZNF142	chocolate	-0.208994	-0.456948	-0.578336
C9orf16	violetred	-0.205132	-0.568808	-0.448272
BRPF1	cornflowerblue	-0.14299	-0.163362	-0.345052
CLDN5	darkblue	-0.555972	-0.481559	-0.366152
PDE4D	brown	-0.228696	0.601759	0.0521996
BID	red	0.020397	0.627564	0.315022
AGTPBP1	chocolate	-0.167916	0.732703	0.32985
EPB49	khaki	0.0340015	-0.381734	-0.302621
PPP3R1	brown	0.1653	0.118865	0.0458908
CDC7	red	-0.0691747	0.225018	0.460984
HIVEP1	red	-0.0610534	0.351355	0.255857
ELMO1	violetred	0.204696	-0.173513	-0.0552459
PDPK1	palegreen	0.107418	0.326549	-0.498978
TBC1D8	yellow	-0.273417	0.0862717	-0.0287289
EEF1A2	pink	0.0881531	-0.108266	-0.142817
HPS5	darkolivegreen	0.123449	0.386494	0.198572
LSM7	blue	-0.382729	-0.117509	0.108315
ABCG1	blue	0.468638	-0.182119	0.0138653
ASL	green	-0.193071	-0.479957	-0.643001
PPP2R5B	blue	-0.483381	-0.491908	-0.526635
PKIA	blue	0.443305	0.735028	0.415647
RPS6KA5	violetred	-0.0685413	0.706364	0.533637
SPOP	darkgoldenrod	-0.351012	-0.402048	-0.51577
EDG1	brown	-0.41873	0.588863	0.351317
DPYD	turquoise	-0.572092	0.611458	0.586177
HOMER3	darkolivegreen	-0.118258	-0.258371	-0.241762
APBB3	red	-0.117575	-0.257125	-0.199697
CP110	turquoise	0.0380494	0.793337	0.48507
ANKRD6	red	0.28293	0.201298	0.244403
NPTX1	blue	0.507698	-0.0752633	-0.135066
INPP5E	darkgoldenrod	-0.30878	0.0594659	-0.258478
ABCA8	turquoise	-0.0894766	-0.0939987	-0.0184711
STX1A	red	-0.0417574	-0.262745	-0.129084
BICD1	red	-0.33602	0.0232197	-0.0352937
NAP1L3	yellow	0.438651	0.301256	0.369196
GNAO1	brown	0.497065	-0.0697144	-0.11639
TTF1	violetred	-0.364873	0.159668	0.440903
IL11RA	pink	-0.277463	-0.159663	-0.0635979
EVI2A	turquoise	-0.119752	0.66905	0.599771
MAL	turquoise	-0.315893	0.0356898	-0.056329
PPOX	yellow	-0.104876	-0.456343	-0.0837576
NR2C1	chocolate	-0.181295	0.362276	0.64208
TMEM5	grey	-0.0640861	0.00630092	0.201267
MAPK10	chocolate	0.39764	-0.107129	-0.0901012
CDK8	yellow	0.0793467	0.346718	0.660007
FGL2	darkolivegreen	-0.140941	0.362815	0.197549
POP5	lemonchiffon	-0.360525	-0.230172	0.38189
EEA1	blue	0.482028	0.0635761	0.13497
TCFL5	turquoise	-0.339459	0.610237	0.464632
IL6ST	blue	0.75018	0.130875	0.30131
GCHFR	violetred	-0.0764218	-0.359775	0.104589
ICT1	blue	-0.370411	-0.115134	0.258666
HUS1	khaki	0.546464	0.0523959	0.0386683
NEURL	red	-0.0905642	-0.123755	-0.264602
EEF1E1	violetred	0.247254	0.601114	0.482219
TRIM3	blue	0.383828	-0.108682	-0.160724
RAMP1	brown	-0.247217	-0.0770085	-0.246036
PTPRN	brown	0.282363	-0.0356125	-0.194513
ORC5L	red	-0.261878	0.448986	0.204376
RAB3A	darkgoldenrod	0.16595	-0.10212	-0.27619
SFRS16	blue	-0.439023	-0.308204	-0.202851
CLOCK	yellow	-0.324247	-0.321635	0.0572062
PFN2	khaki	0.565756	0.12744	0.162782
GNAZ	violetred	-0.216879	-0.0541245	-0.200487
HAGH	violetred	-0.022752	-0.25206	-0.17056
TGFA	red	-0.282903	0.595511	0.255372
MBNL2	blue	0.849142	0.680098	0.614673
KIT	khaki	0.585453	0.105877	0.153958
AUH	khaki	-0.455477	0.269854	0.494584
ITGAE	blue	-0.472674	0.416697	0.488617
IDUA	pink	0.232238	-0.452293	-0.557527
ARID4A	blue	0.551823	0.803373	0.642159
PIGF	turquoise	-0.439045	0.405215	0.572051
ATP6V0A1	blue	0.854824	-0.469364	-0.679606
SLC26A2	yellow	0.021834	-0.172507	0.471285
CCR1	blue	0.367678	0.17157	-0.319721
CLCN4	blue	0.857282	0.088931	-0.100003
KIAA0644	brown	-0.418933	-0.0242809	-0.0338607
SPTBN2	blue	-0.518653	-0.198543	-0.138014
ACCN2	blue	-0.513735	-0.0299474	0.0442648
DDR2	darkblue	-0.508692	-0.0555824	-0.148949
FANCC	chocolate	0.0266865	-0.029401	-0.201477
RP2	violetred	-0.217032	0.728052	-0.101561
IL6	cornflowerblue	-0.0667392	0.0498668	0.0680603
RPH3A	violetred	-0.168099	-0.088957	-0.254488
PARD6A	pink	0.425471	-0.410106	-0.104589
PRDM2	violetred	-0.259706	-0.400651	0.109562
GLRB	blue	0.827126	-0.146485	-0.0858814
PIGA	violetred	-0.123024	0.547867	0.158677
LRP8	darkolivegreen	0.229292	0.288448	0.0393322
BAIAP2	chocolate	0.285027	-0.303111	-0.314112
BTN2A2	violetred	-0.145725	0.15417	0.176275
U1SNRNPBP	violetred	-0.202074	-0.28227	-0.224736
PVALB	darkolivegreen	0.020438	-0.243114	-0.0378307
CRABP1	honeydew	-0.170087	0.0944306	-0.131722
SERPINI1	turquoise	-0.183141	0.117977	0.457884
PFDN4	yellow	0.229327	-0.0172965	0.319474
BBOX1	brown	-0.449835	-0.0271056	-0.0829062
ACHE	khaki	0.462935	-0.175211	-0.118978
PDZK1	yellow	0.18707	-0.0431865	-0.0933914
FXYD1	brown	-0.471799	-0.216853	-0.116891
AGPS	blue	0.78987	0.473022	0.445684
STK4	red	0.265002	0.554511	-0.0495373
ACAT1	violetred	0.221185	0.366445	0.51327
DAG1	brown	-0.375065	-0.301381	-0.226565
AAK1	darkolivegreen	-0.200548	-0.340732	0.018106
H2AFX	blue	-0.610307	-0.0904005	-0.247661
ZNF211	red	-0.356472	-0.0239996	0.292436
ATF2	blue	0.860877	0.399721	0.420986
MAP3K12	green	-0.184129	-0.199996	-0.0457395
CRLF3	chocolate	0.322477	0.878827	0.67799
UGP2	blue	0.628092	0.751061	0.724912
RYR1	green	-0.297387	-0.112463	-0.0830767
ZNF175	violetred	-0.281701	0.0942423	0.226691
KATNA1	darkolivegreen	0.0432006	0.458797	0.45075
CORO2A	green	-0.128416	-0.514749	-0.0674687
TAGLN	darkblue	-0.259077	-0.421247	-0.403794
BRE	wheat	0.167012	-0.709696	-0.411786
RPP38	red	0.0770953	0.153071	0.363803
CHST1	brown	-0.48402	-0.0990022	0.00981334
PYGM	brown	-0.335712	-0.0940886	-0.329367
RASGRP1	red	-0.174426	0.695182	0.536422
SMURF2	black	-0.209676	-0.0697619	0.467412
MAP2K6	red	0.0271394	0.0873368	0.289081
IPO8	blue	0.633009	0.13435	0.438599
NCOA2	blue	0.861377	0.450267	0.290757
CBLN1	violetred	0.641655	-0.0300135	-0.0563862
ITGAM	purple	0.0256472	0.210741	0.117335
NOVA1	blue	0.609377	0.117254	-0.105301
TUFT1	darkolivegreen	-0.191309	0.0383847	-0.0946333
BZRAP1	blue	-0.463306	-0.28411	-0.279044
UQCRB	violetred	0.0785533	0.126606	-0.0664781
GABRB3	blue	0.600899	0.0119377	0.0139058
NOLC1	blue	0.667887	0.191419	0.329737
SLC22A4	chocolate	-0.106085	0.43196	0.0635918
CX3CR1	purple	0.102055	0.16629	0.16201
GTF2E1	darkgoldenrod	-0.376656	0.73793	0.410743
PSIP1	blue	0.706202	0.805069	0.47866
IL15	brown	0.159555	0.269799	-0.0871561
MERTK	brown	-0.149405	0.221494	-0.0367429
USP5	darkblue	-0.40634	-0.630193	-0.129325
CCBL1	red	0.0884883	-0.387085	-0.0239214
NR2C2	brown	0.270542	-0.0113759	-0.143906
BRAF	darksalmon	0.173024	0.0531478	0.0521947
NOL4	black	0.183619	-0.173475	-0.169858
ADAM23	blue	0.699198	0.110676	0.131587
SLBP	darkgoldenrod	0.412122	0.668568	0.610511
TNXB	violetred	-0.500066	-0.0804501	-0.471927
RAB5A	blue	0.885193	0.810571	0.487102
PPP6C	blue	0.594125	0.619234	0.0310641
HERC3	violetred	0.0489274	0.5171	0.392661
YAF2	blue	0.353946	-0.282142	0.442292
KPNA5	blue	0.845372	0.191709	0.490026
IVNS1ABP	violetred	-0.160019	0.817421	0.488195
CCDC9	chocolate	0.137712	-0.288421	-0.512685
FMO4	red	0.04701	0.096081	-0.020735
CROCC	khaki	-0.424794	-0.327982	-0.617455
CLTB	green	-0.104032	-0.371892	-0.599253
RYR3	brown	-0.404046	0.0126286	-0.117503
ZNF167	brown	0.1497	0.190389	0.219453
DGKG	violetred	-0.312524	-0.151768	-0.195364
FGF9	brown	0.437564	-0.0304879	-0.0401078
TRPC3	darkolivegreen	-0.227858	-0.00256468	-0.0825844
NDRG2	brown	-0.437553	-0.231582	-0.160317
MBTPS2	blue	0.688349	0.1195	0.169486
NAPA	pink	0.215281	-0.477806	-0.52463
ABAT	blue	0.826635	0.089241	-0.0143754
CHRNA5	grey	0.152832	-0.303031	-0.34346
SMARCA2	blue	0.434329	0.595189	0.158693
CD28	red	0.286261	0.544079	0.295329
USP9Y	palegreen	0.122069	0.0302929	0.12625
RASA2	brown	0.28806	0.483222	0.676153
SCAMP1	blue	0.616868	0.845486	0.443911
PTPN6	grey	0.115291	-0.477026	-0.562812
ACCN1	khaki	0.243504	-0.104601	-0.0945369
XK	blue	0.492277	0.0911221	0.0171515
EDNRB	brown	-0.0526311	-0.0993701	0.00308753
DNAJC4	violetred	-0.199222	-0.164775	-0.43031
POU2F1	violetred	-0.14107	-0.585144	-0.614884
NDUFB1	lemonchiffon	-0.186378	-0.00273999	0.60845
DGKI	black	0.290668	-0.0199385	0.132115
SLK	blue	0.415237	0.83301	0.764531
CRTAM	violetred	0.0403153	0.0477904	0.322427
CPNE1	blue	-0.563523	-0.538936	-0.296946
RUSC1	red	-0.112014	-0.318841	-0.53605
NFRKB	blue	0.606546	0.0993314	0.220881
HSPH1	tan	-0.246462	0.62548	0.558141
KRT10	violetred	0.133331	0.112776	0.0965065
MED6	blue	0.505397	0.5706	0.429522
MFN1	red	0.103776	0.426392	0.443179
GNB5	blue	0.670831	-0.195164	0.118603
GNG5	darkblue	-0.464373	-0.136801	0.316323
ZNF238	blue	0.855175	0.140555	0.323065
JAK3	red	0.253318	-0.00605397	0.0933345
TNIP1	red	-0.0719917	-0.533719	-0.527169
PCTK1	pink	0.231136	-0.056867	-0.510894
ABI2	blue	0.731924	0.0203156	-0.0330849
CDR1	brown	0.524673	0.0299489	-0.0462116
CDC2L5	chocolate	-0.329378	0.326046	0.355113
ERCC6	red	0.0360663	0.11978	0.13393
RAD17	red	-0.0713741	0.289894	0.17854
SRRM2	violetred	-0.383498	-0.221745	-0.565924
CHN2	blue	0.527294	0.618204	0.228422
ATP5G3	violetred	0.535584	0.13804	0.490847
ZNF189	violetred	-0.114653	0.691477	0.407825
OGT	blue	0.735664	0.837468	0.339914
GADD45B	tan	-0.430329	-0.0127348	-0.11752
HCN2	pink	0.35616	-0.0683887	0.028908
TANK	violetred	0.0201023	0.71169	0.574814
BCS1L	red	0.140799	-0.380292	0.110723
MOBP	turquoise	-0.235566	0.0130434	-0.0733054
TBX6	red	0.150282	-0.126245	-0.0190721
NCOA3	black	-0.15105	0.288206	0.49761
PKP2	darkblue	-0.267138	-0.250338	-0.0894431
ZNF304	chocolate	-0.185227	-0.101732	0.253514
PPM1F	cornflowerblue	-0.280034	0.0199248	-0.597672
PQBP1	blue	-0.555585	-0.63905	-0.58442
RAB1A	blue	0.679542	0.55059	0.307229
EPB41	blue	0.605102	-0.109755	0.0953269
RNF10	red	0.0716658	-0.466714	-0.289552
ATP6AP1	khaki	0.508591	-0.321601	-0.541367
SNCB	violetred	-0.00131593	-0.0789244	3.98e-05
ST7	chocolate	-0.5267	-0.249093	-0.176572
MAEA	brown	0.269755	0.401992	0.118111
CSNK1D	blue	0.509094	-0.00398127	-0.457574
APRIN	blue	0.500746	-0.120615	0.641654
PRKCB1	brown	0.178487	0.278485	0.0150661
CITED2	blue	0.758732	0.384348	0.282419
ARPC2	chocolate	0.123212	0.0681041	-0.0867165
C18orf1	blue	0.349986	0.19721	0.37544
ADARB1	chocolate	0.343412	0.0577058	0.07454
NFAT5	black	0.0549018	-0.317545	-0.329333
REV3L	violetred	-0.192406	0.510089	0.563483
DGKD	violetred	-0.191277	-0.253831	-0.549324
OSBPL1A	turquoise	-0.275983	-0.0822928	-0.0442622
ACVR1B	red	0.247797	0.057211	-0.0549794
APLP2	palegreen	-0.0144631	-0.381876	-0.107512
EVI5	yellow	0.146606	-0.282738	-0.389695
SF1	khaki	0.46655	-0.265978	-0.161286
INPP4A	brown	0.512515	-0.0156568	0.146729
GCDH	blue	-0.633315	-0.415363	-0.185138
MMP24	blue	0.729031	-0.109072	-0.0540419
SLC1A2	brown	-0.277385	-0.109048	-0.258
SUPT6H	blue	-0.743383	-0.617063	-0.741629
BAZ1B	violetred	-0.288468	-0.50779	-0.157004
GABRD	pink	0.362411	0.0974075	-0.220164
PDE3B	darkblue	0.366058	0.71139	0.551501
PTP4A2	turquoise	0.070652	-0.275	0.438194
PCBP1	blue	0.711799	0.482641	0.31105
VIL2	brown	-0.418289	-0.0454869	-0.234239
HADHA	khaki	-0.411028	-0.472717	-0.455897
MACF1	pink	-0.463222	0.23745	-0.146216
FDFT1	brown	-0.475592	0.166182	0.319938
VCP	black	-0.381072	-0.162932	-0.232403
CD164	blue	0.593718	0.596225	0.414698
TTC3	brown	0.164114	0.24747	0.178493
SFRS3	honeydew	-0.0537916	0.761962	0.646878
BSG	pink	0.239218	-0.449981	-0.388188
ATP6V1E1	darkblue	-0.357854	0.188749	-0.123431
PRDX1	brown	-0.205009	0.195214	0.023327
CAPN2	brown	-0.320144	0.176712	0.18686
BRD2	red	0.153102	0.231078	-0.160953
TKT	pink	0.301917	-0.223745	-0.489819
EIF5	chocolate	-0.322522	-0.0897313	0.169691
NRD1	tan	-0.130316	-0.171655	0.212325
DDX17	tan	0.299347	0.107275	0.136398
ANAPC5	blue	0.871198	-0.301988	-0.0489614
USP11	blue	-0.532597	-0.332117	-0.283766
YWHAB	red	0.133811	0.357646	-0.0440046
HNRPR	yellow	0.0182979	0.0388271	0.699847
LAPTM4B	khaki	0.676122	0.063205	0.19153
LTA4H	violetred	-0.188625	0.248154	0.192883
SNX3	blue	0.52173	0.61752	0.539497
FSTL1	darkblue	-0.410378	0.0834437	-0.105818
MAP1LC3B	blue	0.913285	0.611212	-0.0136971
ELOVL5	red	-0.315485	0.699569	0.65446
CLU	brown	-0.387921	0.0655001	-0.220386
MCM7	chocolate	-0.574749	-0.0903191	-0.10986
CCNG1	brown	-0.164115	0.738554	0.750428
SRP72	khaki	0.36289	0.683091	0.646096
SFRS6	violetred	-0.44336	0.577523	-0.0205803
DNAJB6	brown	0.378184	0.536422	0.245016
GOT1	violetred	0.450078	0.08601	-0.0230022
COMT	brown	-0.470029	-0.22247	-0.126811
PTK2	lemonchiffon	-0.486851	0.301608	0.19401
HINT1	brown	0.239583	0.428945	0.599295
ATP1B3	tan	-0.198692	0.312763	0.0682981
G3BP2	blue	0.890666	0.892523	0.584115
GORASP2	blue	0.649541	0.228724	0.344545
CANX	chocolate	0.344893	0.471823	0.353176
CTNND1	blue	-0.543355	-0.118816	0.20171
GABARAPL1	darkgoldenrod	0.445175	0.157146	-0.114385
IDI1	red	-0.206275	0.504731	0.248123
PLXNB2	violetred	-0.574041	-0.53928	-0.260488
DDX18	chocolate	0.354725	0.571674	0.577472
ATP6V1D	blue	0.723679	0.383165	0.388644
CYCS	violetred	0.425137	0.353773	0.373832
UQCRFS1	pink	0.424513	0.380144	0.226407
C1QBP	violetred	-0.0830863	0.222825	0.49089
CNP	turquoise	-0.333886	-0.063351	-0.176337
SRI	brown	0.0238569	0.494967	0.373694
NXF1	blue	-0.607575	-0.394201	-0.605493
LGALS8	blue	0.681943	0.547056	0.402622
TGFBR2	purple	-0.0320323	0.808962	0.345958
BECN1	grey	0.0933108	0.331849	0.472067
ALDH7A1	brown	-0.314711	0.0964502	0.0669223
DUT	brown	0.378072	0.529311	0.172933
TXNDC4	violetred	-0.230345	0.381101	0.350571
IFI16	brown	-0.121754	0.408098	0.616895
AK2	blue	0.431376	0.00903715	0.527577
NDUFA9	chocolate	0.393853	-0.363553	0.0195841
PECAM1	yellow	-0.249255	0.107602	0.0221661
TCF12	brown	-0.615683	0.58134	0.599116
HNRPH3	blue	0.591889	0.803674	0.643376
PPIG	red	0.161468	0.438762	0.365658
POLR2C	blue	0.430995	0.296841	0.094166
SLC25A11	green	0.0115543	-0.539932	-0.56861
FBXL5	red	-0.143692	0.684078	0.33825
ESD	violetred	0.242044	-0.0504565	0.649153
TRIO	turquoise	0.474489	-0.125009	0.118905
MAGED1	green	-0.101903	-0.226915	-0.183971
PINK1	violetred	-0.0909125	-0.356212	-0.00553861
SYNCRIP	chocolate	-0.212581	0.41616	0.447829
COPS7A	violetred	0.24998	-0.354959	-0.408894
DYRK1A	turquoise	0.503779	0.846416	0.456801
MDH2	violetred	0.1057	0.0022594	-0.287797
XPNPEP1	tan	-0.0604015	-0.0946693	-0.134052
GABARAPL2	violetred	0.174599	0.598986	0.488277
RALGDS	violetred	-0.265659	-0.360186	-0.187116
CDC5L	brown	-0.342787	0.360365	0.573602
EDF1	green	-0.0626439	-0.513592	0.0415376
PAIP1	yellow	0.112592	-0.358927	0.6432
RGS5	turquoise	-0.303939	-0.0928436	0.00281923
NUMB	blue	0.396994	0.730671	0.177711
RFC1	blue	0.524056	0.262203	0.197296
UBN1	black	-0.244264	-0.284232	-0.685451
SH3GLB1	violetred	-0.220254	0.441048	0.326965
DLD	blue	0.57232	0.604705	0.77414
UBE2V2	pink	0.387385	0.71756	0.682247
HBP1	violetred	-0.0824864	0.548798	0.383357
NCOA1	violetred	-0.0259073	0.22183	-0.193537
CDKN1B	violetred	0.210093	0.861378	0.460237
UBE1C	chocolate	-0.151385	0.44335	0.682474
QDPR	turquoise	0.187539	0.183767	0.00726379
SART3	red	0.305937	-0.104022	0.0469909
USP10	blue	0.745205	0.266998	0.295344
PPAP2A	darkblue	-0.367421	-0.0209487	0.30359
RXRB	violetred	-0.138202	-0.109945	-0.312173
RABGGTB	blue	0.433905	0.719074	0.41126
DR1	blue	0.535444	0.818606	0.505078
PIM1	yellow	-0.0321801	-0.305342	-0.192685
CETN2	blue	-0.47303	0.129996	0.316678
MEF2C	blue	0.678636	0.150091	0.104516
CBR1	turquoise	-0.345757	-0.262397	0.161216
NFKB1	yellow	0.099948	0.0227213	-0.0740654
ABCF2	red	0.192318	-0.466201	-0.0157055
GHITM	grey	0.179717	0.832389	0.819968
NR2F6	chocolate	-0.51403	-0.247978	-0.15404
METTL3	brown	0.226432	0.339249	0.523666
FALZ	grey	0.176984	0.346225	0.437284
ID4	brown	-0.553098	-0.0608464	-0.104334
CA2	turquoise	-0.0332573	0.343154	-0.0892066
POLR2H	blue	-0.519285	0.0505881	0.23606
NDUFS4	violetred	0.203037	0.189605	0.695856
HBS1L	violetred	-0.184056	0.206035	0.206316
MAX	blue	0.443143	-0.240101	-0.0566848
TFCP2	red	0.171019	0.293302	0.161796
IKBKB	chocolate	-0.343179	-0.216928	-0.38969
TPM4	blue	0.639115	-0.404084	0.1259
MAF	grey	-0.322552	-0.0808781	0.0178855
SIN3B	violetred	-0.285033	-0.491665	-0.378688
KIAA1128	red	-0.0585611	0.630753	0.534065
ABCC5	blue	-0.212683	0.0293145	-0.421784
TSC1	violetred	-0.199442	0.170898	0.23812
ENPP2	turquoise	-0.147676	0.187463	0.165722
GGA3	red	0.17876	-0.71382	-0.0672888
SMTN	brown	-0.135231	0.00301021	-0.115285
PPAT	khaki	-0.435783	0.585472	0.528974
RAP1GDS1	violetred	-0.0472246	0.417511	0.307109
VTI1B	violetred	0.129783	-0.177534	0.18938
SLC9A1	red	0.183306	-0.428566	-0.495396
APLP1	turquoise	-0.256631	0.0291108	-0.0552502
GPM6A	black	0.271562	-0.0980889	-0.0496341
EMD	yellow	-0.22488	-0.473907	-0.464202
SNRK	violetred	0.31774	0.872596	0.644799
POP7	violetred	0.19005	-0.456479	-0.173442
CDR2	violetred	-0.257851	0.455072	0.388098
PLEKHB1	brown	-0.366689	-0.49806	-0.0517362
DPAGT1	blue	-0.489256	-0.200719	-0.462619
POLR2F	red	-0.241031	-0.145347	0.11421
RAB27A	blue	0.329627	0.510823	0.507585
ASH2L	violetred	0.202522	0.2087	0.218899
CRAT	blue	-0.699309	-0.469177	-0.571676
TAF2	chocolate	-0.47827	0.741699	0.535558
EXTL2	khaki	0.355562	0.28427	0.316858
CD34	violetred	0.079037	-0.0982627	0.0411047
INSIG2	darkgoldenrod	0.519096	0.749843	0.667326
RGL1	blue	-0.452571	0.416809	0.0426121
D4S234E	blue	0.604592	0.130772	0.099272
CIR	brown	-0.300622	0.159222	-0.025627
MBD4	blue	-0.566572	-0.186485	0.529243
MINPP1	chocolate	-0.306598	0.442481	0.441454
PAK1	blue	0.515341	-0.170314	0.0609247
CD74	purple	0.124285	-0.381179	-0.400728
AP1S1	green	-0.266113	-0.0931833	0.128516
SOCS5	blue	0.819992	0.203397	0.347896
TGFB1I1	blue	-0.557111	-0.270472	-0.150737
KIAA0947	chocolate	-0.535928	0.35853	0.497018
CDC16	chocolate	-0.309737	0.251121	0.339099
CHUK	yellow	-0.177106	0.673824	0.620929
CES2	red	0.11615	-0.467339	-0.541978
PRKCI	black	-0.236627	0.262208	0.458029
SLC19A2	chocolate	-0.0711389	-0.194334	0.188008
PTP4A3	red	0.181182	-0.520065	-0.47062
CA11	green	-0.110495	-0.161082	0.14936
ABCG2	darkblue	-0.195977	-0.0537801	-0.0120227
TMPO	turquoise	0.702119	0.30665	0.4761
PLA2G4C	turquoise	-0.546098	-0.0657657	0.0169715
CORO2B	blue	-0.653683	-0.0920473	-0.0531305
ZNF330	blue	0.561753	0.634525	0.503002
DNM3	blue	0.386382	0.294698	-0.0626821
PSME3	violetred	0.347433	-0.325233	-0.168553
ANXA7	violetred	0.288529	0.660791	0.530046
METAP2	red	0.200492	0.588451	0.684799
APBA2	chocolate	0.119174	-0.0710728	0.0234072
RIT1	tan	-0.171842	0.275906	0.266353
SLC4A7	red	-0.0595484	0.762452	0.389224
LEPR	darkblue	-0.272008	0.327125	0.00599231
PTPN11	blue	0.781887	0.821157	0.62945
ITSN2	yellow	-0.0699783	0.0988563	0.0564038
TGFB2	red	-0.278417	-0.0454861	-0.114235
NRXN1	black	-0.0752115	-0.0772528	-0.108964
SLC7A11	darkblue	-0.556533	-0.0318935	-0.299466
ZNF410	wheat	-0.575399	0.0536192	0.246492
MAP2K7	blue	0.458224	-0.497106	0.0950861
CYP2E1	darkolivegreen	-0.0353171	0.0568298	-0.0985066
NRXN2	blue	-0.436325	-0.067726	-0.0870079
GPD2	blue	0.808907	0.188751	0.407031
CTSZ	blue	-0.553981	-0.248773	-0.1839
NAPG	blue	0.754019	-0.00571097	0.000288421
TAF5	violetred	-0.217618	0.532137	0.297337
KIAA0265	violetred	-0.430853	0.219956	0.254735
BANF1	blue	-0.453516	-0.269659	-0.459332
SDHC	chocolate	0.426637	0.0172276	0.402651
PMP22	turquoise	-0.266295	0.0126581	-0.0106626
ATP5H	violetred	-0.123444	-0.210949	0.680813
PCMT1	blue	0.751218	0.872979	0.655359
FKBP1A	blue	0.712796	-0.101541	-0.246887
PHTF1	darkblue	0.290193	0.318614	0.259877
PLP1	turquoise	-0.116183	-0.0471602	-0.0741968
WWP2	brown	0.129028	-0.349916	-0.0374242
BAT3	blue	-0.397946	-0.651028	-0.555651
MPZL1	yellow	-0.154581	0.0489695	0.00901515
CDC42	red	0.224607	0.358036	0.350999
MADD	turquoise	0.0728598	-0.672806	-0.592598
MAP3K7IP2	blue	0.72072	0.100873	0.416647
PXMP3	red	0.410289	0.631156	0.672295
FHL1	blue	0.744613	-0.0266084	0.0908072
SYN2	blue	0.737653	-0.0518746	-0.0536612
MSX2	chocolate	-0.444219	-0.122284	-0.0548178
HSPA8	blue	0.719857	0.389918	0.614396
CLK4	brown	0.0669101	0.754674	0.556308
SMOX	khaki	-0.376521	-0.39518	-0.311067
ELF2	yellow	-0.00956664	0.581276	0.233381
IDH3B	blue	0.579171	-0.564124	-0.287233
ABLIM1	blue	0.698501	-0.0916899	-0.0119675
PPIE	chocolate	0.324035	-0.239971	-0.422715
NQO1	brown	-0.140508	0.213235	0.15948
C14orf2	violetred	-0.0559919	0.153399	0.215726
PRKDC	blue	0.679241	0.286483	0.340624
ALDH3A2	blue	0.607964	0.349022	0.173189
RASGRF1	blue	0.587858	-0.0624384	-0.0425669
NUDC	tan	-0.218373	-0.411791	-0.580993
GGA2	blue	0.610525	-0.313752	-0.311044
C16orf35	violetred	-0.358628	-0.437783	-0.356915
PTPRR	darkolivegreen	0.441194	-0.34909	-0.0633264
USP15	turquoise	0.391678	0.78615	0.580179
WWOX	violetred	0.221822	-0.202942	-0.125389
SPINT2	blue	-0.612884	-0.10968	-0.16905
DTNA	blue	0.514837	-0.143341	-0.125158
CAMKK2	blue	0.833448	-0.412284	-0.341226
SIGLEC6	chocolate	0.47067	-0.360979	-0.10394
CYB561	red	0.197739	-0.448399	-0.119916
IQGAP1	turquoise	-0.525094	0.418051	0.0408336
VPS41	darkolivegreen	0.176668	-0.0495256	-0.131412
GTF2I	blue	0.784578	0.0886274	0.319393
AQP4	brown	-0.265229	-0.0424454	-0.109958
SLC1A7	red	-0.0171869	-0.12608	-0.146064
CAPN3	turquoise	-0.0519758	-0.520918	-0.343116
MSH3	blue	0.432825	-0.191469	-0.246209
AKAP9	violetred	-0.379769	0.140686	0.0715034
ARNTL	blue	0.66645	0.614124	0.284695
TPM1	blue	-0.547174	-0.0874556	-0.0768164
ZNF271	brown	0.109985	0.374297	0.202052
PDHB	blue	-0.468382	0.46883	0.51235
CYLN2	blue	-0.52624	-0.603878	-0.614539
EXTL3	blue	0.616169	-0.549673	-0.491151
NCK1	chocolate	-0.150559	0.843037	0.762815
CD47	blue	0.746982	0.845671	0.541371
SIP1	blue	0.336604	-0.0806931	0.575712
NAB1	blue	0.744768	0.72556	-0.0781307
TXNRD2	blue	-0.592841	-0.532648	-0.128733
DEDD	blue	0.524009	-0.591779	-0.130851
CFLAR	blue	0.698376	-0.125301	-0.198354
HFE	red	0.250001	0.0845667	0.0449421
CASP1	red	0.301968	0.412557	0.106483
KIAA1539	blue	-0.461638	-0.428607	-0.512739
PDE4A	chocolate	-0.305469	-0.0588316	-0.456902
NFIB	blue	0.60568	-0.112694	-0.216295
BAG1	violetred	0.340333	-0.0853807	-0.497825
RAB14	black	0.13742	0.116492	0.041213
RTN4	yellow	0.353081	0.756414	0.247366
KIF2C	red	-0.113804	-0.0182283	-0.0249257
PSCD4	red	-0.166227	-0.319529	-0.640533
MAP3K7	blue	0.739997	0.831362	0.44751
IL13RA1	chocolate	0.31767	0.536103	-0.0158506
FBL	darkblue	-0.345588	-0.122838	0.0998699
RPL3	blue	0.712253	0.0316182	0.0361602
ZNF313	khaki	-0.470458	0.422375	-0.047817
MUC1	red	0.19656	-0.287259	-0.0315964
TRO	red	-0.274518	0.0246214	0.171815
RPL4	red	-0.155136	0.125484	0.546813
ZNF551	darkgoldenrod	0.180958	-0.0559838	0.260631
PSMA1	yellow	0.103685	0.502725	0.744718
PTGDS	darkblue	-0.503458	-0.179873	-0.198622
VAMP4	blue	0.515627	0.566749	0.641553
KCNJ15	red	-0.0320901	0.29951	-0.160854
GALC	blue	0.571596	0.654813	0.455369
CCNE2	green	0.118513	0.0403505	0.30577
SEZ6L	chocolate	0.418942	0.0181472	-0.0802845
HSPA5	violetred	0.0267455	0.290177	-0.187504
EIF4B	blue	0.780767	-0.034299	0.493877
ZFP36L1	darkblue	-0.311668	0.503167	-0.000811223
ARPC5	chocolate	0.400404	0.723456	0.436977
LRPPRC	blue	0.456792	-0.102151	0.275671
GPR107	chocolate	0.172118	0.0542341	0.0398802
XPO6	red	0.0971987	-0.184776	-0.398156
HLA-DPA1	purple	0.263233	-0.0474351	0.226418
UBXD2	blue	0.844751	0.838536	0.0859294
STIP1	blue	0.613414	-0.607609	-0.594293
FLII	blue	-0.684164	-0.600781	-0.571627
EXOC7	chocolate	-0.719455	-0.688214	-0.459083
PNN	yellow	0.37875	0.640175	0.425334
ATP6V0D1	violetred	-0.00621988	-0.49129	-0.610143
TGOLN2	brown	0.434029	0.312441	-0.0310733
YARS	turquoise	0.323311	-0.306378	-0.434462
SR140	blue	0.593576	0.175323	0.487715
CD44	brown	-0.412216	0.773943	0.0302337
USP34	cornflowerblue	-0.270703	0.371716	0.457834
GPR56	brown	-0.216993	-0.122896	-0.120499
CSNK2A1	red	-0.0390926	0.111335	0.283231
UNC84A	violetred	-0.190851	0.594155	0.427582
CALD1	darkblue	-0.184625	0.00564134	-0.0391056
LMNA	blue	-0.797029	-0.492853	-0.173201
ERAL1	chocolate	0.483419	-0.570797	-0.415273
PEG10	blue	0.895163	-0.0554229	0.131854
DHX9	blue	0.726058	0.235435	0.153157
GCN1L1	violetred	-0.211804	-0.240505	-0.525597
MCM4	lemonchiffon	0.383667	-0.0522122	0.160403
UNC84B	khaki	-0.403179	-0.0640685	-0.112338
POGZ	green	0.161179	-0.402953	0.0384518
AP2A2	blue	0.61431	-0.556244	-0.417983
KIDINS220	violetred	0.210838	0.750751	0.682906
XPO7	blue	0.586308	-0.317691	0.063063
C6orf111	blue	0.472467	0.780473	0.703041
CRKL	brown	-0.310375	0.259363	0.216366
NUDT4	darkblue	-0.142786	-0.0053348	0.5105
ACACA	turquoise	-0.62702	-0.279728	-0.25404
COG4	darkgoldenrod	-0.368623	-0.630131	-0.460795
KCTD12	darkolivegreen	0.0328104	0.0728809	0.268037
TM9SF4	blue	0.459632	-0.0573177	0.0486925
ANKRD17	blue	0.538423	0.611488	0.535402
IDS	blue	0.7313	0.27231	-0.0658501
ALDH1A1	brown	-0.161344	0.247582	0.297833
PPAP2B	brown	-0.491533	0.0611341	-0.0826887
FBXO21	brown	0.281582	0.423077	0.459318
FNBP4	cornflowerblue	-0.13804	0.618822	0.397011
PIK3R1	black	-0.227142	0.485265	0.181808
MCFD2	blue	0.759548	0.472711	0.597583
MAPK1	blue	0.840829	0.327303	0.328245
LPIN1	violetred	0.00571848	0.709365	0.235881
ANKRD12	blue	0.527128	0.843463	0.426128
SLC7A1	violetred	0.218179	-0.00492391	-0.176347
NEK9	chocolate	-0.309076	0.122257	0.113423
CLASP2	yellow	-0.0676884	0.622153	0.56779
KIAA0746	brown	0.450879	0.502167	0.0402096
VPS13D	blue	0.605928	-0.354263	-0.0835859
TFDP1	blue	0.557333	0.190463	0.361514
RBL2	violetred	-0.194886	0.746217	0.502774
GNS	khaki	-0.326372	-0.182178	0.336118
EPB41L1	green	-0.134251	-0.0153668	-0.200747
AOF2	brown	-0.23717	-0.211747	0.127642
KIAA0280	red	0.00485457	0.0629495	0.0330595
KIAA0913	blue	-0.712766	-0.412418	-0.557988
ATP2A2	blue	0.585607	0.2227	0.0810534
FEM1B	chocolate	-0.0423384	0.32453	-0.0227028
EP400	red	-0.171878	0.193462	0.00475478
GART	brown	0.478072	-0.0501718	0.321794
KIAA0082	blue	-0.312475	-0.0825263	-0.417914
RDX	turquoise	-0.137457	0.527164	0.574152
UBE3B	cornflowerblue	-0.316345	-0.0116798	-0.159978
GTF3C2	chocolate	-0.176262	0.0658685	0.240045
GRPEL1	brown	-0.333383	0.399596	0.21
TRIM33	chocolate	-0.343927	0.898107	0.0533467
KIAA0232	red	-0.213718	0.485274	0.0870058
NEDD4L	cornflowerblue	0.0656592	-0.344609	-0.0062898
KIAA0256	black	-0.193713	0.654798	0.34618
MYST4	black	0.0515675	-0.233041	0.0162274
KIAA1279	blue	0.427822	0.481433	0.337151
KIAA0664	blue	-0.551235	-0.652345	-0.578654
C14orf147	blue	0.471806	0.597793	0.320695
CD59	khaki	-0.496897	0.120678	0.170891
DNAJC13	red	-0.261887	-0.0500081	0.0657936
SPAG9	blue	0.537435	0.683754	0.460791
CENTB2	turquoise	-0.266336	0.861657	0.0844841
JMJD2B	chocolate	-0.424774	-0.228226	-0.232347
CEBPB	yellow	-0.257587	0.374851	-0.2924
PICALM	brown	-0.345906	0.649693	0.369833
ATRN	chocolate	-0.256774	0.0691355	0.364689
PDE8A	turquoise	-0.415098	-0.150432	0.138592
SPG20	chocolate	-0.217677	0.272269	0.282093
CHD1L	blue	-0.5171	0.0730892	0.172804
PHIP	darkgoldenrod	-0.237556	0.442474	0.516798
STAT5B	grey	0.299552	0.025868	-0.0798926
KIAA0460	violetred	-0.472821	-0.492049	-0.352368
ZNF451	violetred	-0.128662	0.541963	0.46631
SPRY1	chocolate	-0.149616	0.271197	-0.00383887
MAP4	red	-0.40255	-0.143494	-0.0338212
DLAT	blue	0.613014	0.611088	0.378721
STK38L	blue	0.600075	0.415675	0.449824
C19orf6	blue	0.558616	-0.32481	-0.452569
RPS17	blue	-0.577172	0.460239	0.651791
AQR	blue	0.662251	0.187498	0.478208
OSBPL8	chocolate	-0.347135	0.641376	0.625077
PTPRC	red	0.059974	0.413903	0.455137
HMG2L1	red	0.0315247	-0.323814	0.076749
AUTS2	turquoise	-0.376243	0.373235	-0.0880525
WDFY3	blue	0.706456	0.168281	0.151535
MRPS31	violetred	0.299578	0.637599	0.542476
CHN1	darkolivegreen	-0.281547	0.269016	0.22702
KIAA0776	chocolate	-0.266165	0.363162	0.644628
WWP1	brown	-0.0330569	0.782773	0.0975759
PTPLB	khaki	-0.567493	0.787063	0.6838
C14orf32	red	0.0551161	0.743295	0.585616
SNX4	red	-0.0190981	0.674199	0.73335
DHX30	turquoise	0.0849421	-0.46892	-0.428473
NF1	blue	0.64918	0.0239916	0.282528
EPB41L3	yellow	0.0382408	0.106278	-0.0386496
TBL2	blue	-0.443684	-0.0426825	-0.17817
LRBA	violetred	-0.28242	-0.177485	0.0754358
PCCB	pink	0.424128	-0.250962	0.22406
NUP160	chocolate	-0.0636556	0.736784	0.642113
CAMSAP1	black	-0.129667	0.545398	0.104758
SFRS12	red	0.0617569	0.651326	0.372212
DMN	brown	-0.407196	-0.0194046	-0.0223518
GM2A	brown	-0.180765	-0.0321842	-0.0378765
NME4	blue	-0.563074	-0.500338	0.0278277
ZNF364	black	0.0467109	-0.304978	-0.505882
PPP1R16B	blue	-0.544128	-0.20492	-0.224796
UBE2N	blue	0.655019	0.831206	0.576456
CLASP1	blue	-0.396797	-0.354678	-0.308612
CAMK2G	brown	-0.240371	0.340594	0.142792
ABCA2	yellow	-0.16954	-0.234847	-0.342801
KIAA1109	red	0.00771603	0.0534695	0.50527
FTL	brown	-0.463188	-0.177247	-0.318876
STX6	violetred	-0.273306	0.601243	-0.0834546
CIT	blue	0.441842	0.0525588	-0.119349
SLC1A4	chocolate	0.15627	-0.161404	-0.176587
JAM3	turquoise	-0.516244	-0.290246	-0.209943
SYNJ2	turquoise	-0.190834	-0.102497	0.341168
FUBP1	brown	0.305293	0.40923	0.323822
CDS2	violetred	-0.0832314	0.0656833	-0.00508243
KIAA0406	chocolate	-0.528402	-0.371322	-0.475147
SEC24A	chocolate	-0.287605	0.445545	0.241926
CSTF2T	yellow	0.12991	0.651973	0.419793
THAP11	chocolate	-0.532949	0.295186	0.099575
SMYD2	blue	0.310291	0.271165	0.624563
TSPYL4	chocolate	-0.0299869	0.286384	0.341862
ATP2B1	brown	0.413976	0.498399	0.275168
TCF20	yellow	-0.181852	-0.0224374	-0.270314
COL6A1	blue	0.589993	-0.122829	-0.00175256
KIAA0528	yellow	0.0651341	0.850233	0.51035
MGA	chocolate	-0.379945	0.267417	0.344024
CALR	violetred	-0.0309856	-0.461374	-0.32345
PAM	honeydew	0.125681	0.373532	0.131882
NAP1L1	blue	0.435856	0.806795	0.579306
CARS	red	-0.230567	-0.564665	-0.26519
RPIA	chocolate	-0.216795	0.122557	0.36333
HRAS	green	-0.292805	-0.0324259	-0.522641
TLK2	blue	0.467372	0.148116	0.383897
SYNJ1	blue	0.592196	0.687614	0.0869014
THOC2	blue	0.170227	-0.445082	0.732582
NEDD4	blue	-0.435375	0.135689	0.149999
RANBP6	chocolate	-0.203261	0.392374	0.798399
NPTXR	chocolate	-0.600891	-0.0478044	-0.0282081
ATP5D	pink	0.0374476	-0.614403	-0.562754
SET	chocolate	0.459972	0.675179	0.632123
ZC3HAV1	brown	-0.37268	0.471559	0.152869
PRKAR2A	red	-0.172952	-0.372305	0.21528
PIK3C2A	brown	-0.0504316	0.35439	0.443116
IRAK1BP1	violetred	-0.126066	0.162631	0.109866
CSNK1A1	tan	0.344494	0.774838	0.571438
TAF4	violetred	0.100486	0.707531	0.2475
PRKCA	brown	-0.56493	0.355912	-0.109627
PIP5K3	chocolate	-0.484596	0.0637822	0.0959233
SNRP70	blue	0.611149	-0.104802	-0.529197
GALNT10	khaki	-0.365979	-0.0721559	0.120898
MED8	pink	-0.192837	-0.149131	-0.0454442
TIAM1	violetred	-0.0658353	-0.0360032	0.0585806
PTPN2	yellow	0.367725	0.516215	0.558832
C9orf97	yellow	0.122073	0.0348133	0.17006
SNRPB	violetred	0.175194	-0.446645	-0.208377
KIAA0556	red	-0.247943	0.0266261	-0.469136
MINA	blue	-0.463398	0.193902	0.571008
ADCY2	brown	-0.184099	-0.113275	-0.0249537
CCNA2	chocolate	-0.18956	0.144042	0.183612
PGRMC2	red	-0.125213	0.631197	-0.00903937
DICER1	blue	-0.65471	0.746483	0.536491
KIAA0284	yellow	-0.102027	-0.0630932	-0.0407576
SCAMP4	blue	-0.579365	0.0837843	-0.482349
FBXL7	blue	-0.37284	-0.152463	-0.156319
CTSB	chocolate	0.49641	-0.526072	-0.238922
DHRS1	darkgoldenrod	-0.240707	-0.405075	-0.390483
SNX13	blue	0.557474	0.700574	0.485232
PLCL2	chocolate	-0.0963669	0.29853	0.192793
VAMP1	turquoise	-0.26432	0.176489	0.101703
USP12	chocolate	-0.38921	0.080793	0.0906002
CDKN1C	turquoise	-0.2561	-0.177432	-0.239365
SNX1	violetred	-0.274621	0.513243	-0.0362417
MAPKBP1	chocolate	-0.261317	-0.138873	-0.0342152
MLC1	brown	-0.497043	-0.1769	-0.124573
RPN2	honeydew	-0.223482	0.0826898	-0.112675
RPS19	yellow	-0.273011	-0.0589492	0.10102
CNR1	violetred	0.267758	-0.0961525	0.0650547
DOCK3	violetred	0.261233	0.0216373	-0.0398609
ABCC10	blue	-0.568442	-0.206948	-0.297942
MTMR1	red	0.0619919	0.0981561	0.106098
UBE2I	chocolate	0.364493	-0.0540458	-0.527217
SON	brown	-0.354583	0.795997	-0.237158
GLCE	red	0.157001	0.397739	0.280416
KPNB1	black	-0.333625	0.607379	0.503176
TRA2A	violetred	-0.410053	-0.322011	0.310837
CENTD1	brown	-0.342645	0.045225	0.494619
COL9A2	turquoise	-0.240351	-0.374775	-0.266768
KIF3A	brown	0.425931	0.0392805	-0.0471744
KIAA0363	blue	-0.567729	0.0419769	-0.0937822
MARS	chocolate	-0.296355	-0.229178	-0.244983
CALM1	blue	0.642276	0.104508	0.209445
ASAH1	red	0.162195	0.13773	0.446832
CACNB2	red	0.18205	0.106916	-0.119139
SMARCA4	brown	-0.0773798	-0.148622	-0.324857
CCNT2	chocolate	0.0131092	0.121086	0.54412
HSF1	blue	0.541651	-0.163642	-0.437257
MDM1	violetred	-0.178663	0.276401	0.508493
HIPK2	violetred	0.112799	-0.60684	-0.406817
ITPK1	chocolate	-0.371196	-0.444758	-0.568094
L3MBTL	violetred	-0.195213	0.120714	0.10832
PPP2R2B	brown	-0.468601	-0.197987	-0.254657
SFRS2IP	black	-0.091135	0.441305	0.386525
RBM8A	violetred	-0.319976	-0.166784	0.203811
APRT	blue	-0.508232	-0.472334	-0.0759515
C9orf61	brown	-0.192165	-0.0618329	-0.0665936
RAP2B	brown	-0.232692	0.23764	0.0231754
NUP210	blue	-0.113628	-0.429157	-0.457389
KIAA0888	black	0.244141	-0.0999024	0.164542
CIZ1	blue	-0.519451	-0.337238	-0.0438205
PTK9	blue	0.625108	0.0702395	0.527371
MYCL1	chocolate	0.247456	-0.184683	-0.00200921
MYBPC1	brown	-0.498563	-0.0719545	-0.0358002
KIAA1107	darkgoldenrod	0.116758	0.0792171	0.364437
CYorf15B	palegreen	-0.0505645	0.123451	0.0433332
SLC25A16	darkgoldenrod	0.0384994	-0.121209	-0.151908
BAT2	blue	-0.530034	-0.728901	-0.602841
FTH1	brown	-0.431003	0.375609	0.0851534
MTMR4	blue	0.258819	0.248831	0.0714503
ACAA1	blue	-0.671442	-0.306838	-0.137176
TOP3A	grey	0.0781485	-0.588674	-0.318157
EIF5B	violetred	-0.0902764	-0.462337	0.155549
DAZAP2	blue	-0.53621	0.695478	0.492592
COPA	blue	0.920918	-0.04652	0.0828035
MATR3	blue	-0.62203	0.868451	0.740483
RASGRP2	tan	-0.1268	-0.145535	-0.35574
KLHDC3	blue	0.438086	-0.342023	-0.300463
HBA2	grey	0.112245	-0.15036	-0.208914
GLA	yellow	-0.216208	-0.198899	-0.164756
RALA	darksalmon	-0.056676	0.681638	0.322657
CDC42BPA	brown	0.109515	-0.112556	-0.0720797
SPG7	chocolate	-0.457509	-0.268978	-0.716618
SNAP23	blue	0.690009	0.742167	0.435165
PROSC	turquoise	0.296181	0.418338	0.273476
ARPP-19	blue	0.717354	0.496704	0.503895
FGF12	blue	0.757398	-0.0666141	-0.0564734
C13orf1	lemonchiffon	0.239634	0.31142	0.398216
GNA11	darkolivegreen	-0.158836	-0.33205	-0.623583
CLK1	violetred	-0.354777	0.871355	0.385425
MEF2A	blue	0.604496	0.188131	0.20739
RIF1	green	0.23623	0.602818	0.553352
DIXDC1	lemonchiffon	0.297509	-0.242956	0.0811067
ADD1	yellow	-0.0741041	-0.173298	-0.503754
ATP6V1G2	blue	0.651507	0.000542892	0.158135
M-RIP	violetred	-0.00595499	-0.298631	-0.312591
MYO9B	cornflowerblue	-0.273904	-0.596106	-0.691775
DLST	grey	0.255819	-0.276117	-0.116571
PCTK3	turquoise	-0.360839	-0.0706092	-0.0572886
ZNF75	khaki	0.363284	0.571416	0.356268
SLC38A6	red	-0.204814	0.303145	0.302391
SHC1	chocolate	-0.388357	-0.333209	-0.431777
GRHPR	blue	-0.637825	-0.147228	0.0786414
SFRS2	blue	0.600674	0.754165	0.275396
DDAH2	brown	-0.339544	-0.427875	-0.333442
PRKAA1	violetred	-0.301482	0.875236	0.103118
MAP3K9	blue	0.561042	-0.185745	0.0145477
PPFIA4	violetred	-0.173354	-0.0167512	-0.0909824
GLUL	brown	-0.466573	-0.0723742	-0.0929102
CD163	purple	0.00738402	-0.0755734	0.140382
NMT2	blue	0.284004	0.317902	0.182511
APBA3	red	-0.373453	-0.498984	-0.392617
SLC35E2	black	0.0380444	-0.112069	0.111457
SPTAN1	yellow	-0.442259	-0.584017	-0.0642271
TMEM1	violetred	-0.0337596	-0.24334	0.421156
ZNF529	yellow	0.247848	0.620379	0.278946
PELP1	chocolate	-0.183373	-0.498662	-0.473374
POLDIP3	blue	0.655102	-0.590695	-0.442445
ASTN2	violetred	-0.198946	0.0525226	-0.0258349
STOML2	honeydew	-0.0794084	-0.208599	0.126148
PARVA	blue	-0.424013	-0.0935805	-0.0751474
EIF2B4	blue	-0.63012	-0.441698	-0.451326
PHC3	blue	0.31351	0.443798	0.294115
UBE4B	blue	0.721575	-0.312477	-0.145141
LARGE	darkolivegreen	0.200835	0.0700641	-0.106801
UBE2E1	khaki	-0.398778	0.798918	0.528882
ZNF294	red	0.202144	0.769831	0.584562
FGD2	red	0.257136	-0.103173	-0.0627001
PHF7	blue	0.278628	-0.0812362	-0.0944838
DDX27	chocolate	-0.438044	-0.387646	-0.118886
PRNP	blue	0.860943	0.840834	0.272171
PRIM2A	blue	0.598013	0.409436	0.288803
MPHOSPH9	red	-0.492775	0.289536	0.518294
TSC2	violetred	-0.195921	-0.726827	-0.664499
SUCLG2	darkblue	-0.325766	0.674932	0.609748
THBS1	red	0.301539	0.307965	0.0368825
CYFIP2	chocolate	-0.41701	-0.322924	-0.246103
UBQLN2	yellow	0.0575046	0.692457	0.288829
TRIM2	blue	0.467001	0.196539	0.381505
NAB2	blue	0.499243	0.0603565	-0.0477701
WDTC1	blue	0.103641	-0.22003	-0.631592
TCF7L2	brown	-0.38044	-0.0456118	-0.102428
DAAM1	red	-0.0282661	0.424349	0.281101
BTRC	blue	0.587159	0.0927072	0.302547
WASL	chocolate	-0.165001	0.767746	0.312867
ATP2B2	blue	0.842173	-0.0888871	-0.0290834
MAPK8IP3	blue	0.544356	-0.325994	-0.53141
TCEA1	palegreen	0.0676129	0.754733	0.541707
LPXN	chocolate	0.222689	0.37791	0.466877
YME1L1	darkgoldenrod	0.506084	0.662015	0.685427
PTBP1	chocolate	-0.296164	0.0346865	-0.467676
PCDHGA3	blue	0.82268	-0.127207	-0.150863
CD24	palegreen	-0.142274	0.303477	0.163891
EI24	red	0.00277656	0.263823	0.437396
MAG	turquoise	-0.195125	-0.151479	0.0873182
TBCA	darkblue	0.50579	0.423726	0.646723
HDGFRP3	blue	0.57242	0.218925	0.255024
KLK1	yellow	-0.117431	-0.0654496	-0.104268
SNRPN	blue	0.814899	0.136822	0.512083
ZNF133	blue	-0.419332	-0.124588	-0.193927
CXCR4	darkblue	-0.235784	0.595837	0.124484
MUC3B	red	0.105301	-0.0539027	-0.249348
HERPUD1	darkblue	-0.24168	0.558429	0.245356
MLH3	yellow	-0.193084	-0.311007	0.0856728
NDRG3	green	-0.105162	-0.212202	0.0272232
NCAM1	chocolate	0.440736	-0.482849	0.0340058
ZHX3	violetred	-0.14965	-0.0648909	-0.137393
FUS	blue	0.613949	-0.175236	-0.137518
MRPS18B	blue	-0.342097	0.017306	0.00565529
XPO1	darkblue	0.330907	0.797605	0.656799
PBX1	blue	-0.43078	-0.408404	-0.137415
GNGT2	red	9.2e-05	-0.42545	-0.048655
COPZ1	violetred	-0.0222498	-0.553104	0.0278322
ITM2B	blue	0.63344	0.528224	0.478244
TMSB10	darkblue	-0.422635	0.136372	-0.147653
WDR6	violetred	-0.616607	-0.42633	-0.56025
C20orf43	chocolate	0.227671	0.047077	-0.323376
DDX56	blue	-0.581109	-0.585783	-0.533286
HN1	red	0.182175	0.146824	-0.511361
SERF2	blue	-0.352127	-0.0961662	-0.289806
RAB31	brown	-0.101299	0.654442	0.0168162
MTCH2	chocolate	0.405838	0.0777477	-0.0410433
NDUFA4	violetred	0.288009	0.397874	0.742265
RDH11	red	-0.351331	0.287819	-0.212896
ZFP106	blue	-0.47233	0.378954	0.271444
GALNT2	brown	-0.408092	-0.143629	-0.0212411
SNX5	blue	-0.62071	0.639108	0.378768
NDFIP1	blue	0.719012	0.751906	0.483256
SELT	blue	0.692679	0.751225	0.734693
GOLGA7	turquoise	-0.0617667	0.885784	0.512844
ENAH	tan	0.0203348	0.0590331	-0.0197087
UBE2J1	yellow	0.0486824	0.4776	0.0912674
NSFL1C	chocolate	0.383191	-0.147179	-0.394458
C20orf24	violetred	-0.113646	0.485233	0.268667
VPS24	brown	0.365192	0.319416	0.221194
TFG	violetred	0.458413	0.274969	0.140287
DDX41	blue	-0.383185	-0.69851	-0.558467
LUC7L2	chocolate	-0.362685	-0.232612	0.00646496
QARS	blue	-0.588327	-0.126007	-0.294914
C20orf45	chocolate	-0.179864	0.674011	0.389277
PREB	green	-0.255472	-0.340515	-0.534004
PIAS1	red	0.0395751	-0.113719	0.18857
RNF130	turquoise	-0.425918	0.259997	0.0450764
SUCLG1	honeydew	-0.224	0.166444	0.449695
CDC27	blue	0.526058	-0.166588	0.373773
FXYD6	turquoise	0.183228	-0.152188	-0.0124381
FLJ20254	blue	-0.793119	-0.545667	-0.493819
KLHDC2	tan	0.323903	0.677278	0.631077
BAG3	red	-0.0153411	0.0757989	-0.0044907
C15orf15	blue	0.677169	0.589768	0.588968
C6orf106	blue	0.911958	-0.589604	-0.521019
TOLLIP	blue	0.702347	-0.424201	-0.418668
ERBB2IP	turquoise	-0.495491	0.414591	0.737486
NOSIP	blue	-0.513766	-0.056415	0.0591785
BCL2L13	yellow	0.0457921	0.057746	-0.0545526
NGFRAP1	violetred	-0.0173574	-0.182843	-0.0736925
C11orf2	green	-0.148957	-0.383535	-0.560094
DCXR	blue	-0.580423	-0.52864	-0.407528
PHLDA1	tan	-0.115386	0.100714	-0.0752472
DCTN4	blue	0.829973	0.620285	0.351162
BRP44L	turquoise	-0.458443	0.692297	0.381326
PECI	violetred	-0.273276	0.180881	0.4904
SNN	brown	-0.313529	0.0661899	-0.186557
SLC38A2	violetred	-0.010088	0.791719	0.642925
COPS4	yellow	0.153839	0.520549	0.753638
PTMS	pink	0.191117	-0.466912	-0.282532
OSBPL9	blue	-0.307986	0.632014	0.149952
MRPL13	turquoise	0.379053	0.368832	0.61527
AKAP8L	violetred	-0.371656	-0.736587	-0.621884
ZDHHC3	yellow	-0.0321567	-0.316896	0.139445
PTGES2	green	-0.155626	-0.583256	-0.338484
C20orf4	grey	-0.051781	-0.513382	-0.144498
CUEDC2	tan	-0.420646	-0.572529	-0.23094
FTSJ3	blue	-0.630318	-0.25572	-0.406591
C9orf78	chocolate	-0.301715	0.232299	0.468509
C21orf59	blue	0.255393	-0.255196	0.18881
NFYB	turquoise	-0.0794245	-0.296185	0.487738
SMAP1	violetred	0.425248	0.349704	0.146542
C14orf108	blue	0.312252	0.872802	0.675328
SCAMP2	red	0.0956432	-0.608457	-0.584637
C20orf116	violetred	0.395992	-0.463922	-0.140724
CABC1	violetred	-0.319062	-0.140075	-0.379011
MAP4K4	turquoise	-0.135306	0.0163957	-0.339191
IHPK2	violetred	-0.308623	0.537959	0.18726
OSTM1	violetred	0.529236	0.696381	0.704655
OXR1	yellow	0.301053	0.824622	0.640171
DHX32	red	0.0310022	0.121539	0.250589
NDUFB2	violetred	0.0403361	0.187595	0.411513
MKNK2	violetred	-0.00660889	-0.47929	-0.507754
PQLC1	chocolate	-0.388382	-0.290556	-0.344781
P15RS	blue	0.704667	0.729799	0.0872704
MOCS2	turquoise	-0.202483	0.214828	0.369252
C11orf10	turquoise	-0.241386	-0.084403	0.372845
C12orf10	green	-0.317924	-0.46198	-0.482352
ARNT	red	-0.368358	-0.117077	-0.477977
PNMA1	violetred	0.232543	0.368485	0.0716863
NUBP2	darkolivegreen	-0.156986	-0.187292	-0.198724
TNKS2	chocolate	-0.133911	-0.110194	-0.195036
ARFIP1	turquoise	-0.48109	0.782402	0.347734
SLC38A1	blue	-0.554949	-0.0275736	0.409251
RUFY1	violetred	-0.30843	-0.46654	-0.0871201
POLR1D	blue	0.282692	-0.0999023	0.465493
TBC1D15	pink	-0.0043201	0.7788	0.421776
MRPL48	violetred	-0.0979314	0.157784	0.592185
SS18L2	khaki	-0.358996	0.516882	0.332882
UBE1DC1	yellow	0.23989	0.407298	0.665142
PRKAG2	red	0.371667	0.500927	0.399783
C14orf159	khaki	-0.52119	-0.158123	-0.230237
OSBPL11	brown	-0.326114	0.734655	0.481011
MAP4K3	violetred	0.125597	0.173578	0.51616
PRDM4	blue	0.42616	0.331774	0.0592386
BEX1	violetred	0.392124	-0.0789378	0.0660439
RAI16	blue	-0.517745	-0.348139	-0.554453
SESN1	violetred	-0.244065	0.685077	0.222576
GMNN	violetred	-0.296119	0.191078	0.379674
RAB22A	khaki	0.229276	0.785309	0.360808
USP21	tan	-0.0943179	-0.518935	-0.422109
PSPC1	blue	0.67556	0.230142	0.62895
C12orf4	blue	0.787803	0.371312	0.333966
RBM7	chocolate	-0.0877336	0.669034	0.245743
U2AF2	chocolate	-0.350717	0.0410981	0.111965
USP16	black	0.129165	0.784381	0.754922
PGLS	blue	-0.42565	-0.535203	-0.557188
ACTR6	red	-0.1319	0.674085	0.684198
FANCL	turquoise	-0.133226	0.223548	0.357265
SNX10	grey	0.209635	0.752394	0.4356
TIMM10	chocolate	0.117429	-0.0322063	-0.0796525
VPS54	grey	0.165092	0.597306	0.566981
C14orf133	yellow	-0.424534	-0.569764	-0.0558236
FBXO3	chocolate	0.06252	0.339273	0.495564
RNASEH1	blue	0.536261	-0.492213	0.148056
SLC35A5	darksalmon	-0.00687833	0.784104	0.426714
LHPP	turquoise	-0.377521	-0.497867	-0.420026
E4F1	chocolate	-0.398961	-0.307294	-0.501507
APTX	yellow	0.228406	0.368124	-0.0270562
FHOD1	blue	-0.500777	-0.516147	-0.565895
DHDDS	green	-0.067072	-0.601753	-0.442295
KCTD15	chocolate	0.242249	-0.197969	-0.230991
ASH1L	darkblue	0.542085	-0.0331165	0.32352
ANAPC2	blue	-0.57316	-0.368008	-0.520937
NIT2	violetred	-0.117016	-0.0740983	0.170692
MRPL39	tan	0.283383	0.218958	0.705186
LMCD1	chocolate	0.27222	0.0612232	-0.0418993
DUSP12	blue	0.705198	0.689944	0.626313
C5orf3	lemonchiffon	-0.339366	0.0912438	0.256676
CECR5	blue	-0.449974	0.0792896	-0.063618
URG4	brown	-0.508065	-0.458871	-0.377053
TFB2M	darkgoldenrod	0.142042	0.757544	0.731364
IER5	darkolivegreen	-0.271256	0.389017	-0.0659321
MGC2752	blue	-0.219504	-0.454428	-0.427164
SPON2	red	0.152478	-0.277864	-0.265703
PLEKHF2	brown	-0.381396	0.493376	0.737669
PJA1	turquoise	-0.583398	0.0218183	0.469667
ATPIF1	violetred	0.380011	0.0441928	0.398255
FLJ13611	red	-0.0430651	0.590532	0.474477
EIF2AK3	red	-0.323899	0.446547	0.341468
LACTB2	turquoise	-0.127201	0.631025	0.446394
SDPR	darkblue	0.0332775	0.594455	-0.0378832
PDGFC	brown	-0.397671	0.320269	0.199822
C1orf27	black	-0.0748859	0.0520351	-0.579239
ZNF544	tan	-0.143594	0.0823802	-0.0605066
MGC4172	green	-0.13832	-0.362955	0.022334
SMYD3	chocolate	0.262165	0.0587334	0.342983
CHFR	blue	-0.463304	-0.00217992	-0.38495
SH3GLB2	pink	0.316801	-0.436178	-0.413088
FLJ20920	blue	-0.349839	-0.295565	-0.440892
C6orf134	blue	-0.441014	-0.109122	-0.0205706
GALNT12	brown	0.162928	0.340492	0.365247
BAALC	brown	-0.546877	-0.16077	0.00164259
NOTCH1	brown	-0.264779	0.229059	-0.560903
NF2	blue	-0.568214	-0.179558	-0.0632815
MAN1C1	blue	0.608333	0.142905	0.19907
CHST12	violetred	0.135715	-0.407888	-0.536987
FLJ20850	blue	-0.582841	-0.208031	-0.527916
MRPS17	chocolate	-0.167903	-0.0654521	0.460345
SLC30A5	yellow	0.397121	0.716574	0.110833
TFPT	chocolate	-0.391211	-0.661098	-0.460799
OPN3	red	0.116148	0.347398	0.404311
REPIN1	khaki	-0.4353	-0.0908147	-0.203747
C1orf35	violetred	-0.127487	-0.277217	-0.226776
MMRN2	darkblue	-0.170517	-0.0197134	-0.0721017
RAPGEF6	blue	0.160052	-0.140858	0.288816
PITPNC1	brown	-0.353238	-0.430483	-0.0115726
KLHL2	turquoise	-0.452466	0.755632	0.468589
PDLIM2	violetred	-0.0728182	0.013272	-0.273065
PAQR6	turquoise	-0.437371	-0.125932	-0.0298886
C10orf88	yellow	-0.101678	0.432926	0.413119
HSPBAP1	blue	-0.528745	0.465343	0.0364573
RBM15	violetred	-0.354351	0.746854	0.278207
C20orf39	darkolivegreen	0.110456	-0.153442	0.0211072
WDR8	chocolate	-0.401455	-0.016285	-0.037575
ELAC1	red	-0.0905834	0.319308	0.280685
ASCC1	red	-0.036291	-0.279484	0.0313788
LRFN3	red	-0.262956	-0.415202	-0.0558492
GTPBP1	blue	-0.676417	-0.256705	-0.0260958
NAP1L2	red	0.216902	-0.156037	0.198868
KLF2	darkblue	-0.315739	0.175982	-0.208338
ZNF358	blue	-0.540517	-0.59837	-0.578591
ACBD4	darkgoldenrod	-0.455428	-0.00412565	-0.0973424
TNFRSF25	chocolate	-0.391571	-0.0586165	-0.094956
EIF2C3	black	-0.296127	0.265014	0.137904
PXMP4	red	0.344418	-0.428548	-0.0363093
BCOR	chocolate	-0.318334	0.163268	-0.0198727
RAI2	khaki	-0.497788	-0.0908361	-0.0260022
FLJ20125	blue	0.59158	0.345084	0.637535
ZNF180	brown	0.185131	0.0322277	0.44095
PRDM10	blue	0.562258	0.711933	0.302979
C14orf169	turquoise	0.0325607	-0.136166	0.158867
ELOVL4	darkgoldenrod	0.180179	0.227493	0.126702
WDR5B	red	0.355309	0.255755	0.172342
ZNF16	brown	-0.440345	0.0349137	0.0435934
RAB26	violetred	-0.223956	-0.0424228	-0.087474
C14orf139	turquoise	-0.386535	0.338332	-0.0390548
ABCA7	green	-0.0992473	-0.499342	-0.67429
SPATA7	green	0.0299549	0.191232	0.319513
COL4A3BP	violetred	-0.0419337	0.199889	-0.187525
HPCAL4	brown	0.582185	-0.05521	0.325384
WAC	blue	0.918119	0.726053	0.406689
METTL4	blue	0.541689	0.546226	0.34716
PLXDC1	darkolivegreen	-0.0238491	-0.0159607	0.0265435
TMOD2	blue	0.461877	-0.00232637	0.273626
C20orf29	tan	-0.186883	-0.610213	-0.64569
ZNF586	blue	0.64494	0.592801	0.0129207
C14orf101	black	-0.151012	0.479549	0.424738
RPL36	red	-0.0257493	-0.0810761	0.0629062
CRYZL1	blue	0.502859	0.0621874	0.0884072
SNX16	chocolate	-0.202245	0.59952	0.476438
SLC6A14	red	0.269382	-0.0508076	-0.104442
MGAT4A	blue	0.539806	0.703092	0.297271
ZNF34	violetred	-0.208004	-0.161334	-0.183773
LATS1	blue	0.546585	0.14982	0.130834
ZNF14	violetred	-0.450818	-0.160405	-0.209052
LY6G5C	violetred	-0.29867	-0.381574	-0.315235
ANKFY1	blue	0.568558	-0.345428	-0.210248
FRAT1	red	0.0808287	-0.0819171	-0.0675619
FRS3	grey	-0.377792	0.362313	-0.0181024
ZCCHC4	blue	0.403345	-0.0505505	0.347256
LTBP3	chocolate	-0.363436	-0.542638	-0.41971
TRIM45	red	-0.0996942	-0.0338732	-0.12218
MYH14	chocolate	0.363437	-0.0334544	-0.0473852
UCHL5	blue	0.471617	0.670886	0.662555
C20orf19	tan	0.0401778	0.209258	0.23028
ECHDC1	blue	0.5819	0.514703	0.601186
FLJ21986	chocolate	0.129529	0.438559	0.192016
EDAR	red	0.201853	0.297447	0.139229
TINF2	pink	0.151052	0.0935074	-0.0621388
KCNN2	lemonchiffon	-0.414111	-0.0533064	0.10645
FBXL12	blue	-0.501464	0.230321	0.168401
ALDH8A1	violetred	-0.080661	-0.301155	0.0415338
MGAT4B	pink	0.28484	-0.556317	-0.256983
MBD5	darkgoldenrod	0.325058	0.100886	0.0667512
CDH4	red	-0.150055	-0.147604	-0.0495335
C7orf16	darkolivegreen	-0.0651514	-0.0140748	-0.154527
RIC3	chocolate	0.639179	0.12251	0.250786
RGS17	blue	0.390722	-0.0462509	-0.0213287
LRRTM4	lemonchiffon	0.273962	-0.0503118	-0.236488
ARPP-21	violetred	-0.19075	-0.0282147	-0.160971
SAP130	red	-0.1072	-0.14123	-0.0845426
KIAA2010	blue	0.518569	0.551768	0.29946
SLC12A9	blue	-0.392402	-0.135843	-0.557472
USP25	red	0.21021	0.311434	0.468165
PQLC2	red	-0.287763	-0.0711566	0.0223552
FLJ10246	darksalmon	0.296778	-0.144911	-0.00984606
TRPM3	red	0.466067	-0.0418679	-0.0708897
C20orf30	blue	0.6756	0.826514	0.587219
AUP1	chocolate	-0.614809	-0.342218	-0.0428198
GBL	brown	0.438145	-0.616313	0.0463178
SIRT2	brown	-0.471522	-0.196331	-0.038409
ZNF532	blue	0.163449	0.257451	0.200993
KCNK10	black	-0.334703	-0.329142	-0.0842326
SENP7	blue	0.565755	0.609603	0.545305
LEPRE1	blue	-0.35237	-0.423165	-0.0370265
CRYL1	brown	-0.329122	-0.106169	0.0360661
CSNK1G3	blue	0.660047	0.722411	0.604606
GPHN	violetred	0.498565	0.164971	0.322873
KCNJ14	red	0.0441994	-0.0923747	-0.0607477
GNG13	darkolivegreen	-0.106819	-0.0121044	0.0264645
C21orf77	blue	0.393508	0.0261655	-0.291969
AHI1	blue	0.441772	0.409214	0.161329
CA10	brown	0.507712	-0.0316369	-0.11902
DDX47	violetred	-0.27875	0.528598	0.517371
PSAT1	chocolate	0.459119	0.276287	-0.182426
ITM2C	brown	-0.546787	-0.104043	-0.0354333
FIP1L1	yellow	0.127795	-0.213583	0.0598151
AGXT2L1	brown	-0.445839	-0.0839224	-0.0965927
SLC17A5	red	0.102919	-0.0802512	0.340215
TLR4	darkgoldenrod	-0.0961256	0.503211	0.372502
CIDEB	red	-0.0566154	-0.290088	-0.151634
ZCCHC10	chocolate	0.00208583	-0.136038	0.593724
NBEA	brown	0.390777	0.0822961	0.110453
COQ3	tan	-0.270813	0.332206	0.411396
ARID4B	violetred	-0.0455971	0.193052	0.530597
SGPP1	blue	0.758816	0.336969	0.314587
SH3BGRL3	red	-0.445859	-0.551608	-0.511557
GDF9	red	-0.202226	-0.0077931	0.0270392
SLC25A28	chocolate	-0.278997	-0.245126	-0.34632
P2RY4	red	0.295858	-0.036583	-0.0606264
MRLC2	blue	-0.504567	0.346365	0.306392
B4GALT5	blue	0.555825	0.416043	-0.180848
SNX27	brown	-0.155861	0.383878	-0.0388218
TNPO2	blue	-0.806913	-0.404318	0.077397
DENR	khaki	0.337496	-0.219748	0.646102
ANKRD27	violetred	-0.0951013	0.380931	0.173297
RRAGD	black	-0.0542344	-0.0971357	-0.0711175
PRPF18	blue	0.535426	0.416015	0.620835
ILKAP	blue	-0.371218	0.0789162	-0.116814
CDC14B	turquoise	-0.322872	0.252698	-0.179185
DUSP10	darkolivegreen	-0.0620306	0.297239	0.0734453
LIN7C	chocolate	-0.074688	0.302026	0.637464
TRAF3	chocolate	-0.441852	0.157193	0.268437
SCLY	blue	0.212872	-0.425753	-0.0544035
ALDH6A1	brown	-0.532659	-0.213752	0.10788
RPL31	chocolate	-0.424756	0.325484	0.552265
ZNF83	yellow	0.0127076	0.722733	0.296562
CORO1C	blue	0.610235	0.315057	-0.181652
ETV7	blue	-0.466608	-0.156044	-0.024795
MAP3K2	violetred	0.0619335	0.213763	0.364932
DDX50	red	-0.163207	0.559315	0.573322
CUGBP1	black	-0.244215	0.394797	0.152448
SSH1	black	0.0639418	-0.665578	-0.0907942
RAB6B	red	-0.148252	-0.169244	-0.341348
KIAA1598	turquoise	-0.220496	0.529828	0.0500875
RAB9A	brown	-0.282254	0.674941	0.643638
TNPO1	blue	-0.663958	0.385316	0.1087
RAP2A	blue	-0.76986	0.695259	0.52753
PTPRE	darkolivegreen	0.154382	0.608067	-0.065594
KLF4	darkblue	-0.292951	0.331273	0.105383
SYT13	red	0.120521	0.0179371	-0.13885
KIAA1324	blue	0.450425	-0.159741	-0.0638381
PFAAP5	violetred	-0.442297	0.692947	0.318663
PCTK2	chocolate	-0.199229	0.0880669	0.523395
NPM1	black	-0.0335921	0.0739671	0.62124
THRAP5	brown	-0.36124	-0.295056	-0.643044
PDK3	blue	0.585434	-0.0622879	0.282089
LOC283970	cornflowerblue	-0.267539	-0.0198785	-0.0360153
ZNF323	khaki	0.033412	0.0880671	-0.00162264
SIVA	chocolate	0.306652	-0.108258	0.237874
PAPOLA	red	0.39163	0.864497	0.543987
ARS2	blue	-0.669732	-0.323021	-0.476593
ATF1	red	-0.331467	0.286831	0.509959
EPS15L1	blue	-0.42904	-0.521436	-0.371931
N-PAC	blue	0.582057	-0.179752	0.285906
WDR13	blue	-0.66628	-0.603177	-0.66198
SPATA5L1	violetred	-0.035527	0.390201	0.449698
CNOT2	chocolate	-0.520957	-0.476308	-0.271935
RRN3	red	-0.0404362	0.258101	0.457047
LASS2	turquoise	-0.051015	-0.136104	-0.00115269
PILRA	violetred	0.1718	-0.0639109	-0.152064
EHD1	blue	-0.633074	-0.224637	-0.552102
GMEB2	chocolate	-0.215285	-0.189728	-0.239474
C19orf2	chocolate	-0.324694	0.739985	0.352658
ADNP	chocolate	-0.424579	0.69771	0.629458
IGHMBP2	red	0.236379	-0.484361	-0.338334
DGCR14	chocolate	-0.275889	-0.434512	-0.295616
SAFB2	chocolate	-0.480398	-0.30979	-0.288158
EZH1	violetred	-0.161622	-0.313336	-0.166354
PPP3CC	darkolivegreen	-0.0281287	0.379101	0.364687
AGPAT1	red	0.395261	-0.563962	-0.420384
PAK4	brown	-0.561511	-0.401611	-0.043043
RECQL5	red	0.0624747	-0.333617	-0.53813
WHSC2	darkolivegreen	-0.0497133	-0.222491	-0.348769
RTN2	violetred	-0.174158	0.0278115	-0.146241
RAB11B	blue	0.49302	-0.141774	0.0897965
CACNB3	grey	0.184856	-0.182224	-0.0603439
CAMK2B	blue	0.657883	-0.320345	0.0433776
FXR2	blue	-0.498293	-0.398855	-0.186052
SGSH	grey	-0.010054	-0.482972	-0.542696
SEMA3F	red	-0.136131	0.00639628	-0.0233753
GTF3C1	brown	-0.433763	-0.504335	-0.390962
STK19	red	0.379241	-0.468756	-0.60547
ASMTL	palegreen	-0.0375607	-0.702997	-0.249927
MAFF	tan	-0.371638	0.34772	-0.0742204
ATP6V0C	khaki	0.268092	-0.327203	-0.564768
NBL1	yellow	-0.381193	-0.297803	-0.043133
TAZ	blue	-0.511922	-0.632061	-0.643829
CABIN1	brown	-0.432412	-0.462298	-0.682023
DMPK	blue	-0.504215	-0.0585424	-0.414859
CLCN7	blue	-0.686365	-0.465726	-0.648426
DOM3Z	tan	-0.329176	-0.504404	-0.151957
PLXND1	brown	-0.465347	-0.109594	-0.426658
KIAA0240	chocolate	-0.268067	0.299068	0.00214242
CYLD	violetred	-0.281969	0.409435	-0.13837
EPOR	blue	0.471689	-0.0499738	0.0723636
PRDX2	green	-0.388315	-0.249537	0.20668
C6orf108	chocolate	0.139322	-0.288851	-0.125963
CELSR3	violetred	-0.472985	-0.111156	-0.260161
SPHK2	blue	-0.6919	-0.416782	-0.457209
DDX23	chocolate	-0.447787	-0.240222	-0.129901
MBD3	blue	-0.674255	-0.458132	-0.701484
SASH1	brown	-0.520011	0.330811	-0.255293
STK11	red	0.412189	-0.47182	-0.413103
VPS33B	chocolate	-0.264294	-0.453625	-0.239258
G6PC3	lemonchiffon	-0.549647	-0.550778	-0.434366
TBC1D13	red	0.0287723	-0.583586	-0.550546
C13orf18	brown	-0.507157	0.354227	-0.0889165
ABHD6	red	-0.310053	-0.262132	0.30216
HCFC1R1	blue	-0.593524	-0.622933	-0.619045
SEMA4C	khaki	-0.475636	0.0462909	-0.380314
ZNF236	blue	0.317287	0.350996	0.125391
C5orf4	yellow	0.11654	-0.401098	-0.234469
FLJ20489	turquoise	0.150681	-0.529618	-0.543203
CXXC1	blue	-0.395043	-0.548505	-0.66496
DTX3	red	0.298363	-0.276896	-0.083156
RASSF4	blue	0.361781	-0.18189	-0.407162
GGA1	black	-0.31665	-0.205169	-0.468188
C20orf27	pink	0.274613	-0.292292	-0.330207
ZNF444	blue	-0.51219	-0.503046	-0.426464
LOC400451	blue	-0.486405	-0.0558486	-0.0384911
C11orf24	blue	-0.491911	-0.42412	-0.300468
LYK5	cornflowerblue	-0.36106	-0.470529	-0.638242
COL5A3	brown	-0.269875	-0.0325216	-0.137514
FLJ11286	chocolate	-0.470811	-0.293374	-0.583927
ELMO2	chocolate	-0.0742289	0.0299582	0.0721857
C19orf22	red	0.0659358	-0.457254	0.00461065
ELOVL1	turquoise	-0.0805547	-0.451096	-0.322717
DVL2	blue	-0.600297	-0.448424	-0.0460595
RBKS	brown	0.236998	-0.185822	0.217421
SLC24A3	blue	0.51958	-0.0393132	-0.11017
NOL3	khaki	-0.442722	-0.0894215	-0.00744922
RAB15	violetred	-0.121079	0.0599516	0.0103339
CASKIN2	blue	-0.509525	-0.0489123	-0.0445367
GSK3A	red	0.190099	-0.0457115	-0.100857
FLJ22222	lemonchiffon	0.173317	-0.426684	-0.409647
IL17RC	red	-0.0511257	-0.166838	-0.290811
CORO1B	green	-0.0422588	-0.490466	-0.248503
MOSPD2	red	-0.0103144	0.199936	0.06865
CENTA1	yellow	-0.108394	-0.420496	-0.615729
[truncated: 2 more rows]
