# Supplementary material for: Is human blood a good surrogate for brain tissue in transcriptional studies?
Source: BMC Genomics. 2010 Oct 20;11:589. doi: 10.1186/1471-2164-11-589 (PMC3091510; doi:10.1186/1471-2164-11-589)
Supplement: Additional file 10 — Pairwise correlations of combined blood module membership and two individual blood module memberships. This table reports the pairwise correlations between the summary blood MM measure and the two individual blood MM measures for each preserved module (yellow/CTX, blue/CTX, green/CTX, yellow/CN and blue/CB). The table shows that the summary MM measure adequately represents the individual measures. [file 1471-2164-11-589-S10.XLS]

## Sheet: Sheet1
	MM of combined blood (blue/CTX)	MM of SAFHS (blue/CTX)	MM of Dutch (blue/CTX)
MM of combined blood (blue/CTX)	1	0.95	0.91
MM of SAFHS (blue/CTX)	0.95	1	0.73
MM of Dutch (blue/CTX)	0.91	0.73	1
	MM of combined blood (green/CTX)	MM of SAFHS (green/CTX)	MM of Dutch (green/CTX)
MM of combined blood (green/CTX)	1	0.95	0.91
MM of SAFHS (green/CTX)	0.95	1	0.75
MM of Dutch (green/CTX)	0.91	0.75	1
	MM of combined blood (yellow/CTX)	MM of SAFHS (yellow/CTX)	MM of Dutch (yellow/CTX)
MM of combined blood (yellow/CTX)	1	0.95	0.91
MM of SAFHS (yellow/CTX)	0.95	1	0.75
MM of Dutch (yellow/CTX)	0.91	0.75	1
	MM of combined blood (yellow/CN)	MM of SAFHS (yellow/CN)	MM of Dutch (yellow/CN)
MM of combined blood (yellow/CN)	1	0.95	0.9
MM of SAFHS (yellow/CN)	0.95	1	0.72
MM of Dutch (yellow/CN)	0.9	0.72	1
	MM of combined blood (blue/CB)	MM of SAFHS (blue/CB)	MM of Dutch (blue/CB)
MM of combined blood (blue/CB)	1	0.95	0.91
MM of SAFHS (blue/CB)	0.95	1	0.74
MM of Dutch (blue/CB)	0.91	0.74	1
