# Supplementary material for: Is human blood a good surrogate for brain tissue in transcriptional studies?
Source: BMC Genomics. 2010 Oct 20;11:589. doi: 10.1186/1471-2164-11-589 (PMC3091510; doi:10.1186/1471-2164-11-589)
Supplement: Additional file 11 — Pairwise correlations of combined CTX module membership and three individual CTX module memberships. This table reports the correlations between the combined CTX MM measure (summarized from three preserved CTX modules' module membership) and three individual CTX module memberships. The table shows that the combined CTX MM measure adequately represents the individual measures. [file 1471-2164-11-589-S11.XLS]

## Sheet: Sheet1
	MM of Blood (combine blue/CTX, green/CTX and yellow/CTX)	MM of Blood (blue/CTX)	MM of Blood (yellow/CTX)	MM of Blood (green/CTX)
MM of Blood (combine blue/CTX, green/CTX and yellow/CTX)	1	0.997475	0.99933	-0.997627
MM of Blood (blue/CTX)	0.997475	1	0.996022	-0.990901
MM of Blood (yellow/CTX)	0.99933	0.996022	1	-0.996389
MM of Blood (green/CTX)	-0.997627	-0.990901	-0.996389	1
	MM of CTX (combine blue/CTX, green/CTX and yellow/CTX)	MM of CTX (blue/CTX)	MM of CTX (yellow/CTX)	MM of CTX (green/CTX)
MM of CTX (combine blue/CTX, green/CTX and yellow/CTX)	1	0.685938	0.969714	-0.739185
MM of CTX (blue/CTX)	0.685938	1	0.615259	-0.0447991
MM of CTX (yellow/CTX)	0.969714	0.615259	1	-0.707904
MM of CTX (green/CTX)	-0.739185	-0.0447991	-0.707904	1
