# Supplementary material for: Is human blood a good surrogate for brain tissue in transcriptional studies?
Source: BMC Genomics. 2010 Oct 20;11:589. doi: 10.1186/1471-2164-11-589 (PMC3091510; doi:10.1186/1471-2164-11-589)
Supplement: Additional file 12 — Preserved hub genes list and their module membership values. This table report three lists of preserved hub genes selected in Figure 5. Their corresponding module membership values are also provided. [file 1471-2164-11-589-S12.XLS]

## Sheet: Supplementary_table_7_Genelist_
CTX	MM in blood	MM in cortex		CN	MM in blood	MM in caudate nucleus		CB	MM in blood	MM in cerebellar hemisphere
EIF4G2	0.679518	0.430136		EIF4G2	0.689048	0.618243		GDI2	0.490823	0.716924
C1D	0.406071	0.482934		HNRPC	0.442345	0.551319		RPL11	0.546843	0.620852
SMNDC1	0.484355	0.542526		RPS27A	0.390647	0.582766		C1D	0.421675	0.534488
HNRPK	0.528027	0.553761		SFRS9	0.368068	0.64842		RPS7	0.468099	0.670218
PRKAR1A	0.665128	0.36979		C1D	0.429268	0.56742		HNRPK	0.570534	0.566716
RAD21	0.542475	0.500531		SMNDC1	0.470381	0.595541		RAD21	0.563071	0.815382
TOMM20	0.658002	0.444735		HNRPK	0.520016	0.392688		CLTC	0.362685	0.358497
UBE2D3	0.505511	0.433439		PRKAR1A	0.690962	0.743206		YWHAZ	0.413163	0.693115
YWHAQ	0.457023	0.430266		RAD21	0.559241	0.594727		UBE2D3	0.52164	0.67353
SKP1A	0.650737	0.427336		MATR3	0.766505	0.45879		YWHAQ	0.492877	0.474003
ACTR2	0.688471	0.493896		YWHAQ	0.473121	0.373154		SKP1A	0.67696	0.368093
RAN	0.584793	0.371045		PTP4A1	0.469835	0.410134		ACTR2	0.666286	0.384497
LAMP2	0.599257	0.36039		RAN	0.607694	0.609498		PTP4A1	0.474483	0.504972
DNAJA1	0.497575	0.39597		RAB11A	0.480896	0.514811		H2AFZ	0.618518	0.374637
SFRS10	0.388048	0.362198		CCT4	0.391063	0.412553		UQCRC2	0.361586	0.710891
TAX1BP1	0.700579	0.493306		SSR1	0.727744	0.697359		SFRS10	0.420831	0.635372
ACTR3	0.58668	0.499375		KTN1	0.64751	0.740214		MGEA5	0.353561	0.865895
TAF7	0.691963	0.433982		HSBP1	0.366581	0.557		RPL5	0.521452	0.451057
PSMC2	0.416383	0.479743		SERP1	0.697933	0.470835		PPT1	0.35242	0.436498
TM9SF2	0.622025	0.508505		TAX1BP1	0.709978	0.683165		MDH1	0.667769	0.488891
CSE1L	0.485944	0.539674		IPO7	0.515534	0.429192		DSTN	0.430844	0.39279
PJA2	0.636814	0.507991		ANXA1	0.537879	0.412277		ARF4	0.6602	0.474239
MBNL1	0.611742	0.538964		TAF7	0.679545	0.535697		CAPZA2	0.665419	0.616054
UBA2	0.474606	0.524213		PSMC2	0.417072	0.549188		PPP1CB	0.675993	0.513355
AMD1	0.525899	0.52607		HNRPH2	0.546488	0.80133		ATP6AP2	0.646669	0.412679
RAD23B	0.465572	0.460892		SSB	0.492696	0.696115		TIA1	0.68702	0.370884
CAPZA2	0.659849	0.514144		NFE2L2	0.64167	0.489603		NPEPPS	0.420478	0.506186
DDX1	0.662104	0.423917		MBNL1	0.589568	0.486287		PUM2	0.6333	0.796358
SRP9	0.776112	0.52542		UBA2	0.505473	0.777098		TOMM70A	0.412649	0.878565
PRNP	0.481056	0.401662		RAD23B	0.488847	0.639917		PSMA3	0.55366	0.737418
SH3BGRL	0.694327	0.498357		CAPZA2	0.691509	0.580688		PRDX3	0.643774	0.660959
PPP2CB	0.605663	0.487943		DDX1	0.65175	0.361899		API5	0.642517	0.885769
PPP1CB	0.65167	0.43294		SRP9	0.789213	0.703352		SFRS1	0.566858	0.856135
ATP6AP2	0.656328	0.515106		PRNP	0.516742	0.425551		RPA2	0.434867	0.475516
TIA1	0.713012	0.352599		SH3BGRL	0.719427	0.611081		RNF14	0.533908	0.864298
BUB3	0.456259	0.486147		PSMA2	0.687205	0.489143		ABCE1	0.7842	0.755511
RCN2	0.740044	0.351764		YME1L1	0.728288	0.567788		FAM3C	0.542865	0.491029
PUM2	0.641414	0.412163		PPP1CB	0.663932	0.661766		CCT2	0.590664	0.847473
TOMM70A	0.386125	0.462982		ATP6AP2	0.681737	0.825962		ATP6V1A	0.562716	0.635162
GRSF1	0.527408	0.410989		PUM2	0.643852	0.580378		KIF5B	0.556804	0.481455
PSMA3	0.571967	0.426751		TRIP12	0.393304	0.547741		HNRPDL	0.548835	0.433425
COPS5	0.64107	0.450635		GOLGA4	0.552893	0.554996		LANCL1	0.663036	0.824237
CNIH	0.732965	0.480882		PPP1R12A	0.643036	0.676483		SLC39A6	0.61972	0.909552
API5	0.648984	0.371081		FXR1	0.752498	0.522877		ARL2BP	0.491743	0.510294
PSMC6	0.761689	0.548795		COPS5	0.629665	0.478236		SNX2	0.420412	0.623937
ADNP	0.641098	0.380135		MARCKS	0.366496	0.666944		SRPK1	0.552692	0.729986
HDAC2	0.628386	0.397248		PSMC6	0.780041	0.767451		HIP2	0.567098	0.702729
ABCE1	0.76514	0.58901		CLCN3	0.351877	0.547628		PPP3CB	0.39222	0.366623
PPP2R5C	0.414733	0.42459		RPA2	0.395196	0.443911		DDX46	0.695753	0.623203
FAM3C	0.547731	0.530363		GBAS	0.61223	0.556322		RANBP1	0.373636	0.610144
ETFA	0.518534	0.380562		RNF14	0.525295	0.424855		GMFB	0.689877	0.78396
CPD	0.667022	0.380714		HDAC2	0.611852	0.552269		HMGN4	0.667308	0.513091
CCT2	0.589253	0.46138		LIPA	0.384361	0.369992		ADAM10	0.672425	0.730351
ATP6V1A	0.590274	0.371124		ABCE1	0.761671	0.466491		POLR2K	0.3707	0.439678
LANCL1	0.643222	0.366513		PPP2R5C	0.444373	0.54996		GFPT1	0.436223	0.690087
SDHD	0.697863	0.481896		FAM3C	0.55693	0.646636		WRB	0.412393	0.540738
SLC39A6	0.626456	0.593692		UBE2A	0.648772	0.518903		CCNG2	0.564208	0.40261
NUP153	0.498475	0.493951		ETFA	0.54119	0.459415		NNT	0.550234	0.594031
SNX2	0.449891	0.57991		KIAA0196	0.457608	0.524536		TCEB1	0.466589	0.451638
CNOT8	0.700045	0.421807		PTPN12	0.591819	0.43812		DNAJB9	0.447607	0.367789
AASDHPPT	0.718077	0.369556		LANCL1	0.628186	0.398166		HPRT1	0.683533	0.444906
BMI1	0.780914	0.417991		UBE4A	0.438487	0.803438		ATP6V1C1	0.364033	0.515558
SPTLC1	0.435065	0.372124		PPFIA1	0.413004	0.374092		SUCLA2	0.707428	0.538998
SENP6	0.693277	0.549357		SLC39A6	0.656483	0.521605		DNM1L	0.493083	0.731206
HIP2	0.582836	0.606017		SNX2	0.443394	0.536865		MAPK9	0.448201	0.466067
USP1	0.639921	0.405157		RIOK3	0.35785	0.638672		CAPN7	0.577926	0.571712
PPP3CA	0.537277	0.360075		COPS8	0.617638	0.371318		ASF1A	0.690981	0.767774
ACADM	0.745231	0.427707		NUP133	0.404579	0.742893		MAP4K5	0.53039	0.828164
SCYE1	0.386033	0.403087		PFAAP5	0.483398	0.475964		RTCD1	0.684628	0.55271
GMFB	0.659607	0.499703		BMI1	0.816898	0.666026		NDUFB6	0.435347	0.421693
SSBP1	0.520625	0.449783		SPTLC1	0.420366	0.361997		COG5	0.526285	0.527765
ADAM10	0.665763	0.424181		ATP5J	0.556491	0.673772		RPS6KA3	0.578065	0.679612
SLC30A9	0.485239	0.368998		HIP2	0.612993	0.772027		CLN5	0.508877	0.356982
C14orf11	0.456874	0.438371		RAP1A	0.57238	0.572973		RNGTT	0.541712	0.585969
TOPBP1	0.635994	0.412522		USP1	0.63236	0.666078		AGA	0.596842	0.351313
POLR2K	0.380432	0.386861		ACSL4	0.544673	0.729429		PIK3CA	0.67673	0.669281
DPM1	0.764176	0.375211		ACADM	0.739553	0.467221		PKIA	0.54263	0.443305
GFPT1	0.437232	0.387031		RANBP9	0.48048	0.528813		MBNL2	0.640685	0.849142
PRKACB	0.498293	0.442627		SSBP1	0.512259	0.372018		ARID4A	0.706256	0.551823
WRB	0.397864	0.424667		LEPROTL1	0.678314	0.377062		AGPS	0.456554	0.78987
CCNG2	0.576301	0.424038		NRIP1	0.584484	0.556977		ATF2	0.412531	0.860877
NNT	0.561868	0.397463		C14orf11	0.458595	0.542682		UGP2	0.735309	0.628092
STK39	0.441826	0.422066		APPBP2	0.605371	0.477903		NCOA2	0.354177	0.861377
SACM1L	0.504351	0.353635		WASPIP	0.3551	0.367458		PSIP1	0.608437	0.706202
SEC24B	0.596388	0.395747		MAP2K1	0.585193	0.412266		SLBP	0.633594	0.412122
TCEB1	0.445562	0.39227		SDHB	0.45239	0.440525		RAB5A	0.61571	0.885193
ATP6V1C1	0.397616	0.352733		GTF2A2	0.565807	0.499726		KPNA5	0.371418	0.845372
PREI3	0.631189	0.588405		WRB	0.397091	0.464878		SCAMP1	0.603574	0.616868
SUCLA2	0.728785	0.580906		STK39	0.449701	0.642879		SLK	0.791758	0.415237
KIAA0372	0.532782	0.509945		SACM1L	0.472321	0.721667		MED6	0.485613	0.505397
RB1	0.594153	0.429743		STAMBP	0.427807	0.405862		CHN2	0.383396	0.527294
WTAP	0.584197	0.401309		SS18	0.49304	0.409735		ATP5G3	0.350575	0.535584
HAT1	0.551783	0.527771		TCEB1	0.452859	0.748808		OGT	0.537737	0.735664
AKAP11	0.733946	0.486951		ABCD3	0.422734	0.757858		RAB1A	0.403987	0.679542
DCK	0.689311	0.494947		ATP6V1C1	0.402594	0.585869		PDE3B	0.615072	0.366058
SNRPE	0.423263	0.431297		SUCLA2	0.737731	0.603524		PCBP1	0.379273	0.711799
KIFAP3	0.35369	0.415636		KIAA0372	0.522458	0.35834		CD164	0.486871	0.593718
PHYH	0.351257	0.354856		PDHX	0.684002	0.535621		SNX3	0.570518	0.52173
CAPN7	0.55631	0.507078		RB1	0.634405	0.744205		SRP72	0.660805	0.36289
CDC40	0.519988	0.423015		DCK	0.720828	0.604909		DNAJB6	0.360876	0.378184
ASF1A	0.690802	0.362356		SLC35A1	0.660493	0.42427		G3BP2	0.706735	0.890666
SEC61G	0.416686	0.351178		STXBP3	0.667994	0.738218		DDX18	0.575167	0.354725
MAP4K5	0.518657	0.444838		SNRPE	0.42171	0.7141		ATP6V1D	0.386466	0.723679
GGH	0.361376	0.41621		MAD2L1	0.494074	0.40627		CYCS	0.365857	0.425137
RAB4A	0.355458	0.366459		FAM8A1	0.522312	0.429724		LGALS8	0.460047	0.681943
RTCD1	0.690065	0.446969		ASF1A	0.682522	0.752701		HNRPH3	0.707109	0.591889
NDUFB5	0.649838	0.423874		MRPL19	0.502538	0.497635		DYRK1A	0.611708	0.503779
GCA	0.566992	0.449888		SEC61G	0.417727	0.744553		NUMB	0.397563	0.396994
MRPS14	0.387639	0.428315		MAP4K5	0.549874	0.439131		DLD	0.706775	0.57232
RAB21	0.615071	0.467778		WBP4	0.659044	0.594067		UBE2V2	0.696287	0.387385
TSNAX	0.647885	0.350964		COIL	0.441115	0.657636		RABGGTB	0.533644	0.433905
CLN5	0.527551	0.410764		NUCB2	0.397698	0.531746		DR1	0.629734	0.535444
ENPP4	0.483356	0.431812		PKD2	0.377418	0.483099		INSIG2	0.700134	0.519097
RNGTT	0.526738	0.389769		GCA	0.573396	0.614534		TMPO	0.408728	0.702119
EBAG9	0.647465	0.499114		MRPL33	0.533712	0.378295		ZNF330	0.555294	0.561753
CRSP9	0.597379	0.370518		RPS6KA3	0.588384	0.408144		PTPN11	0.705671	0.781887
PIK3CA	0.640529	0.372744		RAB21	0.631168	0.475393		PCMT1	0.741883	0.751218
STRN3	0.637839	0.459453		FUT8	0.467466	0.393989		PXMP3	0.655939	0.410289
AGTPBP1	0.48496	0.410068		ENPP4	0.492823	0.465031		HSPA8	0.525146	0.719857
CCDC6	0.476206	0.350791		PIK3C3	0.514652	0.456197		USP15	0.662071	0.391678
CDK8	0.529942	0.443057		AGA	0.590635	0.672546		ARNTL	0.415673	0.66645
EEF1E1	0.540385	0.369381		GALC	0.566637	0.703915		CD47	0.662357	0.746982
BCAP29	0.485182	0.428237		STRN3	0.673246	0.694136		RTN4	0.449759	0.353081
QPCT	0.373584	0.377498		AGTPBP1	0.51174	0.542341		MAP3K7	0.600126	0.739997
SNX4	0.69606	0.493562		EVI2A	0.621029	0.395801		VAMP4	0.611811	0.515627
AGPS	0.476853	0.522893		CDK8	0.547616	0.63194		GALC	0.534666	0.571596
NCOA2	0.351191	0.389279		PIGF	0.538174	0.485588		ARPC5	0.550878	0.400404
PSIP1	0.572668	0.35829		HSPE1	0.522382	0.469072		UBXD2	0.385159	0.844751
RAB5A	0.615862	0.553199		HNRPA2B1	0.533338	0.57513		PNN	0.510753	0.37875
SCAMP1	0.60419	0.515107		SRP19	0.351946	0.671658		SR140	0.363511	0.593576
SLC35A3	0.51729	0.353029		PLAG1	0.416776	0.353892		C6orf111	0.733827	0.472467
SLK	0.765129	0.586517		GSPT2	0.431695	0.475219		ANKRD17	0.565653	0.538423
MED6	0.480581	0.396079		RASGRP1	0.528011	0.458077		MCFD2	0.547935	0.759548
MFN1	0.433318	0.378026		SNRPG	0.504115	0.355471		ANKRD12	0.592057	0.527128
XRCC5	0.384379	0.370375		DDX18	0.592924	0.392617		KIAA1279	0.394516	0.427822
ST13	0.601064	0.390255		IVNS1ABP	0.586042	0.495708		C14orf147	0.430867	0.471806
RAB1A	0.400591	0.479897		SLK	0.787549	0.668714		SPAG9	0.549439	0.537435
NAP1L1	0.646228	0.397515		OGT	0.491737	0.426416		DLAT	0.471108	0.613014
HNRPR	0.44368	0.414112		TBPL1	0.614671	0.619674		STK38L	0.436247	0.600075
SNX3	0.587369	0.367971		CD164	0.447644	0.528218		AQR	0.362625	0.662251
MRPL3	0.706857	0.373045		ST13	0.59001	0.482726		UBE2N	0.677742	0.655019
SRP72	0.651318	0.402767		RAB1A	0.451637	0.558822		ATP2B1	0.363922	0.413976
G3BP2	0.673174	0.39478		XPO1	0.703519	0.547166		NAP1L1	0.669753	0.435856
ADH5	0.464483	0.380112		VAPA	0.412174	0.474437		SET	0.649242	0.459972
PCMT1	0.749554	0.398864		HMGB2	0.640822	0.532399		PTPN2	0.541888	0.367725
ATP6V1D	0.418236	0.428565		DNAJB6	0.380536	0.723974		SNX13	0.57085	0.557474
GABARAPL2	0.543357	0.420617		ADH5	0.452809	0.351036		SNAP23	0.557226	0.690009
CDC5L	0.477774	0.408583		PCMT1	0.75629	0.415331		ARPP-19	0.501036	0.717354
DLD	0.689796	0.497538		C1QBP	0.359533	0.584665		ZNF75	0.441809	0.363284
UBE2V2	0.712301	0.531933		SRI	0.46371	0.390053		SFRS2	0.46575	0.600674
UBE1C	0.612146	0.449104		BECN1	0.412043	0.361365		PRNP	0.498266	0.860943
UBE2G1	0.576167	0.526566		CDKN1B	0.62654	0.589553		YME1L1	0.676119	0.506084
DNAJA2	0.379374	0.476382		UBE1C	0.629111	0.762716		TBCA	0.558061	0.50579
RABGGTB	0.488357	0.448165		SNAP23	0.535195	0.621173		SNRPN	0.362882	0.814899
DR1	0.628977	0.555124		UBE2G1	0.615438	0.565537		ITM2B	0.498116	0.63344
SWAP70	0.425183	0.368049		CLNS1A	0.571231	0.718184		NDFIP1	0.590069	0.719012
KIAA1128	0.557074	0.42197		DNAJA2	0.362997	0.725712		SELT	0.741266	0.692679
MSH2	0.359766	0.622304		DR1	0.670681	0.48962		C15orf15	0.589286	0.677169
BTAF1	0.681396	0.35045		KIAA1128	0.574455	0.591796		DCTN4	0.458163	0.829973
TANK	0.645669	0.400597		TANK	0.669079	0.750159		MRPL13	0.517289	0.379053
INSIG2	0.716429	0.469301		FNTA	0.576219	0.609537		OSTM1	0.701365	0.529236
GTF2F2	0.632189	0.37091		CHUK	0.685738	0.691435		PRKAG2	0.439997	0.371667
HMGN4	0.660167	0.357232		HMGN4	0.666164	0.742255		PSPC1	0.470388	0.67556
SLC4A7	0.508201	0.370066		RAD51C	0.40774	0.416713		DUSP12	0.651612	0.705198
MAGOH	0.49683	0.3707		SEC23B	0.392356	0.852893		SLC30A5	0.35167	0.397121
HNRPH3	0.67463	0.366067		PXMP3	0.685637	0.620211		FLJ20125	0.521259	0.59158
RASA1	0.574582	0.530063		SNAPC3	0.452005	0.417562		PRDM10	0.465575	0.562258
ARNTL	0.391066	0.362761		SNX3	0.605723	0.368935		WAC	0.533665	0.918119
CD47	0.670966	0.388793		PDCD10	0.729118	0.519758		METTL4	0.426307	0.541689
ITPR1	0.460186	0.410535		SCP2	0.433919	0.701609		MGAT4A	0.458621	0.539806
RTN4	0.47385	0.371758		LSM5	0.489453	0.684766		UCHL5	0.665867	0.471617
SCP2	0.408798	0.399065		TOP2B	0.581896	0.674873		ECHDC1	0.566801	0.5819
LSM5	0.508169	0.419917		KIDINS220	0.721948	0.552408		KIAA2010	0.399775	0.518569
ATP5F1	0.582469	0.410104		RBM12	0.439789	0.657053		C20orf30	0.68236	0.6756
TOP2B	0.570527	0.453501		MCFD2	0.551398	0.576009		SENP7	0.570869	0.565755
UBXD2	0.395071	0.389715		ATP2C1	0.689018	0.82753		CSNK1G3	0.651444	0.660047
PNN	0.477551	0.3598		RBL2	0.613225	0.89995		PRPF18	0.5394	0.535426
RBM12	0.45471	0.506495		RY1	0.619634	0.387208		PAPOLA	0.671419	0.39163
LYPLA1	0.472682	0.387242		LYPLA1	0.514322	0.620685		TAF10	-0.351257	-0.533284
KIAA1279	0.414743	0.53739		SUCLG2	0.657594	0.505207		ACTN4	-0.561828	-0.678221
HNRPDL	0.541801	0.361671		SPAG9	0.57789	0.445341		SF3B2	-0.402389	-0.712955
DOCK9	0.382282	0.427747		CENTB2	0.424722	0.58447		CSRP1	-0.650217	-0.59268
DLAT	0.474441	0.463012		DOCK9	0.396816	0.355383		GSN	-0.404953	-0.371405
OSBPL8	0.599737	0.407177		STK38L	0.440437	0.740431		BCAP31	-0.420475	-0.564785
UQCRC2	0.383242	0.447196		STX7	0.564349	0.353717		FLNA	-0.486072	-0.46461
PTPN11	0.712702	0.389352		KIAA0776	0.562919	0.686747		TUFM	-0.429683	-0.417947
STX7	0.569744	0.486215		DHX29	0.650275	0.56722		MFN2	-0.462699	-0.48998
DHX29	0.638124	0.404623		NUP160	0.695993	0.574224		PPP1R7	-0.394238	-0.520391
NUP160	0.683826	0.383081		PAPOLA	0.623021	0.521422		RALY	-0.717825	-0.356227
KIAA1033	0.415407	0.371921		FUBP3	0.715698	0.574185		FLOT2	-0.429739	-0.744106
KIAA0157	0.526179	0.393937		SEC23A	0.400833	0.709019		SRM	-0.402784	-0.514859
SEC23A	0.366742	0.618691		ZZZ3	0.773366	0.659017		LAMP1	-0.355245	-0.735975
ATF2	0.404061	0.479362		KIAA0528	0.627345	0.37239		TUBG1	-0.390265	-0.424661
RANBP6	0.631369	0.399388		ATF2	0.451745	0.718171		SCAMP3	-0.51373	-0.731612
SMARCA5	0.574839	0.412037		RANBP6	0.650406	0.582356		CYB5R1	-0.384088	-0.43759
KIAA0423	0.502748	0.350501		CSNK1A1	0.626697	0.391632		PKD1	-0.504565	-0.368367
PAQR3	0.572062	0.384737		ACTR3	0.566761	0.521515		TCOF1	-0.424051	-0.498176
GLCE	0.375177	0.381363		DLAT	0.481524	0.354255		IDH3G	-0.771475	-0.366682
LDHB	0.404232	0.401484		MINA	0.429682	0.753375		GUSB	-0.485422	-0.554849
MDM1	0.436092	0.410641		SMARCA5	0.556088	0.664013		RANBP3	-0.454995	-0.379083
MTMR6	0.559756	0.388606		NEK1	0.447941	0.558257		FAH	-0.519057	-0.664111
PROSC	0.373042	0.421931		HIBCH	0.426612	0.69359		KATNB1	-0.509247	-0.774278
RABEP1	0.433656	0.395643		RHEB	0.650788	0.678138		NDUFS8	-0.622554	-0.470413
ROD1	0.484704	0.361373		SMPDL3A	0.413289	0.392966		RARA	-0.472557	-0.531174
SFRS2	0.469764	0.374411		RABGGTB	0.498533	0.646069		TESK1	-0.5512	-0.377833
PCM1	0.481844	0.467978		MDM1	0.455013	0.458629		MNT	-0.607977	-0.625345
FMR1	0.398917	0.484741		H2AFZ	0.66005	0.455841		CDK5	-0.376456	-0.554124
ZNF529	0.380338	0.398882		MTMR6	0.549837	0.750119		CLDN5	-0.412037	-0.555972
ZNF294	0.675321	0.535521		PCM1	0.464282	0.641221		PPP2R5B	-0.512828	-0.483381
YME1L1	0.691156	0.366842		FMR1	0.393193	0.500818		SPOP	-0.470555	-0.351012
SELT	0.731432	0.39831		ZNF294	0.690385	0.432836		CROCC	-0.502363	-0.424794
PCNP	0.719133	0.549674		UBQLN2	0.369185	0.629347		CPNE1	-0.393159	-0.563523
EPS15	0.651595	0.477292		COX7C	0.3656	0.596946		SRRM2	-0.429082	-0.383498
C15orf15	0.564314	0.564292		ITM2B	0.468106	0.368012		PQBP1	-0.60614	-0.555585
MRPL42	0.631474	0.359361		WAC	0.486498	0.472908		SUPT6H	-0.692102	-0.743383
BTBD1	0.65014	0.422815		C14orf166	0.477596	0.451935		HADHA	-0.462585	-0.411028
MAP2K1IP1	0.717502	0.379898		NDFIP1	0.571791	0.478319		PLXNB2	-0.371333	-0.574041
MAT2B	0.728198	0.448472		C20orf45	0.526177	0.495987		NXF1	-0.521485	-0.607575
FKBP3	0.522241	0.565829		BTBD1	0.689575	0.773333		DPAGT1	-0.35849	-0.489256
C6orf211	0.557797	0.553177		PHF3	0.556137	0.56359		CRAT	-0.530923	-0.699309
OSTM1	0.719035	0.405159		MAP2K1IP1	0.737422	0.607394		BANF1	-0.38392	-0.453516
UBE1DC1	0.565563	0.416408		MORF4L1	0.637381	0.576785		BAT3	-0.593572	-0.397946
MAP4K3	0.376589	0.490172		COPS4	0.676294	0.555419		C16orf35	-0.389068	-0.358628
NLK	0.391733	0.434408		MRPL13	0.507235	0.455727		CYLN2	-0.6103	-0.52624
COMMD8	0.735224	0.388561		UBP1	0.427734	0.481961		KIAA1539	-0.479289	-0.461638
ACTR6	0.670087	0.526707		C6orf211	0.578619	0.649705		FLII	-0.583218	-0.684164
SNX10	0.580188	0.415596		GTPBP4	0.442215	0.561523		EXOC7	-0.550183	-0.719455
MBIP	0.603888	0.377438		UBE1DC1	0.562335	0.466524		COG4	-0.528121	-0.368623
FBXO3	0.432395	0.486806		GTF3C3	0.582044	0.572452		KIAA0913	-0.50011	-0.712766
COMMD10	0.66024	0.434761		COMMD8	0.76662	0.651266		KIAA0664	-0.607953	-0.551235
SLC35A5	0.606083	0.457054		ACTR6	0.652949	0.805481		KIAA0460	-0.407904	-0.472821
CHORDC1	0.649555	0.365038		FBXO3	0.468537	0.666696		KIAA0406	-0.433867	-0.528402
TFB2M	0.725004	0.362882		SLC35A5	0.60076	0.462142		ITPK1	-0.519056	-0.371196
SDCCAG1	0.360879	0.493635		CHORDC1	0.661331	0.643741		BAT2	-0.652961	-0.530034
EIF2AK3	0.3634	0.36452		TFB2M	0.737638	0.477891		SPG7	-0.53864	-0.457509
ANKRA2	0.569584	0.364663		SDCCAG1	0.366618	0.658787		SHC1	-0.392587	-0.388357
KCTD9	0.510422	0.416259		PTBP2	0.595601	0.485434		APBA3	-0.434907	-0.373453
C9orf82	0.418334	0.373693		EIF2AK3	0.372409	0.468935		EIF2B4	-0.447498	-0.63012
THAP1	0.636388	0.421772		LACTB2	0.573143	0.60831		WDR6	-0.507005	-0.616607
SNX16	0.542398	0.413846		ANKRA2	0.599033	0.66938		DDX56	-0.554158	-0.581109
MRPS28	0.51282	0.383982		SLC30A5	0.371965	0.647499		DDX41	-0.614146	-0.383185
UCHL5	0.66818	0.35904		C14orf104	0.521501	0.413051		FLJ20254	-0.514434	-0.793119
KIAA2010	0.401627	0.354756		DOCK10	0.661842	0.378115		DCXR	-0.455681	-0.580423
C20orf30	0.67161	0.356837		RWDD1	0.505395	0.659468		AKAP8L	-0.667489	-0.371656
CSNK1G3	0.619166	0.506901		MRPS28	0.502359	0.392909		CUEDC2	-0.366752	-0.420646
ARID4B	0.397459	0.352743		C14orf135	0.7662	0.772634		RAI16	-0.472424	-0.517745
RNF146	0.608847	0.403542		CSNK1G3	0.64076	0.431225		PGLS	-0.548447	-0.42565
ARPP-19	0.490929	0.424341		RAB33B	0.371109	0.571486		LHPP	-0.450975	-0.377521
ADSS	0.460658	0.503459		ARPP-19	0.504427	0.521252		E4F1	-0.42429	-0.398961
FBXO11	0.69187	0.38514		HMGCS1	0.424246	0.565528		FHOD1	-0.546115	-0.500777
RDH14	0.68445	0.517749		RDH14	0.697641	0.432478		ANAPC2	-0.460134	-0.57316
CAPNS1	-0.461836	-0.413023		PPP2R1A	-0.608136	-0.606621		URG4	-0.409583	-0.508065
DULLARD	-0.582187	-0.51839		PIP5K2B	-0.428277	-0.417101		FLJ20850	-0.400733	-0.582841
SART1	-0.498989	-0.465777		TRAP1	-0.372688	-0.525577		TFPT	-0.540436	-0.391211
ACTN4	-0.5568	-0.354691		AP1G2	-0.438232	-0.436553		ZNF358	-0.586455	-0.540517
NUCB1	-0.522363	-0.584908		WDR23	-0.490276	-0.472796		LTBP3	-0.468585	-0.363436
P4HB	-0.365998	-0.445197		PRKCZ	-0.489898	-0.663655		SLC12A9	-0.389837	-0.392402
ACADVL	-0.432761	-0.352289		BCR	-0.368095	-0.477305		SH3BGRL3	-0.527481	-0.445859
CAPN1	-0.427467	-0.448498		DLGAP4	-0.617555	-0.463358		THRAP5	-0.504687	-0.36124
RAD23A	-0.58101	-0.365244		INPP5A	-0.434088	-0.455244		ARS2	-0.415535	-0.669732
PLD3	-0.45499	-0.430466		TRIM38	-0.353044	-0.399654		EPS15L1	-0.431373	-0.42904
PXN	-0.420369	-0.392222		MNT	-0.608755	-0.388209		WDR13	-0.6386	-0.66628
MFN2	-0.466564	-0.359125		DHX30	-0.44666	-0.638566		CNOT2	-0.353192	-0.520957
OGDH	-0.618807	-0.400178		EPHB6	-0.492508	-0.632853		EHD1	-0.421905	-0.633074
FLOT2	-0.415699	-0.513405		ATF5	-0.514551	-0.40649		GTF3C1	-0.436038	-0.433763
PLEC1	-0.60118	-0.384945		NAGPA	-0.465327	-0.432259		TAZ	-0.63915	-0.511922
SRM	-0.385207	-0.450613		RIN1	-0.467999	-0.3954		CABIN1	-0.594663	-0.432412
ENTPD6	-0.378852	-0.365873		CCDC9	-0.40324	-0.52082		CLCN7	-0.575786	-0.686365
SNRPA	-0.58274	-0.395315		CHRNA5	-0.38727	-0.388496		SPHK2	-0.441136	-0.6919
FURIN	-0.604908	-0.363285		EIF4G1	-0.371047	-0.443065		MBD3	-0.60473	-0.674255
CBX6	-0.366647	-0.555116		BSG	-0.389509	-0.43732		G6PC3	-0.48065	-0.549647
CLK3	-0.387577	-0.539229		DEAF1	-0.416392	-0.612439		HCFC1R1	-0.620591	-0.593524
PRKCZ	-0.480928	-0.553641		MAP2K5	-0.370797	-0.479203		CXXC1	-0.618659	-0.395043
PKD1	-0.522346	-0.398326		ERAL1	-0.456434	-0.36427		ZNF444	-0.456912	-0.51219
HSPBP1	-0.375784	-0.392922		PMPCA	-0.592364	-0.440617		LYK5	-0.57156	-0.36106
HDAC5	-0.415425	-0.389308		SCAP	-0.480841	-0.523856		FLJ11286	-0.468406	-0.470811
RANBP3	-0.433639	-0.417415		IHPK1	-0.375411	-0.492639		DGCR8	-0.428222	-0.704811
DBN1	-0.453537	-0.397479		CARM1	-0.608456	-0.423014
TOM1	-0.489772	-0.377749		KIAA0226	-0.528584	-0.475012
RABAC1	-0.57714	-0.395		MAPK8IP3	-0.399226	-0.479501
GABBR1	-0.511438	-0.462283		BAT3	-0.598245	-0.729019
LZTR1	-0.381673	-0.45136		MTX1	-0.439874	-0.630783
MAN2C1	-0.562872	-0.454538		SNX26	-0.407278	-0.377364
TRMT1	-0.466089	-0.432806		DDX56	-0.518387	-0.662423
POLRMT	-0.510449	-0.455972		PREB	-0.442424	-0.63145
PITPNM1	-0.482482	-0.484492		FLJ20254	-0.491051	-0.770207
NRGN	-0.428653	-0.390175		AKAP8L	-0.672839	-0.430732
TESK1	-0.518696	-0.419706		FXYD5	-0.472404	-0.46532
C9orf16	-0.516644	-0.501535		FBS1	-0.388965	-0.369796
RPS6KA4	-0.561226	-0.514614		LPPR2	-0.458433	-0.571314
EPHB6	-0.494299	-0.420608		URG4	-0.401291	-0.36098
H1FX	-0.380291	-0.381251		CNNM3	-0.620625	-0.428359
VIPR1	-0.383816	-0.367378		VRK3	-0.548835	-0.593863
CLTB	-0.511392	-0.370411		EPS15L1	-0.396005	-0.446121
HDAC6	-0.565053	-0.39866		PH-4	-0.364543	-0.592025
AKT1	-0.502232	-0.464484		AGPAT1	-0.451837	-0.416731
NCOR2	-0.596195	-0.510172		CPSF1	-0.415138	-0.361312
SUPT6H	-0.688944	-0.447678		B3GAT3	-0.682368	-0.670957
TAPBP	-0.653183	-0.572793		RING1	-0.369441	-0.496714
PPP2R4	-0.514545	-0.44908		ATP6V0C	-0.471084	-0.360932
WBP2	-0.367447	-0.481757		PRKD2	-0.566583	-0.35241
DEAF1	-0.432217	-0.399646		MBD3	-0.56776	-0.578757
HGS	-0.496992	-0.493783		HCFC1R1	-0.589396	-0.663887
ITPK1	-0.520255	-0.396706		PEX16	-0.640454	-0.460798
SLC19A1	-0.389785	-0.384077		CENTA1	-0.474102	-0.460551
ARHGDIA	-0.6735	-0.435638
DCTN1	-0.663706	-0.437904
EXOC7	-0.530299	-0.436048
KPNA6	-0.638751	-0.410944
SCAP	-0.468052	-0.465807
ATP6V0A1	-0.568697	-0.535235
IMP4	-0.400081	-0.409119
KIAA0664	-0.582363	-0.505744
PIP5K1C	-0.731788	-0.535465
CDC34	-0.475765	-0.458515
MGRN1	-0.530075	-0.443164
MAPK8IP3	-0.430258	-0.407748
C16orf35	-0.385624	-0.434961
WDR6	-0.491534	-0.40113
ARPC4	-0.511506	-0.505014
ARFGAP1	-0.688831	-0.402648
FLJ20254	-0.498387	-0.356451
STRN4	-0.492625	-0.473768
DCXR	-0.456993	-0.403561
NR1H2	-0.530033	-0.354031
PLEKHJ1	-0.518016	-0.464069
RAI16	-0.486629	-0.421585
USP21	-0.453848	-0.358813
FLJ11286	-0.466709	-0.488133
FLJ10404	-0.466355	-0.45863
BRD9	-0.501193	-0.446419
UBXD1	-0.468912	-0.352986
PH-4	-0.384901	-0.46742
WDR13	-0.623847	-0.387303
IGHMBP2	-0.369353	-0.38794
AGPAT1	-0.46865	-0.501141
CPSF1	-0.424437	-0.382333
GTF3C1	-0.4359	-0.426057
ATP6V0C	-0.490429	-0.46564
TAZ	-0.634946	-0.434926
SF3A2	-0.463341	-0.376073
CLCN7	-0.534501	-0.536898
PRKD2	-0.543562	-0.454541
DNPEP	-0.406083	-0.369614
OTUB1	-0.69771	-0.530164
SBF1	-0.494068	-0.44436
WDTC1	-0.475932	-0.361865
MBD3	-0.579658	-0.577685
STK11	-0.440067	-0.398267
THRAP5	-0.486006	-0.350508
KCTD13	-0.370468	-0.459409
HCFC1R1	-0.619009	-0.564916
CXXC1	-0.577702	-0.524266
GGA1	-0.379042	-0.509032
PLA2G4B	-0.369828	-0.361451
FLJ21865	-0.478583	-0.373501
CENTA1	-0.510868	-0.435669
