# Supplementary material for: Is human blood a good surrogate for brain tissue in transcriptional studies?
Source: BMC Genomics. 2010 Oct 20;11:589. doi: 10.1186/1471-2164-11-589 (PMC3091510; doi:10.1186/1471-2164-11-589)
Supplement: Additional file 13 — Results of an Ingenuity analysis for each preserved hub genes. The table shows the Ingenuity functional enrichment for three preserved hub gene lists from Additional file 12 (only categories with p-value smaller than 1.0E-4 are shown). It also provides the detailed sub categories, as well as the corresponding genes. [file 1471-2164-11-589-S13.XLS]

## Sheet: Sheet1
CTX
Category	Function	Function Annotation	p-value	Fold overrepresentation	Molecules	Number of Molecules
RNA Post-Transcriptional Modification	processing	processing of mRNA	6.73E-08	3.4	CDC40, CDC5L, CPSF1, GRSF1, HNRNPH3, HNRNPR, LSM5, MBNL1, PNN, RNGTT, SF3A2, SFRS2, SMNDC1, SNRPA, TRA2B	15
RNA Post-Transcriptional Modification	processing	processing of RNA	2.43E-02		CDC40, HNRNPH3, HNRPDL, SF3A2, SFRS2, SMNDC1	6
RNA Post-Transcriptional Modification	splicing	splicing of mRNA	3.63E-05		CDC40, CDC5L, HNRNPH3, MBNL1, PNN, SF3A2, SFRS2, TRA2B	8
RNA Post-Transcriptional Modification	splicing	splicing of RNA	2.10E-02		CDC40, HNRNPH3, SF3A2, SFRS2, SMNDC1	5
RNA Post-Transcriptional Modification	moiety attachment	moiety attachment of mRNA	1.19E-03		CPSF1, GRSF1, RNGTT, SNRPA	4
RNA Post-Transcriptional Modification	polyadenylation	polyadenylation of mRNA	5.78E-03		CPSF1, GRSF1, SNRPA	3
RNA Post-Transcriptional Modification	modification	modification of RNA	1.69E-02		CDC40, HNRNPH3, HNRPDL, RAN, SF3A2, SFRS2, SMNDC1	7
RNA Post-Transcriptional Modification	dimerization	dimerization of tRNA-Lys	2.08E-02		PRNP	1
RNA Post-Transcriptional Modification	aminoacylation	aminoacylation of tRNA	4.12E-02		AIMP1	1
Post-Translational Modification	modification	modification of protein	7.70E-06	3.2	AKT1, BMI1, CAPN1, CD47, CSNK1G3, DNAJA1, DNAJA2, DPM1, DULLARD, EPHB6, FBXO11, FURIN, HAT1, HDAC2, HDAC6, HSPBP1, MBD3 (includes EG:53615), MGRN1, P4HB, PCMT1, PCNP, PPP1CB, PPP2CB, PPP2R5C, PPP3CA, PTPN11, QPCT (includes EG:25797), SBF1, SENP6, ST13, TAF7, TCEB1, UBA3, UBE2D3 (includes EG:7323), UBE2G1, UBE2V2, USP1, USP21 (includes EG:27005)	38
Post-Translational Modification	modification	modification of amino acids	1.48E-05		ADAM10, AKT1, CLK3, CSNK1G3, DULLARD, EIF2AK3, GMFB, HAT1, HDAC6, MAP4K3, MAP4K5, NLK, P4HB, PCMT1, PIK3CA, PPP1CB, PPP2CB, PPP3CA, PRKACB, PRKAR1A, PRKCZ, PTPN11, PXN, RABGGTB, RPS6KA4, SBF1, SLK, SRP72, STK11, STK39	30
Post-Translational Modification	ubiquitination	ubiquitination of protein	1.33E-04		AKT1, CAPN1, HDAC6, MGRN1, PCNP, TCEB1, UBE2D3 (includes EG:7323), UBE2G1, UBE2V2, USP21 (includes EG:27005)	10
Post-Translational Modification	moiety attachment	moiety attachment of amino acids	3.48E-04		ADAM10, AKT1, CLK3, CSNK1G3, EIF2AK3, GMFB, HAT1, MAP4K3, MAP4K5, NLK, P4HB, PCMT1, PIK3CA, PRKACB, PRKAR1A, PRKCZ, PXN, RABGGTB, RPS6KA4, SLK, SRP72, STK11, STK39	23
Post-Translational Modification	phosphorylation	phosphorylation of amino acids	8.06E-04		ADAM10, AKT1, CLK3, CSNK1G3, EIF2AK3, GMFB, MAP4K3, MAP4K5, NLK, PIK3CA, PRKACB, PRKAR1A, PRKCZ, PXN, RPS6KA4, SLK, SRP72, STK11, STK39	19
Post-Translational Modification	polyubiquitination	polyubiquitination of protein	4.68E-03		HDAC6, MGRN1, UBE2D3 (includes EG:7323), UBE2V2	4
Post-Translational Modification	acetylation	acetylation of protein	6.76E-03		BMI1, MBD3 (includes EG:53615), TAF7	3
Post-Translational Modification	dephosphorylation	dephosphorylation of amino acids	1.01E-02		DULLARD, PPP1CB, PPP2CB, PPP3CA, PTPN11, SBF1	6
Post-Translational Modification	refolding	refolding of protein	1.11E-02		DNAJA1, DNAJA2	2
Amino Acid Metabolism	modification	modification of amino acids	1.48E-05	3.9	ADAM10, AKT1, CLK3, CSNK1G3, DULLARD, EIF2AK3, GMFB, HAT1, HDAC6, MAP4K3, MAP4K5, NLK, P4HB, PCMT1, PIK3CA, PPP1CB, PPP2CB, PPP3CA, PRKACB, PRKAR1A, PRKCZ, PTPN11, PXN, RABGGTB, RPS6KA4, SBF1, SLK, SRP72, STK11, STK39	30
Amino Acid Metabolism	moiety attachment	moiety attachment of amino acids	3.48E-04		ADAM10, AKT1, CLK3, CSNK1G3, EIF2AK3, GMFB, HAT1, MAP4K3, MAP4K5, NLK, P4HB, PCMT1, PIK3CA, PRKACB, PRKAR1A, PRKCZ, PXN, RABGGTB, RPS6KA4, SLK, SRP72, STK11, STK39	23
Amino Acid Metabolism	phosphorylation	phosphorylation of amino acids	8.06E-04		ADAM10, AKT1, CLK3, CSNK1G3, EIF2AK3, GMFB, MAP4K3, MAP4K5, NLK, PIK3CA, PRKACB, PRKAR1A, PRKCZ, PXN, RPS6KA4, SLK, SRP72, STK11, STK39	19
Amino Acid Metabolism	quantity	quantity of S-adenosylmethionine	6.13E-03		ADH5 (includes EG:128), PCMT1	2
Amino Acid Metabolism	metabolism	metabolism of folic acid	8.46E-03		ADH5 (includes EG:128), GGH	2
Amino Acid Metabolism	dephosphorylation	dephosphorylation of amino acids	1.01E-02		DULLARD, PPP1CB, PPP2CB, PPP3CA, PTPN11, SBF1	6
Amino Acid Metabolism	binding	binding of baclofen	2.08E-02		GABBR1	1
Amino Acid Metabolism	catabolism	catabolism of folic acid	2.08E-02		ADH5 (includes EG:128)	1
Amino Acid Metabolism	accumulation	accumulation of folic acid	4.12E-02		GGH	1
Small Molecule Biochemistry	modification	modification of amino acids	1.48E-05	2.5	ADAM10, AKT1, CLK3, CSNK1G3, DULLARD, EIF2AK3, GMFB, HAT1, HDAC6, MAP4K3, MAP4K5, NLK, P4HB, PCMT1, PIK3CA, PPP1CB, PPP2CB, PPP3CA, PRKACB, PRKAR1A, PRKCZ, PTPN11, PXN, RABGGTB, RPS6KA4, SBF1, SLK, SRP72, STK11, STK39	30
Small Molecule Biochemistry	modification	modification of phosphatidylinositol-3-phosphate	2.09E-04		MTMR6, PIK3CA, RAB5A, SACM1L	4
Small Molecule Biochemistry	binding	binding of ATP	7.98E-05		EPHB6, HDAC6, HSPBP1, MSH2	4
Small Molecule Biochemistry	binding	binding of ADP	1.28E-03		EPHB6, MSH2	2
Small Molecule Biochemistry	binding	binding of baclofen	2.08E-02		GABBR1	1
Small Molecule Biochemistry	moiety attachment	moiety attachment of amino acids	3.48E-04		ADAM10, AKT1, CLK3, CSNK1G3, EIF2AK3, GMFB, HAT1, MAP4K3, MAP4K5, NLK, P4HB, PCMT1, PIK3CA, PRKACB, PRKAR1A, PRKCZ, PXN, RABGGTB, RPS6KA4, SLK, SRP72, STK11, STK39	23
Small Molecule Biochemistry	moiety attachment	moiety attachment of acyl-coenzyme A	4.32E-04		DLAT, PHYH	2
Small Molecule Biochemistry	biosynthesis	biosynthesis of spermidine	4.32E-04		AMD1, SRM	2
Small Molecule Biochemistry	biosynthesis	biosynthesis of purine nucleotide	1.41E-02		ADSS, MSH2	2
Small Molecule Biochemistry	biosynthesis	biosynthesis of acetyl-coenzyme A	1.74E-02		DLAT, DLD	2
Small Molecule Biochemistry	biosynthesis	biosynthesis of heparin	2.08E-02		GLCE	1
Small Molecule Biochemistry	biosynthesis	biosynthesis of spermine	2.08E-02		AMD1	1
Small Molecule Biochemistry	phosphorylation	phosphorylation of amino acids	8.06E-04		ADAM10, AKT1, CLK3, CSNK1G3, EIF2AK3, GMFB, MAP4K3, MAP4K5, NLK, PIK3CA, PRKACB, PRKAR1A, PRKCZ, PXN, RPS6KA4, SLK, SRP72, STK11, STK39	19
Small Molecule Biochemistry	phosphorylation	phosphorylation of phosphatidylinositol-3-phosphate	8.46E-03		PIK3CA, RAB5A	2
Small Molecule Biochemistry	phosphorylation	phosphorylation of fludarabine	2.08E-02		DCK	1
Small Molecule Biochemistry	metabolism	metabolism of nucleoside diphosphate sugar	1.30E-03		DPM1, GFPT1, SLC35A3	3
Small Molecule Biochemistry	metabolism	metabolism of UDP-N-acetylglucosamine	6.13E-03		GFPT1, SLC35A3	2
Small Molecule Biochemistry	metabolism	metabolism of folic acid	8.46E-03		ADH5 (includes EG:128), GGH	2
Small Molecule Biochemistry	metabolism	metabolism of D-xylulose	2.08E-02		DCXR	1
Small Molecule Biochemistry	metabolism	metabolism of GDP-D-mannose	2.08E-02		DPM1	1
Small Molecule Biochemistry	concentration	concentration of phospholipid	4.14E-03		AKT1, SCP2	2
Small Molecule Biochemistry	concentration	concentration of glycerophospholipid	2.08E-02		AKT1	1
Small Molecule Biochemistry	quantity	quantity of S-adenosylmethionine	6.13E-03		ADH5 (includes EG:128), PCMT1	2
Small Molecule Biochemistry	dephosphorylation	dephosphorylation of phosphatidylinositol-3-phosphate	8.46E-03		MTMR6, SACM1L	2
Small Molecule Biochemistry	dephosphorylation	dephosphorylation of amino acids	1.01E-02		DULLARD, PPP1CB, PPP2CB, PPP3CA, PTPN11, SBF1	6
Small Molecule Biochemistry	accumulation	accumulation of cholesterol	1.63E-02		INSIG2, LAMP2, NR1H2	3
Small Molecule Biochemistry	accumulation	accumulation of thiamine	2.08E-02		SLC19A1	1
Small Molecule Biochemistry	accumulation	accumulation of folic acid	4.12E-02		GGH	1
Small Molecule Biochemistry	accumulation	accumulation of phosphatidylinositol-3-phosphate	4.12E-02		PIK3CA	1
Small Molecule Biochemistry	uptake	uptake of 2-deoxyglucose	2.00E-02		AKT1, GFPT1, PRKCZ, RAB4A, STK11	5
Small Molecule Biochemistry	uptake	uptake of thiamine	2.08E-02		SLC19A1	1
Small Molecule Biochemistry	acetylation	acetylation of acetyl-coenzyme A	2.08E-02		DLAT	1
Small Molecule Biochemistry	acetylation	acetylation of coenzyme A	2.08E-02		DLAT	1
Small Molecule Biochemistry	acetylation	acetylation of dihydrolipoic acid	2.08E-02		DLAT	1
Small Molecule Biochemistry	activation	activation of 15-deoxy-delta-12,14 -PGJ 2	2.08E-02		PTPN11	1
Small Molecule Biochemistry	catabolism	catabolism of folic acid	2.08E-02		ADH5 (includes EG:128)	1
Small Molecule Biochemistry	cleavage	cleavage of 3-ketopristanoyl-coenzyme A	2.08E-02		SCP2	1
Small Molecule Biochemistry	co-localization	co-localization of NBD-stearic acid	2.08E-02		SCP2	1
Small Molecule Biochemistry	degradation	degradation of phosphatidylinositol 3,5-diphosphate	2.08E-02		SACM1L	1
Small Molecule Biochemistry	degradation	degradation of phosphatidylinositol 4-phosphate	2.08E-02		SACM1L	1
Small Molecule Biochemistry	degradation	degradation of phosphatidylinositol-3-phosphate	2.08E-02		SACM1L	1
Small Molecule Biochemistry	depletion	depletion of sterol	2.08E-02		SCAP	1
Small Molecule Biochemistry	detachment	detachment of hyaluronic acid	2.08E-02		ADAM10	1
Small Molecule Biochemistry	generation	generation of retinoic acid	2.08E-02		ADH5 (includes EG:128)	1
Small Molecule Biochemistry	hydroxylation	hydroxylation of (R)-3-methylhexadecanoyl coenzyme A	2.08E-02		PHYH	1
Small Molecule Biochemistry	hydroxylation	hydroxylation of (S)-3-methylhexadecanoyl coenzyme A	2.08E-02		PHYH	1
Small Molecule Biochemistry	hydroxylation	hydroxylation of (±)-3-methylhexadecanoyl-coenzyme A	2.08E-02		PHYH	1
Small Molecule Biochemistry	import	import of phytanoyl-coenzyme A	2.08E-02		SCP2	1
Small Molecule Biochemistry	recycling	recycling of lactosylceramide	2.08E-02		RAB4A	1
Small Molecule Biochemistry	targeting	targeting of cholesterol	2.08E-02		SCP2	1
Small Molecule Biochemistry	translocation	translocation of sterol	2.08E-02		SCP2	1
Small Molecule Biochemistry	transmission	transmission of sterol	2.08E-02		SCP2	1
Small Molecule Biochemistry	transport	transport of spermine	2.08E-02		TAF7	1
Cancer	infection	infection of tumor cell lines	2.08E-05	1.5	ADAM10, AKT1, ATP6V0A1, CCT2, CDC40, DNAJA2, DPM1, FURIN, GABARAPL2 (includes EG:11345), HGS, IGHMBP2, MED6, MED7 (includes EG:9443), NCOR2, NUP153, NUP160, PIP5K1C, POLR2K, PRNP, RAD23A, SEC61G, SFRS2, SLC4A7, TM9SF2, TOMM70A, WDTC1	26
Cancer	infection	infection of cervical cancer cell lines	2.86E-05		ADAM10, AKT1, ATP6V0A1, CCT2, CDC40, DNAJA2, DPM1, FURIN, GABARAPL2 (includes EG:11345), HGS, IGHMBP2, MED6, MED7 (includes EG:9443), NCOR2, NUP153, NUP160, PIP5K1C, POLR2K, RAD23A, SEC61G, SFRS2, SLC4A7, TM9SF2, TOMM70A, WDTC1	25
Cancer	infection	infection of neuroblastoma cell lines	2.08E-02		PRNP	1
Cancer	disease	disease of tumor cell lines	1.07E-04		ADAM10, AKT1, ATF2, ATP6V0A1, CCT2, CDC40, DNAJA2, DPM1, FURIN, GABARAPL2 (includes EG:11345), HGS, IGHMBP2, MED6, MED7 (includes EG:9443), NCOR2, NUP153, NUP160, PIP5K1C, POLR2K, PRKAR1A, PRNP, RAD23A, SEC61G, SFRS2, SLC4A7, TM9SF2, TOMM70A, WDTC1	28
Cancer	lung carcinoma	lung carcinoma	6.08E-04		FURIN, HDAC2, HDAC5, HDAC6, PIK3CA, PPP2R5C, PTPN11, RABGGTB, RB1, SEC61G, SMEK1, SRM, STK11, TOP2B	14
Cancer	tumorigenesis	tumorigenesis of central nervous system	1.28E-03		BMI1, RASA1	2
Cancer	tumorigenesis	tumorigenesis of mammalia	2.07E-02		BMI1, BUB3, EEF1E1, MSH2, PIK3CA, PKD1, PRKCZ, RASA1, RB1, SLC19A1	10
Cancer	tumorigenesis	tumorigenesis of choroid plexus	2.08E-02		RB1	1
Cancer	tumorigenesis	tumorigenesis of retinoblastoma	2.08E-02		RB1	1
Cancer	tumorigenesis	tumorigenesis of lymphoid organ	2.48E-02		NR1H2, SKP1	2
Cancer	tumorigenesis	delay in tumorigenesis of kidney cancer cell lines	4.12E-02		PRKAR1A	1
Cancer	cutaneous T-cell lymphoma	cutaneous T-cell lymphoma	1.37E-03		AKT1, HDAC2, HDAC5, HDAC6, PTPN11	5
Cancer	non-small-cell lung carcinoma	non-small-cell lung carcinoma	1.68E-03		FURIN, HDAC2, HDAC5, HDAC6, PIK3CA, PPP2R5C, RB1, SEC61G, TOP2B	9
Cancer	head and neck tumor	head and neck tumor	1.80E-03		AKT1, BMI1, CCDC6, CDK8, DCK, EPS15, FURIN, HDAC2, HDAC5, HDAC6, HNRNPK, MSH2, PCM1, PRKACB, PRKAR1A, RAD21, RB1, TOP2B	18
Cancer	acute monocytic leukemia (M5)	acute monocytic leukemia (M5)	2.52E-03		PTPN11, TOP2B	2
Cancer	gastric adenocarcinoma	gastric adenocarcinoma	2.74E-03		HDAC2, HDAC5, HDAC6	3
Cancer	epithelial ovarian cancer	epithelial ovarian cancer	2.83E-03		AKT1, HDAC2, HDAC5, HDAC6, PIK3CA	5
Cancer	bladder carcinoma	bladder carcinoma	4.09E-03		PSIP1, RB1, TOP2B	3
Cancer	gastric carcinoma	gastric carcinoma	5.13E-03		HDAC2, HDAC5, HDAC6, P4HB, PIK3CA, TOP2B, USP1	7
Cancer	soft tissue sarcoma	soft tissue sarcoma	5.32E-03		CDK8, HDAC2, HDAC5, HDAC6, MSH2, PTPN11, RB1, TOP2B	8
Cancer	lung tumor	lung tumor	5.55E-03		AKT1, CDK8, FURIN, HDAC2, HDAC5, HDAC6, PIK3CA, PPP2R5C, PTPN11, RABGGTB, RB1, SEC61G, SMEK1, SRM, STK11, TOP2B	16
Cancer	adenocarcinoma	adenocarcinoma	7.11E-03		CCDC6, HDAC2, HDAC5, HDAC6, MSH2, PCM1, PPP3CA, PRKAR1A, PTPN11, RABGGTB, RB1, SMEK1, SRM, STK11	14
Cancer	retinoblastoma	retinoblastoma	7.83E-03		CDK8, RB1, TOP2B	3
Cancer	lymphocytic leukemia	lymphocytic leukemia	8.63E-03		CDK8, DCK, MFN1, MSH2, PTPN11, RB1, SLC19A1, TAX1BP1, TOP2B	9
Cancer	leukemia	leukemia	8.97E-03		CDK8, DCK, HDAC2, HDAC5, HDAC6, MFN1, MSH2, PIK3CA, PPP3CA, PTPN11, RB1, SLC19A1, TAX1BP1, TOP2B	14
Cancer	lymphoma	lymphoma	9.27E-03		AIMP1, AKT1, BMI1, CDK8, DCK, HDAC2, HDAC5, HDAC6, MSH2, PPP3CA, PTPN11, TOP2B, XRCC5	13
Cancer	B-cell non-hodgkin lymphoma	B-cell non-hodgkin lymphoma	1.01E-02		AKT1, HDAC2, HDAC5, HDAC6, TOP2B, XRCC5	6
Cancer	acute lymphocytic leukemia	acute lymphocytic leukemia	1.01E-02		MSH2, PTPN11, RB1, SLC19A1, TAX1BP1, TOP2B	6
Cancer	acute lymphocytic leukemia	acute lymphocytic leukemia of humans	2.08E-02		SLC19A1	1
Cancer	acute lymphocytic leukemia	acute lymphocytic leukemia of mammalia	2.89E-02		MSH2, SLC19A1	2
Cancer	primitive neuroectodermal tumor	primitive neuroectodermal tumor	1.02E-02		AKT1, BMI1, CDK8, DDX1, PTPN11, RB1, TOP2B	7
Cancer	mucoepidermoid carcinoma	mucoepidermoid carcinoma	1.20E-02		EPS15, HNRNPK, PRKACB, RAD21	4
Cancer	hematologic cancer	hematologic cancer	1.30E-02		AKT1, CDK8, DCK, HDAC2, HDAC5, HDAC6, MFN1, MSH2, PIK3CA, PPP3CA, PTPN11, RB1, SLC19A1, TAX1BP1, TOP2B	15
Cancer	T-cell non-hodgkin lymphoma	T-cell non-hodgkin lymphoma	1.37E-02		AKT1, HDAC2, HDAC5, HDAC6, MSH2, PTPN11	6
Cancer	bone tumor	bone tumor	1.44E-02		BMI1, CDK8, HDAC2, HDAC5, HDAC6, RB1, TOP2B	7
Cancer	central nervous system tumor	central nervous system tumor	1.44E-02		AKT1, CDK8, DCK, HDAC2, HDAC5, HDAC6, TOP2B	7
Cancer	brain tumor	brain tumor	1.50E-02		AKT1, BMI1, CDK8, DCK, FURIN, HDAC2, HDAC5, HDAC6, MSH2, RB1, TOP2B	11
Cancer	non-small cell lung cancer	non-small cell lung cancer	1.52E-02		AKT1, FURIN, HDAC2, HDAC5, HDAC6, PIK3CA, PPP2R5C, RB1, SEC61G, TOP2B	10
Cancer	transformation	transformation of fibroblast cell lines	1.58E-02		AKT1, AMD1, BMI1, CCDC6, KIFAP3, PIK3CA, PRKACB, PRKAR1A, PTPN11, RB1, SBF1	11
Cancer	transformation	transformation of epithelial cell lines	3.07E-02		AKT1, PIK3CA, PTPN11	3
Cancer	lymphosarcoma	lymphosarcoma	1.99E-02		HDAC2, HDAC5, HDAC6	3
Cancer	ACTH producing cell hyperplasia	ACTH producing cell hyperplasia	2.08E-02		SDHD	1
Cancer	cytotoxic reaction	cytotoxic reaction of endometrial cancer cell lines	2.08E-02		MSH2	1
Cancer	hyperplasia	hyperplasia of ectoderm	2.08E-02		MAPK8IP3	1
Cancer	incidence	incidence of angiosarcoma	2.08E-02		MSH2	1
Cancer	quantity	quantity of adrenal gland tumor	2.08E-02		RB1	1
Cancer	quantity	quantity of parathyroid gland tumor	2.08E-02		RB1	1
Cancer	quantity	quantity of thyroid gland tumor	2.08E-02		RB1	1
Cancer	colorectal adenocarcinoma	colorectal adenocarcinoma	2.10E-02		MSH2, PPP3CA	2
Cancer	peripheral T-cell lymphoma	peripheral T-cell lymphoma	2.19E-02		HDAC2, HDAC5, HDAC6	3
Cancer	neuroblastoma	neuroblastoma	2.68E-02		AKT1, CDK8, DDX1, PTPN11, TOP2B	5
Cancer	digestive organ tumor	digestive organ tumor	2.80E-02		AKT1, ARHGDIA, CDK8, COPS5, DNAJA1, EPS15, GABBR1, HDAC2, HDAC5, HDAC6, HNRNPK, P4HB, PIK3CA, PRKACB, PTPN11, RAD21, RB1, TOP2B, USP1	19
Cancer	plasmacytoma	plasmacytoma	2.81E-02		CDK8, HDAC2, HDAC5, HDAC6, TOP2B	5
Cancer	esophagus tumor	esophagus tumor	2.90E-02		HDAC2, HDAC5, HDAC6, RB1	4
Cancer	heart and pleura tumor	heart and pleura tumor	3.07E-02		CDK8, HDAC2, HDAC5, HDAC6, PRKAR1A, TOP2B	6
Cancer	carcinoma	carcinoma	3.32E-02		AKT1, ARHGDIA, ATF2, C6ORF211, CCDC6, CDK8, COPS5, DNAJA1, EPHB6, EPS15, ETFA, FURIN, GABBR1, HDAC2, HDAC5, HDAC6, HNRNPK, MBNL1, MSH2, P4HB, PCM1, PIK3CA, PPP2R5C, PPP3CA, PRKACB, PRKAR1A, PROSC, PSIP1, PTPN11, RABGGTB, RAD21, RB1, SCAMP1, SEC61G, SKP1, SLC39A6, SMEK1, SRM, STK11, TOP2B, USP1	41
Cancer	esophageal adenocarcinoma	esophageal adenocarcinoma	3.32E-02		HDAC2, HDAC5, HDAC6	3
Cancer	C cell hyperplasia	C cell hyperplasia	4.12E-02		SDHD	1
Cancer	Carney complex type 1	Carney complex type 1	4.12E-02		PRKAR1A	1
Cancer	Muir-Torre syndrome	Muir-Torre syndrome	4.12E-02		MSH2	1
Cancer	Peutz Jegher syndrome	Peutz Jegher syndrome	4.12E-02		STK11	1
Cancer	bile duct carcinoma	bile duct carcinoma	4.12E-02		TOP2B	1
Infectious Disease	infection	infection of tumor cell lines	2.08E-05	2.1	ADAM10, AKT1, ATP6V0A1, CCT2, CDC40, DNAJA2, DPM1, FURIN, GABARAPL2 (includes EG:11345), HGS, IGHMBP2, MED6, MED7 (includes EG:9443), NCOR2, NUP153, NUP160, PIP5K1C, POLR2K, PRNP, RAD23A, SEC61G, SFRS2, SLC4A7, TM9SF2, TOMM70A, WDTC1	26
Infectious Disease	infection	infection of cervical cancer cell lines	2.86E-05		ADAM10, AKT1, ATP6V0A1, CCT2, CDC40, DNAJA2, DPM1, FURIN, GABARAPL2 (includes EG:11345), HGS, IGHMBP2, MED6, MED7 (includes EG:9443), NCOR2, NUP153, NUP160, PIP5K1C, POLR2K, RAD23A, SEC61G, SFRS2, SLC4A7, TM9SF2, TOMM70A, WDTC1	25
Infectious Disease	infection	infection of cell lines	4.52E-05		ADAM10, AKT1, ATP6V0A1, ATP6V0C, CCT2, CDC40, CHORDC1, DNAJA2, DPM1, EPS15, FURIN, GABARAPL2 (includes EG:11345), HGS, HNRPDL, IGHMBP2, MED6, MED7 (includes EG:9443), NCOR2, NUP153, NUP160, PIP5K1C, POLR2K, PRNP, PSMA3, RAD21, RAD23A, SEC61G, SFRS2, SLC4A7, SNRPA, TANK, TCEB1, TM9SF2, TOMM70A, WDTC1	35
Infectious Disease	infection	infection by HIV-1	1.35E-04		ADAM10, AKT1, ATP6V0A1, ATP6V0C, CCT2, CDC40, CHORDC1, DNAJA2, DPM1, FURIN, GABARAPL2 (includes EG:11345), HGS, HNRPDL, IGHMBP2, MED6, MED7 (includes EG:9443), NCOR2, NUP153, NUP160, PIP5K1C, POLR2K, PSMA3, RAD21, RAD23A, SEC61G, SFRS2, SLC4A7, SNRPA, TCEB1, TM9SF2, TOMM70A, WDTC1	32
Infectious Disease	infection	infection by virus	2.07E-04		ADAM10, AKT1, ATP6V0A1, ATP6V0C, CCT2, CDC40, CHORDC1, DNAJA2, DPM1, EPS15, FURIN, GABARAPL2 (includes EG:11345), HGS, HNRPDL, IGHMBP2, MED6, MED7 (includes EG:9443), NCOR2, NUP153, NUP160, PIP5K1C, POLR2K, PRNP, PSMA3, RAD21, RAD23A, SEC61G, SFRS2, SLC4A7, SNRPA, TANK, TCEB1, TM9SF2, TOMM70A, WDTC1	35
Infectious Disease	infection	infection of neuroblastoma cell lines	2.08E-02		PRNP	1
Infectious Disease	prion disease	prion disease	8.46E-03		MGRN1, PRNP	2
Infectious Disease	prion disease	prion disease of mice	2.08E-02		MGRN1	1
Infectious Disease	infectious disorder	infectious disorder	1.11E-02		ADAM10, AIMP1, AKT1, ATP6V0A1, ATP6V0C, CCT2, CD47, CDC40, CHORDC1, DNAJA2, DPM1, EPS15, FLOT2, FURIN, G3BP2, GABARAPL2 (includes EG:11345), HGS, HNRPDL, IGHMBP2, ITPR1, MED6, MED16, MED7 (includes EG:9443), MGRN1, NCOR2, NUP153, NUP160, P4HB, PIP5K1C, POLR2K, PPP1CB, PPP3CA, PRNP, PSMA3, RAD21, RAD23A, SEC61G, SFRS2, SLC4A7, SNRPA, TANK, TCEB1, TM9SF2, TOMM70A, TOP2B, WDTC1, XRCC5	47
Infectious Disease	Huntington disease like 1	Huntington disease like 1	2.08E-02		PRNP	1
Infectious Disease	gerstmann-straussler-scheinker disease	gerstmann-straussler-scheinker disease	2.08E-02		PRNP	1
Infectious Disease	scrapie	initiation of scrapie of mice	2.08E-02		PRNP	1
Reproductive System Disease	infection	infection of cervical cancer cell lines	2.86E-05	1.6	ADAM10, AKT1, ATP6V0A1, CCT2, CDC40, DNAJA2, DPM1, FURIN, GABARAPL2 (includes EG:11345), HGS, IGHMBP2, MED6, MED7 (includes EG:9443), NCOR2, NUP153, NUP160, PIP5K1C, POLR2K, RAD23A, SEC61G, SFRS2, SLC4A7, TM9SF2, TOMM70A, WDTC1	25
Reproductive System Disease	developmental disorder	developmental disorder of placenta	4.32E-04		AKT1, NCOA2	2
Reproductive System Disease	epithelial ovarian cancer	epithelial ovarian cancer	2.83E-03		AKT1, HDAC2, HDAC5, HDAC6, PIK3CA	5
Reproductive System Disease	hypoplasia	hypoplasia of placenta	2.08E-02		NCOA2	1
Reproductive System Disease	hypotrophy	hypotrophy of placenta	2.08E-02		AKT1	1
Cell Death	cell death	cell death of fibroblast cell lines	3.68E-05	2.1	ABCE1, AKT1, ATF2, ATP6AP2, BMI1, CAPNS1, COPS5, EIF2AK3, GMFB, ITPR1, LAMP2, NR1H2, PPP3CA, PRKCZ, PRNP, PTPN11, RB1, SCP2, SFRS2, TANK, TAX1BP1	21
Cell Death	cell death	cell death of cell lines	1.56E-04		ABCE1, ADNP, AIMP1, AKT1, ARHGDIA, ATF2, ATP6AP2, BMI1, CAPNS1, CCDC6, CCT2, CD47, CDK8, COPS5, EIF2AK3, EIF4G2, EPHB6, FURIN, GMFB, HDAC2, HDAC5, ITPK1, ITPR1, LAMP2, MFN2, MSH2, MTMR6, NR1H2, NRGN, P4HB, PIK3CA, PKD1, PPP3CA, PRKAR1A, PRKCZ, PRNP, PSIP1, PTPN11, PXN, RABGGTB, RAD21, RAD23B, RASA1, RB1, RTN4, SCP2, SFRS2, SLK, STK11, TANK, TAX1BP1, TOP2B, XRCC5, YWHAQ (includes EG:10971)	54
Cell Death	cell death	cell death	3.99E-04		ABCE1, ACTN4, ADNP, AIMP1, AKT1, ARHGDIA, ATF2, ATP6AP2, BCAP29, BMI1, CAPN1, CAPNS1, CCDC6, CCT2, CD47, CDK8, CLCN7, COPS5, CSE1L, DNAJA1, EBAG9, EEF1E1, EIF2AK3, EIF4G2, EPHB6, FURIN, GABBR1, GFPT1, GMFB, GTF2F2, HDAC2, HDAC5, ITPK1, ITPR1, KIFAP3, LAMP2, MED7 (includes EG:9443), MFN1, MFN2, MSH2, MTMR6, NCOA2, NCOR2, NR1H2, NRGN, P4HB, PIK3CA, PKD1, PPP2CB, PPP3CA, PRKAR1A, PRKCZ, PRNP, PSIP1,…	81
Cell Death	cell death	cell death of eukaryotic cells	4.22E-04		ABCE1, ADNP, AIMP1, AKT1, ARHGDIA, ATF2, ATP6AP2, BMI1, CAPN1, CAPNS1, CCDC6, CCT2, CD47, CDK8, CLCN7, COPS5, EBAG9, EIF2AK3, EIF4G2, EPHB6, FURIN, GABBR1, GFPT1, GMFB, GTF2F2, HDAC2, HDAC5, ITPK1, ITPR1, KIFAP3, LAMP2, MED7 (includes EG:9443), MFN2, MSH2, MTMR6, NCOA2, NCOR2, NR1H2, NRGN, P4HB, PIK3CA, PKD1, PPP3CA, PRKAR1A, PRKCZ, PRNP, PSIP1, PTPN11, PXN, RABGGTB, RAD21, RAD23B, RASA1, RB1, RT…	69
Cell Death	cell death	cell death of neurons	6.20E-03		ADNP, AKT1, CAPNS1, CLCN7, EIF2AK3, GTF2F2, KIFAP3, MFN2, MSH2, NR1H2, P4HB, PPP3CA, PRNP, RASA1, RB1, UBA3, UBE2K, XRCC5	18
Cell Death	cell death	cell death of cervical cancer cell lines	1.23E-02		AKT1, CDK8, EIF4G2, ITPK1, ITPR1, MTMR6, PIK3CA, PSIP1, RASA1, RB1, TOP2B	11
Cell Death	cell death	cell death of tumor cell lines	1.64E-02		ABCE1, ADNP, AIMP1, AKT1, ARHGDIA, ATF2, CAPNS1, CCDC6, CCT2, CD47, CDK8, EIF2AK3, EIF4G2, EPHB6, HDAC2, HDAC5, ITPK1, ITPR1, LAMP2, MSH2, MTMR6, P4HB, PIK3CA, PRKAR1A, PRKCZ, PRNP, PSIP1, PTPN11, RABGGTB, RAD21, RAD23B, RASA1, RB1, RTN4, TOP2B, XRCC5	36
Cell Death	cell death	cell death of trophectoderm cells	2.08E-02		SMARCA5	1
Cell Death	apoptosis	apoptosis of fibroblast cell lines	1.31E-04		ABCE1, AKT1, ATF2, ATP6AP2, BMI1, CAPNS1, COPS5, EIF2AK3, ITPR1, NR1H2, PPP3CA, PRKCZ, PRNP, PTPN11, RB1, SFRS2, TAX1BP1	17
Cell Death	apoptosis	apoptosis of cell lines	4.40E-04		ABCE1, AIMP1, AKT1, ARHGDIA, ATF2, ATP6AP2, BMI1, CAPNS1, CCDC6, CCT2, CD47, CDK8, COPS5, EIF2AK3, EIF4G2, EPHB6, GMFB, HDAC2, HDAC5, ITPK1, ITPR1, MFN2, MTMR6, NR1H2, NRGN, P4HB, PIK3CA, PKD1, PPP3CA, PRKAR1A, PRKCZ, PRNP, PTPN11, PXN, RABGGTB, RAD21, RAD23B, RASA1, RB1, RTN4, SFRS2, SLK, STK11, TAX1BP1, XRCC5, YWHAQ (includes EG:10971)	46
Cell Death	apoptosis	apoptosis of eukaryotic cells	7.16E-04		ABCE1, ADNP, AIMP1, AKT1, ARHGDIA, ATF2, ATP6AP2, BMI1, CAPN1, CAPNS1, CCDC6, CCT2, CD47, CDK8, COPS5, EBAG9, EIF2AK3, EIF4G2, EPHB6, GABBR1, GFPT1, GMFB, HDAC2, HDAC5, ITPK1, ITPR1, KIFAP3, MED7 (includes EG:9443), MFN2, MSH2, MTMR6, NCOA2, NCOR2, NR1H2, NRGN, P4HB, PIK3CA, PKD1, PPP3CA, PRKAR1A, PRKCZ, PRNP, PTPN11, PXN, RABGGTB, RAD21, RAD23B, RASA1, RB1, RTN4, SFRS2, SLK, STK11, SWAP70, TAX1B…	59
Cell Death	apoptosis	apoptosis	1.30E-03		ABCE1, ACTN4, ADNP, AIMP1, AKT1, ARHGDIA, ATF2, ATP6AP2, BMI1, CAPN1, CAPNS1, CCDC6, CCT2, CD47, CDK8, COPS5, CSE1L, EBAG9, EEF1E1, EIF2AK3, EIF4G2, EPHB6, GABBR1, GFPT1, GMFB, HDAC2, HDAC5, ITPK1, ITPR1, KIFAP3, MED7 (includes EG:9443), MFN1, MFN2, MSH2, MTMR6, NCOA2, NCOR2, NR1H2, NRGN, P4HB, PIK3CA, PKD1, PPP2CB, PPP3CA, PRKAR1A, PRKCZ, PRNP, PTPN11, PXN, RABGGTB, RAD21, RAD23B, RASA1, RB1, RT…	69
Cell Death	apoptosis	apoptosis of kidney cell lines	1.32E-02		AKT1, GMFB, ITPR1, NRGN, PIK3CA, PKD1, RAD21, SLK, YWHAQ (includes EG:10971)	9
Cell Death	apoptosis	apoptosis of germinal center	2.08E-02		MSH2	1
Cell Death	apoptosis	apoptosis of granule cell precursors	2.08E-02		RB1	1
Cell Death	apoptosis	exit from apoptosis of B lymphocytes	2.08E-02		MSH2	1
Cell Death	apoptosis	apoptosis of tumor cell lines	2.12E-02		ABCE1, AIMP1, AKT1, ARHGDIA, ATF2, CAPNS1, CCDC6, CCT2, CD47, CDK8, EIF2AK3, EIF4G2, EPHB6, HDAC2, HDAC5, ITPK1, ITPR1, MTMR6, P4HB, PIK3CA, PRKAR1A, PRKCZ, PRNP, PTPN11, RABGGTB, RAD21, RAD23B, RASA1, RB1, RTN4, XRCC5	31
Cell Death	apoptosis	apoptosis of carcinoma cell lines	2.15E-02		AKT1, CCDC6, PRKAR1A, PRKCZ, RABGGTB, RB1	6
Cell Death	apoptosis	apoptosis of B lymphocytes	2.94E-02		CD47, ITPR1, MSH2, SWAP70, XRCC5	5
Cell Death	apoptosis	apoptosis of lens fiber cells	4.12E-02		RB1	1
Cell Death	apoptosis	apoptosis of skeletal muscle	4.12E-02		RB1	1
Cell Death	apoptosis	delay in apoptosis of leukocyte cell lines	4.12E-02		PXN	1
Cell Death	survival	survival of embryonic cells	2.54E-03		AKT1, BMI1, RB1, XRCC5	4
Cell Death	survival	survival of cervical cancer cell lines	3.12E-03		CDK8, CLK3, MAPKSP1, MTMR6, NLK, PPP2R5C, PRKACB, PRKD2, RASA1, SBF1	10
Cell Death	survival	survival of epithelial cells	3.72E-03		AKT1, PSIP1, RASA1, RB1	4
Cell Death	survival	survival of granule cells	4.89E-03		AKT1, HDAC5, RB1	3
Cell Death	survival	survival of tumor cell lines	6.42E-03		AIMP1, AKT1, ATF2, BMI1, CDK8, CLK3, HDAC2, MAPKSP1, MSH2, MTMR6, NLK, PIK3CA, PPP2R5C, PRKACB, PRKD2, RASA1, SBF1	17
Cell Death	survival	survival of brain cells	7.04E-03		ADNP, AKT1, HDAC5, PRNP, RB1	5
Cell Death	survival	survival of fibroblast cell lines	7.56E-03		BMI1, EIF2AK3, MSH2, PRKAR1A, XRCC5	5
Cell Death	survival	survival of cell lines	9.54E-03		AIMP1, AKT1, ATF2, BMI1, CDK8, CLK3, EIF2AK3, HDAC2, MAPKSP1, MSH2, MTMR6, NLK, PIK3CA, PPP2R5C, PRKACB, PRKAR1A, PRKD2, RASA1, SBF1, XRCC5	20
Cell Death	survival	survival of bladder cancer cell lines	1.11E-02		AKT1, PIK3CA	2
Cell Death	survival	survival of epidermal cells	1.74E-02		AKT1, RB1	2
Cell Death	survival	survival of eukaryotic cells	1.93E-02		ADNP, AIMP1, AKT1, ATF2, BMI1, CDK8, CLK3, EIF2AK3, HDAC2, HDAC5, MAPKSP1, MSH2, MTMR6, NLK, PIK3CA, PPP2R5C, PRKACB, PRKAR1A, PRKCZ, PRKD2, PRNP, PSIP1, PTPN11, RASA1, RB1, SBF1, XRCC5	27
Cell Death	survival	survival of granule cell precursors	2.08E-02		RB1	1
Cell Death	survival	survival of outer hair cells	2.08E-02		RB1	1
Cell Death	survival	survival of colon cancer cell lines	2.61E-02		AKT1, HDAC2, PIK3CA	3
Cell Death	survival	survival of cells	3.27E-02		ADNP, AIMP1, AKT1, ATF2, BMI1, CDK8, CLK3, EIF2AK3, HDAC2, HDAC5, MAPKSP1, MSH2, MTMR6, NLK, PIK3CA, PPP2R5C, PRKACB, PRKAR1A, PRKCZ, PRKD2, PRNP, PSIP1, PTPN11, RASA1, RB1, SBF1, TOPBP1, XRCC5	28
Cell Death	survival	survival of embryonic stem cells	3.79E-02		AKT1, XRCC5	2
Cell Death	survival	survival of melanoma cell lines	3.79E-02		AIMP1, ATF2	2
Cell Death	colony survival	colony survival of endometrial cancer cell lines	2.08E-02		MSH2	1
Cell Death	necrosis	necrosis of glomerular cells	2.08E-02		SLK	1
Cell Death	recovery	recovery of axons	2.08E-02		RTN4	1
Cell Death	inhibition	inhibition of apoptosis	3.19E-02		AKT1, API5, ARHGDIA, PIK3CA, PRKCZ, PRNP, RASA1, RTN4, TAX1BP1	9
Cell Death	cell viability	cell viability of neuroblastoma cell lines	3.33E-02		P4HB, PRNP	2
Cell Death	cell viability	cell viability of granule cells	4.12E-02		PRNP	1
Energy Production	binding	binding of ATP	7.98E-05	9.7	EPHB6, HDAC6, HSPBP1, MSH2	4
Nucleic Acid Metabolism	binding	binding of ATP	7.98E-05	4	EPHB6, HDAC6, HSPBP1, MSH2	4
Nucleic Acid Metabolism	binding	binding of ADP	1.28E-03		EPHB6, MSH2	2
Nucleic Acid Metabolism	moiety attachment	moiety attachment of acyl-coenzyme A	4.32E-04		DLAT, PHYH	2
Nucleic Acid Metabolism	metabolism	metabolism of nucleoside diphosphate sugar	1.30E-03		DPM1, GFPT1, SLC35A3	3
Nucleic Acid Metabolism	metabolism	metabolism of UDP-N-acetylglucosamine	6.13E-03		GFPT1, SLC35A3	2
Nucleic Acid Metabolism	metabolism	metabolism of GDP-D-mannose	2.08E-02		DPM1	1
Nucleic Acid Metabolism	quantity	quantity of S-adenosylmethionine	6.13E-03		ADH5 (includes EG:128), PCMT1	2
Nucleic Acid Metabolism	biosynthesis	biosynthesis of purine nucleotide	1.41E-02		ADSS, MSH2	2
Nucleic Acid Metabolism	biosynthesis	biosynthesis of acetyl-coenzyme A	1.74E-02		DLAT, DLD	2
Nucleic Acid Metabolism	accumulation	accumulation of thiamine	2.08E-02		SLC19A1	1
Nucleic Acid Metabolism	acetylation	acetylation of acetyl-coenzyme A	2.08E-02		DLAT	1
Nucleic Acid Metabolism	acetylation	acetylation of coenzyme A	2.08E-02		DLAT	1
Nucleic Acid Metabolism	cleavage	cleavage of 3-ketopristanoyl-coenzyme A	2.08E-02		SCP2	1
Nucleic Acid Metabolism	hydroxylation	hydroxylation of (R)-3-methylhexadecanoyl coenzyme A	2.08E-02		PHYH	1
Nucleic Acid Metabolism	hydroxylation	hydroxylation of (S)-3-methylhexadecanoyl coenzyme A	2.08E-02		PHYH	1
Nucleic Acid Metabolism	hydroxylation	hydroxylation of (±)-3-methylhexadecanoyl-coenzyme A	2.08E-02		PHYH	1
Nucleic Acid Metabolism	import	import of phytanoyl-coenzyme A	2.08E-02		SCP2	1
Nucleic Acid Metabolism	phosphorylation	phosphorylation of fludarabine	2.08E-02		DCK	1
Nucleic Acid Metabolism	uptake	uptake of thiamine	2.08E-02		SLC19A1	1
Molecular Transport	transport	transport of protein	9.70E-05	1.9	ARFGAP1, DCTN1, DNAJA1, DNAJA2, KPNA6, PPP3CA, PRKCZ, PTPN11, RAB1A, RAB4A, RAN, SCAMP1, SEC23A, STX7, TOMM70A	15
Molecular Transport	transport	transport of spermine	2.08E-02		TAF7	1
Molecular Transport	transport	transport of H+	3.32E-02		ATP6V0C, ATP6V1C1, NNT	3
Molecular Transport	receptor-mediated endocytosis	receptor-mediated endocytosis of protein	2.52E-03		EPS15, HGS	2
Molecular Transport	endocytosis	endocytosis of protein	2.74E-03		EPS15, HGS, RAB5A	3
Molecular Transport	concentration	concentration of phospholipid	4.14E-03		AKT1, SCP2	2
Molecular Transport	concentration	concentration of glycerophospholipid	2.08E-02		AKT1	1
Molecular Transport	import	import of protein	4.79E-03		DNAJA1, DNAJA2, KPNA6, PPP3CA, RAN	5
Molecular Transport	import	import of phytanoyl-coenzyme A	2.08E-02		SCP2	1
Molecular Transport	exocytosis	exocytosis	5.32E-03		AKT1, EPS15, EXOC7, HGS, PIP5K1C, PPP3CA, SCAMP1, STX7	8
Molecular Transport	quantity	quantity of S-adenosylmethionine	6.13E-03		ADH5 (includes EG:128), PCMT1	2
Molecular Transport	accumulation	accumulation of cholesterol	1.63E-02		INSIG2, LAMP2, NR1H2	3
Molecular Transport	accumulation	accumulation of thiamine	2.08E-02		SLC19A1	1
Molecular Transport	accumulation	accumulation of folic acid	4.12E-02		GGH	1
Molecular Transport	accumulation	accumulation of methotrexate	4.12E-02		GGH	1
Molecular Transport	accumulation	accumulation of phosphatidylinositol-3-phosphate	4.12E-02		PIK3CA	1
Molecular Transport	uptake	uptake of 2-deoxyglucose	2.00E-02		AKT1, GFPT1, PRKCZ, RAB4A, STK11	5
Molecular Transport	uptake	uptake of thiamine	2.08E-02		SLC19A1	1
Molecular Transport	co-localization	co-localization of NBD-stearic acid	2.08E-02		SCP2	1
Molecular Transport	depletion	depletion of sterol	2.08E-02		SCAP	1
Molecular Transport	influx	influx of methotrexate	2.08E-02		SLC19A1	1
Molecular Transport	recycling	recycling of lactosylceramide	2.08E-02		RAB4A	1
Molecular Transport	translocation	translocation of sterol	2.08E-02		SCP2	1
Molecular Transport	translocation	translocation of protein	2.84E-02		AKT1, ARNTL, RAN	3
Protein Trafficking	transport	transport of protein	9.70E-05	6.2	ARFGAP1, DCTN1, DNAJA1, DNAJA2, KPNA6, PPP3CA, PRKCZ, PTPN11, RAB1A, RAB4A, RAN, SCAMP1, SEC23A, STX7, TOMM70A	15
Protein Trafficking	receptor-mediated endocytosis	receptor-mediated endocytosis of protein	2.52E-03		EPS15, HGS	2
Protein Trafficking	endocytosis	endocytosis of protein	2.74E-03		EPS15, HGS, RAB5A	3
Protein Trafficking	import	import of protein	4.79E-03		DNAJA1, DNAJA2, KPNA6, PPP3CA, RAN	5
Protein Trafficking	translocation	translocation of protein	2.84E-02		AKT1, ARNTL, RAN	3
CN
Category	Function	Function Annotation	p-value		Molecules	# Molecules
Post-Translational Modification	modification	modification of protein	7.39E-06	3.6	AGA, BCR, BMI1, BSG, CARM1, CCT4, CHUK, CSNK1G3, DNAJA2, DNAJB6, EPHB6, HDAC2, HSPE1, LIPA, MBD3 (includes EG:53615), MORF4L1, NAGPA, NDFIP1, OGT, PCMT1, PPP1CB, PPP2R1A, PPP2R5C, PTPN12, SLC35A1, ST13, STK38L (includes EG:23012), TAF7, TCEB1, UBA3, UBE2A, UBE2G1, UBE4A, USP1	34
Post-Translational Modification	modification	modification of amino acids	3.22E-03		BCR, CHUK, CSNK1A1, CSNK1G3, EIF2AK3, FNTA, MAP2K1, MAP2K5, MAP4K5, PCMT1, PIK3C3, PPP1CB, PPP2R1A, PRKAR1A, PRKCZ, PTPN12, RABGGTB, SERP1, SLK, STK39, STK38L (includes EG:23012)	21
Post-Translational Modification	geranylgeranylation	geranylgeranylation of amino acids	3.00E-03		FNTA, RABGGTB	2
Post-Translational Modification	moiety attachment	moiety attachment of amino acids	3.59E-03		BCR, CHUK, CSNK1A1, CSNK1G3, EIF2AK3, FNTA, MAP2K1, MAP2K5, MAP4K5, PCMT1, PIK3C3, PRKAR1A, PRKCZ, RABGGTB, SERP1, SLK, STK39, STK38L (includes EG:23012)	18
Post-Translational Modification	moiety attachment	moiety attachment of protein	1.39E-02		BCR, BMI1, BSG, CARM1, CHUK, EPHB6, LIPA, MBD3 (includes EG:53615), NDFIP1, PTPN12, STK38L (includes EG:23012), TAF7, TCEB1, UBA3, UBE2A, UBE2G1, UBE4A	17
Post-Translational Modification	assembly	assembly of protein-protein complex	3.71E-03		CAPZA2, PPP2R1A, PRKCZ, RANBP9, SNAP23, VAPA, WIPF1	7
Post-Translational Modification	acetylation	acetylation of protein	4.28E-03		BMI1, MBD3 (includes EG:53615), TAF7	3
Post-Translational Modification	folding	folding of protein	1.10E-02		CCT4, DNAJA2, DNAJB6, HSPE1, ST13	5
Post-Translational Modification	phosphorylation	phosphorylation of amino acids	1.26E-02		BCR, CHUK, CSNK1A1, CSNK1G3, EIF2AK3, MAP2K1, MAP2K5, MAP4K5, PIK3C3, PRKAR1A, PRKCZ, SLK, STK39, STK38L (includes EG:23012)	14
Gene Expression	expression	expression of gene	8.81E-06	2.4	ACTR3, ATF2, BCR, CARM1, CDK8, CDKN1B, CHUK, COPS5, HDAC2, HMGB2, MNT, NFE2L2, NRIP1, PPP2R5C, RAP1A, RASGRP1, RB1, RBL2, RING1, SCAP, SMARCA5, SSB, TBPL1, TCEB1, UBA3	25
Gene Expression	expression	expression of Sp1 binding site	3.97E-03		EAPP, OGT, RB1, RBL2	4
Gene Expression	expression	expression of cAMP response element	1.70E-02		PRKAR1A, RB1, RBL2	3
Gene Expression	expression	expression of synthetic promoter	2.23E-02		ATP2C1, BMI1, CDK8, CHUK, EAPP, EIF4G2, MAP2K1, MAP2K5, MAP4K5, NRIP1, PLAG1, RB1, TRIM38, VAPA	14
Gene Expression	transcription	transcription	1.55E-05		ACTR3, AP1G2, ATF2, ATF5, ATP2C1, BCR, BMI1, CARM1, CDK8, CDKN1B, CHUK, COPS5, DEAF1, DNAJB6, DR1, EAPP, EIF4G2, FUBP3, GTF2A2, GTF3C3, HDAC2, HMGB2, HSBP1, IVNS1ABP, MAP2K1, MAP2K5, MATR3, MBD3 (includes EG:53615), MNT, NFE2L2, NRIP1, OGT, PLAG1, PREB, PRKAR1A, PRKCZ, RAD21, RAP1A, RASGRP1, RB1, RBL2, RING1, RNF14, SCAP, SMARCA5, SNAPC3, SSB, STRN3, TAF7, TANK, TBPL1, TCEB1, TFB2M, TRIM38, UBA3,…	58
Gene Expression	transcription	transcription of gene	3.05E-05		ACTR3, ATF2, BCR, CARM1, CDK8, CDKN1B, CHUK, COPS5, HDAC2, HMGB2, MNT, NRIP1, RAP1A, RASGRP1, RB1, RBL2, RING1, SCAP, SMARCA5, SSB, TBPL1, TCEB1, UBA3	23
Gene Expression	transcription	transcription of retinoblastoma control element	1.77E-02		RB1	1
Gene Expression	transcription	transcription of synthetic promoter	1.99E-02		ATP2C1, BMI1, CDK8, CHUK, EAPP, EIF4G2, MAP2K1, MAP2K5, NRIP1, PLAG1, RB1, TRIM38, VAPA	13
Gene Expression	transcription	transcription of E2F binding site	2.80E-02		EAPP, RB1	2
Gene Expression	translation	translation of mRNA	3.48E-04		EIF2AK3, EIF4G1, EIF4G2, HNRNPK, SSB	5
Gene Expression	repression	repression of gene	7.56E-04		ATF2, HDAC2, HMGB2, MNT, NRIP1, RB1, RBL2	7
Gene Expression	synthesis	synthesis of rRNA	1.03E-02		RB1, RBL2	2
Gene Expression	activation	activation of E2F binding site	1.27E-02		RB1, RBL2	2
Gene Expression	activation	activation of SSBP-1 binding site	1.77E-02		SSBP1	1
Gene Expression	activation	activation of stress responsive element	1.77E-02		NFE2L2	1
Gene Expression	activation	activation of woodchuck hepatitis virus posttranscriptional regulatory element	1.77E-02		XPO1	1
Gene Expression	activation	activation of protein binding site	2.51E-02		ATF2, CHUK, MAP2K1, TANK	4
Gene Expression	activation	activation of GXXXXG element	3.50E-02		SSBP1	1
Gene Expression	activation	activation of downstream repression site	3.50E-02		RBL2	1
Gene Expression	binding	binding of electrophile response element	1.77E-02		NFE2L2	1
Gene Expression	binding	binding of tRNA-Val	1.77E-02		SSB	1
Gene Expression	dimerization	dimerization of tRNA-Lys	1.77E-02		PRNP	1
Gene Expression	transactivation	transactivation of antioxidant response element	1.77E-02		NFE2L2	1
Gene Expression	transactivation	transactivation of electrophile response element	1.77E-02		NFE2L2	1
Gene Expression	transactivation	transactivation	2.27E-02		ATF2, BCR, CARM1, CHUK, HDAC2, HMGB2, HNRNPK, MAP2K1, NFE2L2, NRIP1, PPP2R5C, PRKCZ, RB1, RBL2, RNF14, STAMBP, TANK, UBA3	18
Gene Expression	methylation	methylation of DNA	2.72E-02		RB1, RBL2, SMARCA5	3
Infectious Disease	infection	infection of cell lines	2.20E-05	1.6	AP1G2, ATP6V0C, BAT3, BCR, C1QBP, CD164, CHORDC1, CLNS1A, DLGAP4, DNAJA2, DOCK10, FNTA, FXR1, GBAS, HIBCH, HMGCS1, NDFIP1, NUP133, NUP160, PHF3, PRNP, PSMA2, RAD21, RPS6KA3, SEC61G, SSB, SSR1, SUCLG2, TANK, TCEB1, WBP4, XPO1	32
Infectious Disease	infection	infection by HIV-1	8.78E-05		AP1G2, ATP6V0C, BAT3, BCR, CD164, CHORDC1, CLNS1A, DLGAP4, DNAJA2, DOCK10, FNTA, FXR1, GBAS, HIBCH, HMGCS1, NDFIP1, NUP133, NUP160, PHF3, PSMA2, RAD21, RPS6KA3, SEC61G, SSB, SSR1, SUCLG2, TCEB1, WBP4, XPO1	29
Infectious Disease	infection	infection by virus	2.20E-04		AP1G2, ATP6V0C, BAT3, BCR, CD164, CHORDC1, CLNS1A, DLGAP4, DNAJA2, DOCK10, FNTA, FXR1, GBAS, HIBCH, HMGCS1, NDFIP1, NUP133, NUP160, PHF3, PRNP, PSMA2, RAD21, RPS6KA3, SEC61G, SSB, SSR1, SUCLG2, TANK, TCEB1, WBP4, XPO1	31
Infectious Disease	infection	infection of kidney cell lines	3.54E-03		AP1G2, ATP6V0C, CD164, CHORDC1, DLGAP4, DOCK10, FXR1, HMGCS1, NDFIP1, PSMA2, RAD21, TCEB1, WBP4	13
Infectious Disease	infection	infection of tumor cell lines	8.45E-03		BAT3, BCR, CLNS1A, DNAJA2, FNTA, GBAS, HIBCH, NUP133, NUP160, PHF3, PRNP, RPS6KA3, SEC61G, SSB, SSR1, SUCLG2, XPO1	17
Infectious Disease	infection	infection of cervical cancer cell lines	1.23E-02		BAT3, BCR, CLNS1A, DNAJA2, FNTA, GBAS, HIBCH, NUP133, NUP160, PHF3, RPS6KA3, SEC61G, SSB, SSR1, SUCLG2, XPO1	16
Infectious Disease	infection	infection of neuroblastoma cell lines	1.77E-02		PRNP	1
Infectious Disease	infectious disorder	infectious disorder of epithelial cell lines	2.83E-03		AP1G2, ATP6V0C, CD164, CHORDC1, DLGAP4, DOCK10, FXR1, HMGCS1, NDFIP1, PSMA2, RAD21, TCEB1, WBP4	13
Infectious Disease	infectious disorder	infectious disorder of embryonic cell lines	2.91E-03		AP1G2, ATP6V0C, CD164, CHORDC1, DLGAP4, DOCK10, FXR1, HMGCS1, NDFIP1, PSMA2, RAD21, TCEB1, WBP4	13
Infectious Disease	Huntington disease like 1	Huntington disease like 1	1.77E-02		PRNP	1
Infectious Disease	gerstmann-straussler-scheinker disease	gerstmann-straussler-scheinker disease	1.77E-02		PRNP	1
Infectious Disease	scrapie	initiation of scrapie of mice	1.77E-02		PRNP	1
Cell Cycle	cell stage	cell stage of fibroblast cell lines	3.64E-05	2.3	BMI1, CDKN1B, COPS5, IVNS1ABP, MAD2L1, MAP2K1, RB1, RBL2, RPS6KA3, TBPL1	10
Cell Cycle	cell stage	delay in cell stage of cell lines	1.67E-03		BMI1, CDKN1B, MAD2L1, RAD21, TOP2B	5
Cell Cycle	cell stage	initiation of cell stage of eukaryotic cells	2.32E-03		BMI1, CDKN1B, COPS5, MAD2L1	4
Cell Cycle	cell stage	cell stage of epithelial cells	3.97E-03		CDKN1B, MAD2L1, RB1, RBL2	4
Cell Cycle	cell stage	cell stage of cell lines	5.52E-03		ATF2, ATF5, BCR, BMI1, CDKN1B, COPS5, IVNS1ABP, MAD2L1, MAP2K1, PRNP, RAD21, RB1, RBL2, RPS6KA3, SACM1L, TBPL1, TOP2B	17
Cell Cycle	cell stage	entry into cell stage of fibroblasts	5.73E-03		CDKN1B, MAD2L1, RB1	3
Cell Cycle	cell stage	initiation of cell stage of cell lines	5.73E-03		BMI1, CDKN1B, COPS5	3
Cell Cycle	cell stage	delay in cell stage of fibroblast cell lines	6.16E-03		BMI1, CDKN1B	2
Cell Cycle	cell stage	cell stage of cervical cancer cell lines	9.42E-03		CDKN1B, MAD2L1, MAP2K1, RAD21, SACM1L, TOP2B	6
Cell Cycle	cell stage	cell stage of eukaryotic cells	1.60E-02		ATF2, ATF5, BCR, BMI1, CDKN1B, COPS5, IVNS1ABP, MAD2L1, MAP2K1, PRNP, RAD21, RAD51C, RB1, RBL2, RPS6KA3, SACM1L, TBPL1, TOP2B, UBA3	19
Cell Cycle	cell stage	entry into cell stage of normal cells	1.92E-02		CDKN1B, MAD2L1, RB1, UBA3	4
Cell Cycle	cell stage	exit from cell stage	2.01E-02		CDKN1B, MAD2L1, RB1	3
Cell Cycle	cell stage	initiation of cell stage of fibroblast cell lines	2.13E-02		BMI1, COPS5	2
Cell Cycle	cell stage	entry into cell stage of eukaryotic cells	2.70E-02		BCR, CDKN1B, MAD2L1, MAP2K1, RB1, UBA3	6
Cell Cycle	cell stage	re-entry into cell stage	2.92E-02		CDKN1B, MAP2K1, RB1	3
Cell Cycle	cell stage	cell stage of fibroblasts	3.06E-02		ATF2, CDKN1B, MAD2L1, RB1	4
Cell Cycle	S phase	S phase of fibroblast cell lines	1.31E-04		BMI1, CDKN1B, COPS5, RB1, RBL2, TBPL1	6
Cell Cycle	S phase	S phase of cell lines	7.65E-03		BCR, BMI1, CDKN1B, COPS5, RB1, RBL2, TBPL1	7
Cell Cycle	S phase	arrest in S phase of fibroblast cell lines	8.11E-03		BMI1, RB1	2
Cell Cycle	S phase	arrest in S phase of eukaryotic cells	1.17E-02		BMI1, CDKN1B, RB1	3
Cell Cycle	S phase	S phase of eukaryotic cells	1.52E-02		BCR, BMI1, CDKN1B, COPS5, RB1, RBL2, TBPL1, UBA3	8
Cell Cycle	S phase	S phase of mammary epithelial cells	1.77E-02		CDKN1B	1
Cell Cycle	S phase	arrest in S phase of endothelial cells	1.77E-02		CDKN1B	1
Cell Cycle	S phase	entry into S phase of lymphoma cell lines	1.77E-02		CDKN1B	1
Cell Cycle	S phase	initiation of S phase of cell lines	3.17E-02		CDKN1B, COPS5	2
Cell Cycle	G1 phase	G1 phase of fibroblast cell lines	2.12E-04		CDKN1B, COPS5, MAP2K1, RB1, RBL2, RPS6KA3	6
Cell Cycle	G1 phase	arrest in G1 phase of myotube	3.11E-04		CDKN1B, RB1	2
Cell Cycle	G1 phase	arrest in G1 phase of fibroblast cell lines	3.48E-04		CDKN1B, COPS5, RB1, RBL2, RPS6KA3	5
Cell Cycle	G1 phase	G1 phase of epithelial cells	1.54E-02		CDKN1B, RB1	2
Cell Cycle	G1 phase	G1 phase of neuroepithelial cells	1.77E-02		CDKN1B	1
Cell Cycle	G1 phase	arrest in G1 phase of mesangial cells	1.77E-02		CDKN1B	1
Cell Cycle	G1 phase	arrest in G1 phase of skin cancer cell lines	1.77E-02		CDKN1B	1
Cell Cycle	G1 phase	arrest in G1 phase of skin cell lines	3.50E-02		CDKN1B	1
Cell Cycle	G1 phase	arrest in G1 phase of thyroid tumor cell lines	3.50E-02		CDKN1B	1
Cell Cycle	interphase	interphase of fibroblast cell lines	2.75E-04		BMI1, CDKN1B, COPS5, MAP2K1, RB1, RBL2, RPS6KA3, TBPL1	8
Cell Cycle	interphase	arrest in interphase of fibroblast cell lines	3.28E-04		BMI1, CDKN1B, COPS5, RB1, RBL2, RPS6KA3	6
Cell Cycle	interphase	interphase of carcinoma cell lines	9.40E-03		CDKN1B, MAD2L1, RB1	3
Cell Cycle	interphase	arrest in interphase of cell lines	1.74E-02		ATF2, ATF5, BCR, BMI1, CDKN1B, COPS5, MAD2L1, RB1, RBL2, RPS6KA3	10
Cell Cycle	interphase	interphase of cell lines	1.92E-02		ATF2, ATF5, BCR, BMI1, CDKN1B, COPS5, MAD2L1, MAP2K1, PRNP, RB1, RBL2, RPS6KA3, TBPL1	13
Cell Cycle	interphase	interphase of eukaryotic cells	3.48E-02		ATF2, ATF5, BCR, BMI1, CDKN1B, COPS5, MAD2L1, MAP2K1, PRNP, RB1, RBL2, RPS6KA3, TBPL1, UBA3	14
Cell Cycle	cell division process	cell division process of fibroblast cell lines	3.95E-04		BMI1, CDKN1B, COPS5, IVNS1ABP, MAD2L1, MAP2K1, MNT, RB1, RBL2, RPS6KA3, TBPL1	11
Cell Cycle	cell division process	arrest in cell division process of hepatoma cell lines	8.09E-04		ATF5, CDKN1B, RB1	3
Cell Cycle	cell division process	cell division process of lens cells	9.22E-04		CDKN1B, RB1	2
Cell Cycle	cell division process	cell division process of cervical cancer cell lines	5.92E-03		CDKN1B, MAD2L1, MAP2K1, RAD21, RB1, SACM1L, TOP2B	7
Cell Cycle	cell division process	entry into cell division process of fibroblasts	7.43E-03		CDKN1B, MAD2L1, RB1	3
Cell Cycle	cell division process	cell division process of trophoblast cells	8.11E-03		CDKN1B, UBA3	2
Cell Cycle	cell division process	cell division process	8.88E-03		ANXA1, ATF2, ATF5, BCR, BECN1, BMI1, C1QBP, CDKN1B, CHUK, COPS5, CSNK1A1, EIF2AK3, EIF4G2, FNTA, HDAC2, IVNS1ABP, MAD2L1, MAP2K1, MARCKS (includes EG:4082), MNT, PCM1, PKD2 (includes EG:5311), PPP2R5C, PRKCZ, PRNP, RAD21, RAD51C, RAN, RB1, RBL2, RIOK3, RPS6KA3, SACM1L, STRN3, TBPL1, TOP2B, UBA3	37
Cell Cycle	cell division process	arrest in cell division process of connective tissue cells	9.36E-03		ATF2, CDKN1B, MAP2K1, RB1	4
Cell Cycle	cell division process	arrest in cell division process of carcinoma cell lines	9.40E-03		CDKN1B, MAD2L1, RB1	3
Cell Cycle	cell division process	cell division process of somatic cells	1.03E-02		BMI1, MAD2L1	2
Cell Cycle	cell division process	cell division process of cell lines	1.23E-02		ATF2, ATF5, BCR, BMI1, CDKN1B, CHUK, COPS5, IVNS1ABP, MAD2L1, MAP2K1, MNT, PCM1, PRKCZ, PRNP, RAD21, RB1, RBL2, RPS6KA3, SACM1L, TBPL1, TOP2B	21
Cell Cycle	cell division process	re-entry into cell division process of fibroblasts	1.54E-02		RB1, RBL2	2
Cell Cycle	cell division process	entry into cell division process of eukaryotic cells	1.72E-02		BCR, CDKN1B, MAD2L1, MAP2K1, MNT, RB1, UBA3	7
Cell Cycle	cell division process	arrest in cell division process	1.95E-02		ATF2, ATF5, BCR, BMI1, C1QBP, CDKN1B, COPS5, CSNK1A1, EIF2AK3, EIF4G2, MAD2L1, MAP2K1, PCM1, PKD2 (includes EG:5311), RB1, RBL2, RPS6KA3	17
Cell Cycle	cell division process	cell division process of epithelial cells	2.03E-02		CDKN1B, MAD2L1, RB1, RBL2	4
Cell Cycle	cell division process	cell division process of connective tissue cells	2.04E-02		ATF2, CDKN1B, MAD2L1, MAP2K1, RB1, RBL2	6
Cell Cycle	cell division process	delay in cell division process of cell lines	2.14E-02		CDKN1B, MAD2L1, RAD21, TOP2B	4
Cell Cycle	cell division process	arrest in cell division process of normal cells	2.27E-02		ATF2, C1QBP, CDKN1B, MAD2L1, MAP2K1, RB1	6
Cell Cycle	cell division process	entry into cell division process of cell lines	2.35E-02		BCR, CDKN1B, MAP2K1, MNT, RB1	5
Cell Cycle	cell division process	initiation of cell division process of eukaryotic cells	2.35E-02		CDKN1B, COPS5, MAD2L1	3
Cell Cycle	cell division process	re-entry into cell division process	2.78E-02		CDKN1B, MAP2K1, RB1, RBL2	4
Cell Cycle	cell division process	cell division process of eukaryotic cells	3.33E-02		ATF2, ATF5, BCR, BMI1, C1QBP, CDKN1B, CHUK, COPS5, IVNS1ABP, MAD2L1, MAP2K1, MNT, PCM1, PRKCZ, PRNP, RAD21, RAD51C, RB1, RBL2, RPS6KA3, SACM1L, TBPL1, TOP2B, UBA3	24
Cell Cycle	mitosis	delay in mitosis of cervical cancer cell lines	5.96E-04		MAD2L1, RAD21, TOP2B	3
Cell Cycle	mitosis	mitosis of cervical cancer cell lines	4.81E-03		MAD2L1, RAD21, SACM1L, TOP2B	4
Cell Cycle	mitosis	mitosis of epithelial cells	1.54E-02		RB1, RBL2	2
Cell Cycle	mitosis	mitosis of eukaryotic cells	1.61E-02		CDKN1B, MAD2L1, RAD21, RB1, RBL2, SACM1L, TOP2B	7
Cell Cycle	mitosis	mitosis of cell lines	1.65E-02		CDKN1B, MAD2L1, RAD21, SACM1L, TOP2B	5
Cell Cycle	mitosis	arrest in mitosis of carcinoma cell lines	1.77E-02		MAD2L1	1
Cell Cycle	mitosis	mitosis of lens cells	1.77E-02		RB1	1
Cell Cycle	mitosis	mitosis of organ of Corti cells	1.77E-02		CDKN1B	1
Cell Cycle	mitosis	mitosis	3.33E-02		CDKN1B, CSNK1A1, MAD2L1, MAP2K1, MARCKS (includes EG:4082), PRKCZ, RAD21, RAN, RB1, RBL2, SACM1L, TOP2B, UBA3	13
Cell Cycle	cell cycle progression	cell cycle progression of muscle cell lines	1.37E-03		CDKN1B, RB1, RBL2	3
Cell Cycle	cell cycle progression	cell cycle progression of eye cells	1.82E-03		CDKN1B, RB1	2
Cell Cycle	cell cycle progression	cell cycle progression	2.39E-03		ANXA1, ATF5, BCR, BMI1, C1QBP, CDKN1B, CHUK, COPS5, CSNK1A1, EIF4G2, FNTA, HDAC2, MAD2L1, MAP2K1, MARCKS (includes EG:4082), MNT, PCM1, PKD2 (includes EG:5311), PPP2R5C, PRKCZ, RAD21, RAN, RB1, RBL2, SACM1L, STRN3, TOP2B, UBA3	28
Cell Cycle	cell cycle progression	arrest in cell cycle progression of hepatoma cell lines	3.00E-03		CDKN1B, RB1	2
Cell Cycle	cell cycle progression	arrest in cell cycle progression of normal cells	3.54E-03		C1QBP, CDKN1B, MAD2L1, MAP2K1, RB1	5
Cell Cycle	cell cycle progression	re-entry into cell cycle progression of normal cells	3.65E-03		CDKN1B, RB1, RBL2	3
Cell Cycle	cell cycle progression	cell cycle progression of connective tissue cells	1.01E-02		CDKN1B, MAP2K1, RB1, RBL2	4
Cell Cycle	cell cycle progression	arrest in cell cycle progression of connective tissue cells	1.05E-02		CDKN1B, MAP2K1, RB1	3
Cell Cycle	cell cycle progression	arrest in cell cycle progression of eukaryotic cells	1.11E-02		BCR, C1QBP, CDKN1B, MAD2L1, MAP2K1, PCM1, RB1, RBL2	8
Cell Cycle	cell cycle progression	arrest in cell cycle progression of oocytes	1.77E-02		MAD2L1	1
Cell Cycle	cell cycle progression	cell cycle progression of trigeminal ganglion neurons	1.77E-02		RB1	1
Cell Cycle	cell cycle progression	exit from cell cycle progression of organ of Corti cells	1.77E-02		CDKN1B	1
Cell Cycle	cell cycle progression	arrest in cell cycle progression of leukocyte cell lines	2.46E-02		BCR, CDKN1B	2
Cell Cycle	cell cycle progression	cell cycle progression of brain cancer cell lines	2.46E-02		CDKN1B, RBL2	2
Cell Cycle	cell cycle progression	arrest in cell cycle progression	3.04E-02		BCR, C1QBP, CDKN1B, EIF4G2, MAD2L1, MAP2K1, PCM1, PKD2 (includes EG:5311), RB1, RBL2	10
Cell Cycle	cell cycle progression	cell cycle progression of fibroblasts	3.33E-02		CDKN1B, RB1, RBL2	3
Cell Cycle	cell cycle progression	cell cycle progression of blood cells	3.36E-02		C1QBP, CDKN1B, MAD2L1, RB1	4
Cell Cycle	cell cycle progression	cell cycle progression of HAEC cells	3.50E-02		RB1	1
Cell Cycle	cell cycle progression	cell cycle progression of erythroblasts	3.50E-02		RB1	1
Cell Cycle	cell cycle progression	cell cycle progression of oligodendrocyte precursor cells	3.50E-02		CDKN1B	1
Cell Cycle	cell cycle progression	cell cycle progression of synovial fibroblasts	3.50E-02		RB1	1
Cell Cycle	anaphase	delay in anaphase of cervical cancer cell lines	1.82E-03		MAD2L1, TOP2B	2
Cell Cycle	anaphase	initiation of anaphase of keratinocytes	1.77E-02		MAD2L1	1
Cell Cycle	senescence	senescence of breast cell lines	3.00E-03		RB1, RBL2	2
Cell Cycle	senescence	senescence of eukaryotic cells	8.18E-03		BMI1, CDKN1B, HDAC2, PCM1, RB1, RBL2	6
Cell Cycle	senescence	senescence of cell lines	2.78E-02		HDAC2, PCM1, RB1, RBL2	4
Cell Cycle	G2/M phase transition	G2/M phase transition of cell lines	4.38E-03		ATF2, ATF5, MAD2L1, RB1	4
Cell Cycle	G2/M phase transition	arrest in G2/M phase transition of tumor cell lines	1.17E-02		ATF2, ATF5, MAD2L1	3
Cell Cycle	G2/M phase transition	arrest in G2/M phase transition of hepatoma cell lines	1.77E-02		ATF5	1
Cell Cycle	G2/M phase transition	arrest in G2/M phase transition of melanoma cell lines	3.50E-02		ATF2	1
Cell Cycle	remodeling	remodeling of chromatin	4.40E-03		ATF2, HDAC2, MORF4L1, RB1, SMARCA5	5
Cell Cycle	M phase	entry into M phase of eukaryotic cells	8.11E-03		MAD2L1, MAP2K1	2
Cell Cycle	M phase	M phase of cell lines	2.65E-02		IVNS1ABP, MAD2L1, MAP2K1, TOP2B	4
Cell Cycle	M phase	M phase of cervical cancer cell lines	2.92E-02		MAD2L1, MAP2K1, TOP2B	3
Cell Cycle	G0 phase	G0 phase of fibroblast cell lines	1.03E-02		CDKN1B, COPS5	2
Cell Cycle	G1/S phase transition	G1/S phase transition of fibroblasts	1.03E-02		CDKN1B, RB1	2
Cell Cycle	G1/S phase transition	G1/S phase transition of stomach cancer cell lines	1.77E-02		PRNP	1
Cell Cycle	G1/S phase transition	G1/S phase transition of cell lines	2.25E-02		CDKN1B, COPS5, MAP2K1, PRNP, RB1	5
Cell Cycle	G0/S phase transition	G0/S phase transition of fibroblast cell lines	1.77E-02		COPS5	1
Cell Cycle	cell division	cell division of granule cell precursors	1.77E-02		CDKN1B	1
Cell Cycle	checkpoint control	checkpoint control of ovarian cancer cells	1.77E-02		MAD2L1	1
Cell Cycle	meiosis I	meiosis I of oocytes	1.77E-02		MAD2L1	1
Cell Cycle	meiosis I	meiosis I of germ cells	3.17E-02		MAD2L1, RAD51C	2
Cell Cycle	mitotic exit	mitotic exit of somatic cells	1.77E-02		MAD2L1	1
Cell Cycle	senescence stage	delay in senescence stage of fibroblast cell lines	1.77E-02		BMI1	1
Cell Cycle	aneuploidy	aneuploidy of epithelial cells	3.50E-02		BECN1	1
Cellular Assembly and Organization	biogenesis	biogenesis of peroxisomes	6.00E-05	3	ABCD3, PEX16, PXMP3, SCP2	4
Cellular Assembly and Organization	biogenesis	biogenesis of organelle	1.56E-02		ABCD3, NAGPA, PEX16, PIK3C3, PXMP3, SCP2, SERP1	7
Cellular Assembly and Organization	transport	transport of vesicles	4.79E-04		AP1G2, GOLGA4, MAP2K1, MAPK8IP3, PRKCZ, RAB1A, SEC23A, SEC23B, SNAP23, STX7	10
Cellular Assembly and Organization	alignment	alignment of sister chromatids	1.82E-03		RAD21, TOP2B	2
Cellular Assembly and Organization	formation	formation of autophagic vacuoles	2.12E-03		ANXA1, BECN1, PIK3C3	3
Cellular Assembly and Organization	formation	formation of asters	4.45E-03		RAN, RANBP9	2
Cellular Assembly and Organization	formation	formation of cajal bodies	1.77E-02		COIL	1
Cellular Assembly and Organization	fusion	fusion of cellular membrane	2.32E-03		ANXA1, GCA, SNAP23, VAPA	4
Cellular Assembly and Organization	remodeling	remodeling of chromatin	4.40E-03		ATF2, HDAC2, MORF4L1, RB1, SMARCA5	5
Cellular Assembly and Organization	accumulation	accumulation of cytoplasmic inclusions	1.77E-02		PXMP3	1
Cellular Assembly and Organization	development	development of acrosome	1.77E-02		TBPL1	1
Cellular Assembly and Organization	disruption	disruption of coiled body	1.77E-02		COIL	1
Cellular Assembly and Organization	polarization	polarization of axons	1.77E-02		PRKCZ	1
Cellular Assembly and Organization	production	production of nuclear bodies	1.77E-02		RB1	1
Cellular Assembly and Organization	quantity	quantity of Golgi vesicles	1.77E-02		ATP2C1	1
Cellular Assembly and Organization	reorganization	reorganization of focal adhesions	1.77E-02		CDKN1B	1
Cellular Assembly and Organization	size	size of Golgi stacks	1.77E-02		RAB1A	1
Cellular Assembly and Organization	structure	structure of plasma membrane	1.77E-02		SCP2	1
Cellular Assembly and Organization	association	association of chromatin	2.13E-02		NUP133, RPA2	2
Cellular Assembly and Organization	association	association of actin cytoskeleton	3.50E-02		FXYD5	1
Cellular Assembly and Organization	assembly	assembly of nucleosomes	3.17E-02		ASF1A, SMARCA5	2
Cellular Assembly and Organization	assembly	assembly of nuclear envelope	3.50E-02		RAN	1
Infection Mechanism	infection	infection by HIV-1	8.78E-05	2	AP1G2, ATP6V0C, BAT3, BCR, CD164, CHORDC1, CLNS1A, DLGAP4, DNAJA2, DOCK10, FNTA, FXR1, GBAS, HIBCH, HMGCS1, NDFIP1, NUP133, NUP160, PHF3, PSMA2, RAD21, RPS6KA3, SEC61G, SSB, SSR1, SUCLG2, TCEB1, WBP4, XPO1	29
Infection Mechanism	infection	infection by virus	2.20E-04		AP1G2, ATP6V0C, BAT3, BCR, CD164, CHORDC1, CLNS1A, DLGAP4, DNAJA2, DOCK10, FNTA, FXR1, GBAS, HIBCH, HMGCS1, NDFIP1, NUP133, NUP160, PHF3, PRNP, PSMA2, RAD21, RPS6KA3, SEC61G, SSB, SSR1, SUCLG2, TANK, TCEB1, WBP4, XPO1	31
Infection Mechanism	activation	activation of Hepatitis C virus	1.77E-02		SSB	1
Infection Mechanism	dimerization	dimerization of HIV-1	1.77E-02		PRNP	1
Infection Mechanism	infectivity	infectivity of adenoviridae	1.77E-02		XPO1	1
Infection Mechanism	production	production of hepatitis B virus	1.77E-02		ST13	1
Infection Mechanism	replication	replication of Picornaviridae	1.77E-02		PRNP	1
Infection Mechanism	binding	binding of HIV-1	2.46E-02		CHUK, PRNP	2
Infection Mechanism	binding	binding of virus	2.92E-02		CHUK, PRNP, SSB	3
CB
Category	Function	Function Annotation	p-value		Molecules	# Molecules
RNA Post-Transcriptional Modification	processing	processing of mRNA	5.50E-05	4.2	HNRNPH3, PCBP1 (includes EG:5093), PNN, PRPF18, RNGTT, SFRS1, SFRS2, SPOP, SRPK1, TRA2B	10
RNA Post-Transcriptional Modification	processing	processing of RNA	4.14E-04		HNRNPH3, HNRPDL, PRPF18, SF3B2, SFRS1, SFRS2, SNRPN, SRPK1	8
RNA Post-Transcriptional Modification	processing	processing of rRNA	6.53E-03		DDX56, RPL5, RPL11, RPS7	4
RNA Post-Transcriptional Modification	splicing	splicing of RNA	2.67E-04		HNRNPH3, PRPF18, SF3B2, SFRS1, SFRS2, SNRPN, SRPK1	7
RNA Post-Transcriptional Modification	splicing	splicing of mRNA	3.41E-03		HNRNPH3, PNN, SFRS1, SFRS2, TRA2B	5
RNA Post-Transcriptional Modification	dimerization	dimerization of tRNA-Lys	1.66E-02		PRNP	1
