# Supplementary material for: Is human blood a good surrogate for brain tissue in transcriptional studies?
Source: BMC Genomics. 2010 Oct 20;11:589. doi: 10.1186/1471-2164-11-589 (PMC3091510; doi:10.1186/1471-2164-11-589)
Supplement: Additional file 14 — Relationship between modules and cluster of differentiation genes. Table of correlation coefficients (and p-values) between cluster of differentiation genes and preserved module eigengene [file 1471-2164-11-589-S14.XLS]

## Sheet: Sheet1
CTX/SAFHS	Correlation	P	Module_CTX	CTX/Dutch	Correlation	P	Module_CTX			CN/SAFHS	Correlation	P	Module_CN	CN/Dutch	Correlation	P	Module_CN			CB/SAFHS	Correlation	P	Module_CB	CB/Dutch	Correlation	P	Module_CB
CD58	0.68394	0	NA	CD47	0.854697	0	yellow			CD58	0.65178	0	NA	CD47	0.858254	0	NA			CD58	0.596298	0	NA	CD47	0.845671	0	blue
CD47	0.59287	0	yellow	CD44	0.802473	0	orange			CD47	0.581992	0	NA	CD44	0.787673	0	orange			CD47	0.541371	0	blue	CD44	0.773943	0	brown
CD48	0.552292	0	NA	CD69	0.73346	0	NA			CD48	0.560357	0	NA	CD69	0.73648	0	NA			CD48	0.532511	0	NA	CD69	0.716528	0	NA
CD53	0.523693	0	purple	CD58	0.611839	0	NA			CD53	0.531732	0	purple	CD58	0.675536	0	NA			CD97	-0.474542	0	NA	CD58	0.713908	0	NA
CD36	0.478568	0	NA	CD164	0.584052	0	turquoise			CD7	-0.467263	0	NA	CD164	0.586796	0	salmon			CD53	0.467762	0	NA	CD164	0.596225	0	blue
CD7	-0.410719	0	NA	CD28	0.566544	0	NA			CD63	-0.441221	0	blue	CD4	-0.571069	0	NA			CD63	-0.465417	0	darkblue	CD4	-0.589191	0	NA
CD1D	0.37636	0	NA	CD4	-0.49071	0	NA			CD36	0.424357	0	NA	CD28	0.565556	0	NA			CD37	-0.433284	0	NA	CD84	-0.554045	0	NA
CD63	-0.362744	0	NA	CD84	-0.46884	0	NA			CD37	-0.421266	0	NA	CD84	-0.507414	0	NA			CD7	-0.419887	0	NA	CD28	0.544079	0	red
CD37	-0.336277	0	NA	CD48	0.464648	0	NA			CD97	-0.391346	0	NA	CD3E	-0.486025	0	NA			CD164	0.414698	0	blue	CD3E	-0.524921	0	NA
CD72	-0.332141	0	NA	CD3E	-0.434988	0	NA			CD164	0.355803	0	salmon	CD53	0.45913	0	purple			CD74	-0.400728	0	purple	CD53	0.505739	0	NA
CD164	0.332066	0	turquoise	CD53	0.418524	0	purple			CD8B1	0.338704	0	NA	CD48	0.453231	0	NA			CD3G	0.366288	0	NA	CD48	0.492874	0	NA
CD19	-0.319943	0	NA	CD1D	0.346241	3.83427e-12	NA			CD3G	0.327832	0	NA	CD37	-0.352798	1.4037e-12	NA			CD69	0.358184	0	NA	CD37	-0.395383	1.13968e-15	NA
CD97	-0.310536	0	NA	CD24	0.341144	8.24052e-12	powderblue			CD74	-0.319991	0	NA	CD244	-0.330571	3.85575e-11	NA			CD3D	0.35699	0	NA	CD74	-0.381179	1.375e-14	purple
CD8B1	0.295602	0	NA	CD36	0.329077	4.77276e-11	NA			CD69	0.303368	0	NA	CD24	0.32817	5.42961e-11	powderblue			CD8B1	0.355237	0	NA	CD244	-0.367923	1.2627e-13	NA
CD69	0.29128	0	NA	CD63	-0.322603	1.18695e-10	NA			CD3D	0.300743	0	NA	CD1D	0.326679	6.70521e-11	NA			CD36	0.323576	0	NA	CD1D	0.319893	1.72714e-10	NA
CD86	0.288736	0	NA	CD37	-0.313539	4.1001e-10	NA			CD1D	0.296586	0	NA	CD63	-0.310223	6.3872e-10	blue			CD28	0.295329	0	red	CD99	-0.311953	5.07199e-10	blue
CD1B	0.274824	0	NA	CD244	-0.293359	5.59253e-09	NA			CD72	-0.279744	0	NA	CD74	-0.295473	4.29303e-09	NA			CD4	-0.28314	0	NA	CD5	-0.310255	6.35978e-10	NA
CD22	-0.27009	0	NA	CD83	0.291498	7.04556e-09	NA			CD200R	0.274897	0	NA	CD83	0.291445	7.09202e-09	red			CD200R	0.268333	0	NA	CD24	0.303477	1.54695e-09	palegreen
CD3G	0.248674	0	NA	CD38	0.255044	4.68193e-07	NA			CD19	-0.262128	1.72053e-18	NA	CD36	0.290277	8.19083e-09	NA			CD72	-0.256159	1.05814e-17	NA	CD36	0.298491	2.93235e-09	NA
CD163	0.24764	0	orange	CD151	-0.233147	4.3617e-06	NA			CD1B	0.23083	1.42109e-14	NA	CD151	-0.276044	4.50053e-08	NA			CD1D	0.227417	3.5083e-14	NA	CD151	-0.297424	3.35727e-09	NA
CD79A	-0.243582	4.17755e-16	NA	CD99	-0.22784	7.25968e-06	brown			CD28	0.22592	5.19584e-14	NA	CD99	-0.270854	8.18099e-08	brown			CD19	-0.220528	2.09022e-13	NA	CD63	-0.265468	1.50113e-07	darkblue
CD200R	0.227335	3.57492e-14	NA	CD5	-0.219821	1.53241e-05	NA			CD79A	-0.210002	2.86484e-12	NA	CD5	-0.260942	2.47467e-07	NA			CD8A	0.216003	6.55032e-13	NA	CD7	-0.262996	1.9748e-07	NA
CD3D	0.222648	1.21236e-13	NA	CD74	-0.210821	3.43128e-05	purple			CD4	-0.207511	5.21968e-12	NA	CD38	0.243048	1.63211e-06	NA			CD151	-0.214973	8.46425e-13	NA	CD83	0.24648	1.14916e-06	violetred
CD33	0.196081	7.43294e-11	NA	CD7	-0.194326	0.000137824	NA			CD163	0.207099	5.75939e-12	purple	CD7	-0.234493	3.82573e-06	NA			CD1B	0.191469	2.07649e-10	NA	CD3G	-0.2346	3.78602e-06	NA
CD84	0.18049	2.16604e-09	NA	CD3G	-0.158193	0.00198088	NA			CD22	-0.205267	8.9017e-12	NA	CD68	-0.225843	8.76685e-06	NA			CD96	0.182072	1.55838e-09	NA	CD72	-0.221409	1.32445e-05	NA
CD81	-0.166847	3.28089e-08	brown	CD72	-0.150511	0.00327033	NA			CD8A	0.201092	2.36515e-11	NA	CD72	-0.180648	0.000401596	NA			CD59	0.170891	1.49921e-08	khaki	CD38	0.216215	2.12516e-05	NA
CD74	-0.158751	1.48773e-07	purple	CD68	-0.148951	0.00361111	NA			CD86	0.196081	7.43161e-11	NA	CD3G	-0.178616	0.000467754	NA			CD22	-0.169592	1.93195e-08	NA	CD6	-0.207447	4.60198e-05	NA
CD8A	0.156391	2.27955e-07	NA	CD86	0.143306	0.0051293	NA			CD151	-0.163185	6.56167e-08	NA	CD33	-0.161099	0.00162902	NA			CD81	-0.166997	3.18815e-08	brown	CD68	-0.20468	5.8336e-05	NA
CD28	0.154942	2.95256e-07	NA	CD97	-0.143217	0.00515703	NA			CD99	-0.155038	2.9028e-07	brown	CD6	-0.152385	0.00289996	NA			CD24	0.163891	5.74815e-08	palegreen	CD33	-0.199112	9.31346e-05	NA
CD1A	0.142178	2.6071e-06	NA	CD33	-0.135186	0.00832235	NA			CD84	0.152197	4.78994e-07	NA	CD209	-0.134693	0.00856397	NA			CD79A	-0.163509	6.17467e-08	NA	CD22	-0.149174	0.00356045	NA
CD38	0.134635	8.672e-06	NA	CD9	0.130384	0.0109542	turquoise			CD81	-0.144839	1.68059e-06	brown	CD97	-0.125857	0.0140847	NA			CD79B	0.150541	6.38784e-07	NA	CD209	-0.145816	0.00439451	NA
CD5	-0.130411	1.65389e-05	NA	CD6	-0.113631	0.0267626	NA			CD59	0.134859	8.37477e-06	brown	CD86	0.11289	0.027777	NA			CD2	0.147883	1.00723e-06	NA	CD97	-0.13577	0.00804408	NA
CD9	0.113855	0.000172326	turquoise	CD209	-0.110288	0.0316043	NA			CD79B	0.120138	7.33197e-05	NA	CD22	-0.112116	0.028872	NA			CD163	0.140382	3.49042e-06	purple	CD9	0.123942	0.0156303	NA
CD59	0.111036	0.000249393	brown	CD160	0.109905	0.0322041	NA			CD2	0.11765	0.000103368	NA	CD9	0.11106	0.0304239	turquoise			CD99	-0.136855	6.12769e-06	blue	CD59	0.120678	0.0186077	khaki
CD1C	0.106965	0.000419049	NA	CD8A	0.103539	0.0436823	NA			CD6	0.112136	0.000216114	NA	CD59	0.108374	0.0346988	brown			CD86	0.131679	1.3652e-05	NA	CD34	-0.0982627	0.0556436	violetred
CD209L	-0.103772	0.00062181	NA	CD2	0.10129	0.0484875	NA			CD38	0.112119	0.000216591	NA	CD34	-0.0989753	0.0538846	NA			CD84	0.123299	4.69403e-05	NA	CD19	-0.084146	0.101461	NA
CD5L	-0.0985028	0.00116514	NA	CD34	-0.0974942	0.0575939	NA			CD24	0.105859	0.00048101	powderblue	CD8A	0.0885702	0.084662	NA			CD209	-0.122753	5.07397e-05	NA	CD86	0.0787925	0.125208	NA
CD34	0.0917619	0.00249392	NA	CD96	0.0888862	0.0835537	NA			CD96	0.104497	0.000569038	NA	CD160	0.0839431	0.102291	NA			CD38	0.105135	0.000526107	NA	CD163	-0.0755734	0.141441	purple
CD44	0.0841504	0.0055661	orange	CD81	0.0853539	0.096632	brown			CD33	0.103623	0.000633195	NA	CD2	0.0812281	0.113918	NA			CD160	0.102306	0.000742728	NA	CD160	0.0735805	0.152269	NA
CD6	0.0806522	0.00789162	NA	CD22	-0.0779697	0.129213	NA			CD209L	-0.0927211	0.0022444	NA	CD96	0.0730169	0.155442	NA			CD6	0.100143	0.000961246	NA	CD79A	-0.0590018	0.25123	NA
CD83	-0.0769766	0.0112375	NA	CD59	0.0778054	0.130024	brown			CD83	-0.0918176	0.00247875	red	CD1B	0.0482684	0.348053	NA			CD83	-0.0983567	0.00118511	violetred	CD8A	0.0475978	0.354799	NA
CD79B	0.0541471	0.0747495	NA	CD207	0.0530816	0.30204	NA			CD1A	0.0897311	0.00310771	NA	CD19	-0.0431262	0.40186	NA			CD209L	-0.0821716	0.00679172	NA	CD5L	0.0424362	0.409439	NA
CD96	0.0536772	0.07731	NA	CD1B	0.0516138	0.315623	NA			CD5	-0.0858817	0.00466134	NA	CD163	-0.0420597	0.413611	purple			CD68	-0.076338	0.0119325	NA	CD207	0.0389247	0.449308	NA
CD99	-0.052548	0.0837557	brown	CD1A	0.0490828	0.339971	NA			CD5L	-0.0848576	0.00517899	NA	CD1A	0.0391323	0.446892	NA			CD3E	0.0762339	0.0120494	NA	CD81	-0.0372342	0.469257	brown
CD24	0.0462643	0.127941	powderblue	CD79B	0.0431789	0.401284	NA			CD209	-0.0770684	0.0111405	NA	CD81	0.03625	0.481092	brown			CD5L	-0.0761084	0.0121916	NA	CD1B	0.0340624	0.507969	NA
CD151	-0.043053	0.156628	NA	CD1C	0.0362197	0.48146	NA			CD44	0.0727309	0.0166198	orange	CD207	0.0345776	0.50157	NA			CD3Z	0.0742675	0.014455	NA	CD96	0.0328914	0.522671	NA
CD2	0.0418835	0.168206	NA	CD79A	0.0265635	0.605713	NA			CD68	-0.0687991	0.023499	NA	CD79A	-0.0230205	0.654635	NA			CD207	-0.0621889	0.0406447	NA	CD79B	-0.0321995	0.531461	NA
CD244	-0.0378832	0.212661	NA	CD3D	0.0255201	0.619951	NA			CD160	0.0662187	0.0292522	NA	CD1C	0.0180451	0.725864	NA			CD34	0.0411047	0.176264	violetred	CD2	0.031859	0.535813	NA
CD4	-0.0370288	0.223166	NA	CD5L	0.0123071	0.811006	NA			CD1C	0.0594753	0.0502712	NA	CD5L	0.0174747	0.734196	NA			CD1A	0.0338842	0.265004	NA	CD3D	-0.0155209	0.762972	NA
CD3Z	-0.0358636	0.238082	NA	CD19	-0.0091282	0.859226	NA			CD207	-0.0594346	0.050429	NA	CD3D	0.0159005	0.757354	NA			CD44	0.0302337	0.31998	brown	CD1A	0.0112086	0.827599	NA
CD3E	0.0268577	0.377017	NA	CD163	-0.00331993	0.948569	orange			CD9	0.048203	0.112709	turquoise	CD79B	0.0026892	0.95833	NA			CD9	0.0290766	0.33886	NA	CD1C	0.00990244	0.847427	NA
CD209	0.0221341	0.466616	NA							CD34	0.04098	0.177581	NA							CD1C	0.0277607	0.36118	NA
CD68	0.0191935	0.527871	NA							CD244	-0.0294009	0.333498	NA							CD5	-0.0235077	0.439413	NA
CD160	0.0174259	0.566566	NA							CD3Z	0.0225151	0.458979	NA							CD244	-0.00741748	0.807281	NA
CD207	-0.0168488	0.57949	NA							CD3E	0.0105557	0.728482	NA							CD33	-0.00217035	0.9431	NA
