# Supplementary material for: Is human blood a good surrogate for brain tissue in transcriptional studies?
Source: BMC Genomics. 2010 Oct 20;11:589. doi: 10.1186/1471-2164-11-589 (PMC3091510; doi:10.1186/1471-2164-11-589)
Supplement: Additional file 15 — Annotation of cluster of differentiation genes that correlate with preserved modules. Detailed functional annotation of significantly correlation cluster of differentiation genes selected from Additional file 14. [file 1471-2164-11-589-S15.XLS]

## Sheet: Sheet1
CTX
Gene name	Expression location	Discription
CD58	Antigen Presenting Cells	CD58 protein is also called LFA-3 (lymphocyte function associated antigen). It is a cell adhesion molecule expressed on Antigen Presenting Cells, particularly macrophages. The encoded protein is a ligand of the T lymphocyte CD2 protein(J Mol Biol 2001;312:711); Mediates adhesion between NK cells and target cells (J Immunol 2003;170:294), antigen presenting cells and T cells (Cell 1999;97:791), th…
CD47	leukocyte, neuroblast,glial cell and other cells	CD47 protein is a membrane protein, which is also called integrin associated protein (IAP), ovarian carcinoma antigen (OA3).It modulates cell adhesion by altering the avidity of integrin binding and by interacting with its ligand, thrombospondin (J Cell Physiol 2005;205:182); The immune system recognizes invaders as foreign because they express determinants that are absent on host cells or becaus…
CD48	lymphocyte and other cells	CD48 protein, also called Blast-1, is an activation-associated cell surface glycoprotein, primarily expressed in mitogen-stimulated human lymphocytes. It mediates adhesion via its receptor CD2, also interacts with CD244; It regulates NK cell effector function (Blood 2006;107:3181); CD48+ lymphocytes are decreased in paroxysmal nocturnal hemoglobinuria; Mast cell responses to M. tuberculosis is me…
CD53	leukocyte, glial cell and other cells	CD53 protein is a member of the transmembrane 4 superfamily, also known as the tetraspanin family. Most of these members are cell-surface proteins that are characterized by the presence of four hydrophobic domains. The proteins mediate signal transduction events that play a role in the regulation of cell development, activation, growth and motility; Most specific and reliable pan-leukocyte marker…
CD164	leukocyte, glial cell and other cells	CD164 protein is a type I integral transmembrane sialomucin that functions as an adhesion receptor. It may play a key role in hematopoiesis by facilitating the adhesion of CD34(+) cells to the stroma and by negatively regulating CD34(+)CD38(lo/-) cell proliferation. Modulates the migration of umbilical cord blood CD133+ cells and this is mediated through the CXCL12/CXCR4 axis. May play an importa…
CD69	leukocyte and other cells	CD69 protein is known to be a member of the calcium dependent lectin superfamily of type II. Also called activation inducer molecule (AIM), early activation antigen (EA-1); Earliest inducible cell surface glycoprotein acquired during lymphoid activation; Involved in early events of T cell, NK cell, monocyte and platelet activation; Associated with Th-1 T cell differentiation and associated cytoki…
CN
Gene name	Expression location	Discription
CD58	Antigen Presenting Cells	CD58 protein is also called LFA-3 (lymphocyte function associated antigen). It is a cell adhesion molecule expressed on Antigen Presenting Cells, particularly macrophages. The encoded protein is a ligand of the T lymphocyte CD2 protein(J Mol Biol 2001;312:711); Mediates adhesion between NK cells and target cells (J Immunol 2003;170:294), antigen presenting cells and T cells (Cell 1999;97:791), th…
CD47	leukocyte, neuroblast,glial cell and other cells	CD47 protein is a membrane protein, which is also called integrin associated protein (IAP), ovarian carcinoma antigen (OA3).It modulates cell adhesion by altering the avidity of integrin binding and by interacting with its ligand, thrombospondin (J Cell Physiol 2005;205:182); The immune system recognizes invaders as foreign because they express determinants that are absent on host cells or becaus…
CD48	lymphocyte and other cells	CD48 protein, also called Blast-1, is an activation-associated cell surface glycoprotein, primarily expressed in mitogen-stimulated human lymphocytes. It mediates adhesion via its receptor CD2, also interacts with CD244; It regulates NK cell effector function (Blood 2006;107:3181); CD48+ lymphocytes are decreased in paroxysmal nocturnal hemoglobinuria; Mast cell responses to M. tuberculosis is me…
CD53	leukocyte, glial cell and other cells	CD53 protein is a member of the transmembrane 4 superfamily, also known as the tetraspanin family. Most of these members are cell-surface proteins that are characterized by the presence of four hydrophobic domains. The proteins mediate signal transduction events that play a role in the regulation of cell development, activation, growth and motility; Most specific and reliable pan-leukocyte marker…
CD164	leukocyte, glial cell and other cells	CD164 protein is a type I integral transmembrane sialomucin that functions as an adhesion receptor. It may play a key role in hematopoiesis by facilitating the adhesion of CD34(+) cells to the stroma and by negatively regulating CD34(+)CD38(lo/-) cell proliferation. Modulates the migration of umbilical cord blood CD133+ cells and this is mediated through the CXCL12/CXCR4 axis. May play an importa…
CD69	leukocyte and other cells	CD69 protein is known to be a member of the calcium dependent lectin superfamily of type II. Also called activation inducer molecule (AIM), early activation antigen (EA-1); Earliest inducible cell surface glycoprotein acquired during lymphoid activation; Involved in early events of T cell, NK cell, monocyte and platelet activation; Associated with Th-1 T cell differentiation and associated cytoki…
CB
Gene name	Expression location	Discription
CD58	Antigen Presenting Cells	CD58 protein is also called LFA-3 (lymphocyte function associated antigen). It is a cell adhesion molecule expressed on Antigen Presenting Cells, particularly macrophages. The encoded protein is a ligand of the T lymphocyte CD2 protein(J Mol Biol 2001;312:711); Mediates adhesion between NK cells and target cells (J Immunol 2003;170:294), antigen presenting cells and T cells (Cell 1999;97:791), th…
CD47	leukocyte, neuroblast,glial cell and other cells	CD47 protein is a membrane protein, which is also called integrin associated protein (IAP), ovarian carcinoma antigen (OA3).It modulates cell adhesion by altering the avidity of integrin binding and by interacting with its ligand, thrombospondin (J Cell Physiol 2005;205:182); The immune system recognizes invaders as foreign because they express determinants that are absent on host cells or becaus…
CD48	lymphocyte and other cells	CD48 protein, also called Blast-1, is an activation-associated cell surface glycoprotein, primarily expressed in mitogen-stimulated human lymphocytes. It mediates adhesion via its receptor CD2, also interacts with CD244; It regulates NK cell effector function (Blood 2006;107:3181); CD48+ lymphocytes are decreased in paroxysmal nocturnal hemoglobinuria; Mast cell responses to M. tuberculosis is me…
CD53	leukocyte, glial cell and other cells	CD53 protein is a member of the transmembrane 4 superfamily, also known as the tetraspanin family. Most of these members are cell-surface proteins that are characterized by the presence of four hydrophobic domains. The proteins mediate signal transduction events that play a role in the regulation of cell development, activation, growth and motility; Most specific and reliable pan-leukocyte marker…
CD164	leukocyte, glial cell and other cells	CD164 protein is a type I integral transmembrane sialomucin that functions as an adhesion receptor. It may play a key role in hematopoiesis by facilitating the adhesion of CD34(+) cells to the stroma and by negatively regulating CD34(+)CD38(lo/-) cell proliferation. Modulates the migration of umbilical cord blood CD133+ cells and this is mediated through the CXCL12/CXCR4 axis. May play an importa…
CD28	lymphocyte and other cells	CD28 protein is one of the molecules expressed on T cells and that provide co-stimulatory signals, which are required for T cell activation; its binding also increases expression of CTLA4 (CD152), a structurally related cell surface receptor on T cells which has the same ligands but opposite effects (J Clin Immunol 2002;22:1, Curr Pharm Des 2006;12:149); CTLA4 competes with CD28 for the same liga…
CD4	leukocyte, glial cell and other cells	Also called OKT4. Nonpolymorphous glycoproteins belonging to immunoglobulin superfamily; Expressed on surface of T helper cells; serves as coreceptor in MHC class II-restricted antigen induced T cell activation; CD4+ CD25+ T cells maintain peripheral tolerance and prevent autoimmunity (Curr Top Microbiol Immunol 2005;293:115); Serves as HIV receptor on T cells, macrophages, brain; Downregulated b…
